# Supplementary material for: Shoot and root single cell sequencing reveals tissue- and daytime-specific transcriptome profiles
Source: Plant Physiol. 2021 Nov 19;188(2):861–78. doi: 10.1093/plphys/kiab537 (PMC8825464; doi:10.1093/plphys/kiab537)
Supplement: kiab537_Supplementary_Data [file kiab537_supplementary_data.zip]

Archive with 2 entries (2 files):
- scManuscript_SupplementalData.pdf
- scManuscript_SupplementalTables.xlsx
