# Supplementary material for: Shoot and root single cell sequencing reveals tissue- and daytime-specific transcriptome profiles
Source: Plant Physiol. 2021 Nov 19;188(2):861–78. doi: 10.1093/plphys/kiab537 (PMC8825464; doi:10.1093/plphys/kiab537)
Supplement: kiab537_Supplementary_Data [file kiab537_supplementary_data.zip › scManuscript_SupplementalTables.xlsx]

## Sheet: S1_Primer
Supplemental Table S1. List of primer sequences used.
Barcoded Bead Sequence	5’–Bead–Linker-­TTTTTTTAAGCAGTGGTATCAACGCAGAGTACJJJJJJJJJJJJNNNNNNNNTTTTTTTTTTTTTTTTTTTTTTTTTTTTTT-­‐3’
TSO (Template switch oligo)	AAGCAGTGGTATCAACGCAGAGTGAATrGrGrG
TSO primer	AAGCAGTGGTATCAACGCAGAGT
New-­‐P5-­‐SMART PCR hybrid oligo	AATGATACGGCGACCACCGAGATCTACACGCCT GTCCGCGGAAGCAGTGGTATCAACGCAGAGT* A*C
Custom Read 1 Primer	GCCTGTCCGCGGAAGCAGTGGTATCAACGCAG AGTAC
Barcode-like Primer	TTTTTTTAAGCAGTGGTATCAACGCAGAGTACNNNNNNNNNNNNNNNNNNNNTTTTTTTTTTTTTTTTTTTTTTTTTTTTTT
AT5G16250 Forward Primer	ATGGGTTTCATTTCTTCTTCATC
AT5G16250 Reverse Primer	TTAAACTTGGAACGGCCATG
CK1 Forward Primer	ATCTTCTGGGGACTATGGGGA
CK1 Reverse Primer	TCATCCTTCAAGAAGCAAAGGC
CK1-TLS Reverse Primer	CACTAGACCACTGGTGCTTC
ACTIN2 (AT3G18780) Forward Primer	GGAAGGATCTGTACGGTAAC
ACTIN2 (AT3G18780) Reverse primer	TGTGAACGATTCCTGGACCT
SUC2 (AT1G22710) Forward Primer	CAGGTCCACCTGGTAACGTC
SUC2 (AT1G22710) Reverse Primer	GTTCGTCGAATGGTCCACCT
YFP Forward Primer	GAGCTGAAGGGCATCGAC
YFP Reverse Primer	CTTGTACAGCTCGTCCATG
WOX5 (AT3G11260) Forward Primer	ATGTAAATATAGATGGAACAGAAGCC
WOX5 (AT3G11260) Reverse Primer	CATGTTCAGATGTAAAGTCCTCA
LHY (AT1G01060) Forward Primer	AACGAAACAGGTAAGTGGCG
LHY (AT1G01060) Reverse Primer	CATAAGGCCAGACCGAAGCA
LUX (AT3G46640) Forward Primer	GGGATCAAAAACGCTGTTCCG
LUX (AT3G46640) Reverse Primer	TGTAGACACCAAGAACCATTTCC
KNAT1 (AT4G08150) Forward Primer	GTATTGAATCTCAGCTTAGCATG
KNAT1 (AT4G08150) Reverse Primer	CATGTACAGAGCTGCGTGGTG
PARCL (AT1G64370) Forward Primer	GCTCATACGAAAATCCACAAAC
PARCL (AT1G64370) Reverse Primer	CAGTCGCTGTCGCTACCGCTG
ATNG47 Forward Primer (Negative Strand)	GCTTATCCAGACTTATCCAAAAGCC
ATNG47 Forward Primer (Positive Strand)	GGCTTTTGGATAAGTCTGGATAAGC
ATNG47 Reverse Primer	GAAGATTTGGCATTAAATCCTTGTGAG

## Sheet: S2_LibraryInformation
Supplemental Table S2. Summary of bulk and single-cell libraries used in the study.
	Library	Age	Growth conditions	Library Type	Number of reads	After filtering	Uniquely mapping (%)	Number of cells	Number of cells after filtering	UMIs/cell (avg +- std)	genes/cell (avg +- std)
	VB161 (root_1)	7 days after germination	Tissue culture	Single cell	159482048	158709309	74.58	24974	11252	1401.89+-1621.75	885.70+-567.83
	VB171 (root_2)	7 days after germination	Tissue culture	Single cell	191956758	191238240	56.28	20187	1748	2003.42+-2798.95	957.84+-891.04
	VB311 (root_3)	7 days after germination	Tissue culture	Single cell	207719990	206296466	63.87	26061	6153	1205.00+-1595.10	667.92+-569.80
	ED 1	5 weeks after sowing	Soil	Single cell	162165716	161014515	26.11	20076	3125	890.38+-924.31	424.72+-374.53
	ED 2	5 weeks after sowing	Soil	Single cell	157911655	157110160	43.48	21479	3636	922.43+-901.95	498.76+-375.43
	ED 3	5 weeks after sowing	Soil	Single cell	147690352	147360503	42.77	35162	11552	762.79+-669.22	397.72+-255.44
	EN 1	5 weeks after sowing	Soil	Single cell	161759517	160609416	31.88	28224	8093	803.75+-715.04	357.10+-267.48
	EN 2	5 weeks after sowing	Soil	Single cell	161941550	160613150	38.4	28597	10387	775.69+-689.92	369.54+-254.35
	EN 3	5 weeks after sowing	Soil	Single cell	133758619	133480227	43.44	33740	13185	800.50+-578.56	394.91+-220.03
	VB161 (root_1)	7 days after germination	Tissue culture	Bulk RNA	86808394	84427770	87.77	NA	NA	NA	NA
	VB171 (root_2)	7 days after germination	Tissue culture	Bulk RNA	75777495	73787138	86.52	NA	NA	NA	NA
	VB311 (root_3)	7 days after germination	Tissue culture	Bulk RNA	52950440	51517572	85.24	NA	NA	NA	NA
	ED 1	5 weeks after sowing	Soil	Bulk RNA	47539029	46275457	84.94	NA	NA	NA	NA
	ED 2	5 weeks after sowing	Soil	Bulk RNA	50639539	49281078	82.14	NA	NA	NA	NA
	ED 3	5 weeks after sowing	Soil	Bulk RNA	46503052	45403356	73.8	NA	NA	NA	NA
	EN 1	5 weeks after sowing	Soil	Bulk RNA	48527476	47224501	83.1	NA	NA	NA	NA
	EN 2	5 weeks after sowing	Soil	Bulk RNA	48515413	47372406	84.66	NA	NA	NA	NA
	EN 3	5 weeks after sowing	Soil	Bulk RNA	47544261	46429812	83.56	NA	NA	NA	NA

## Sheet: S3_NovelGeneLoci
Supplemental Table S3. List of all predicted non-annotated transcripts and loci.
Gene_id	Transcript_id	Chromosome	Start	End	Strand	Coding_probability (from CPC2)	Classification (from CPC2)
ATNG_1	ATNG.10050.1	Chr2	19415012	19415790	+	0.0101049	noncoding
ATNG_10	ATNG.11719.1	Chr3	5563558	5568486	-	0.0529371	noncoding
ATNG_100	ATNG.5054.1	Chr1	25446248	25446737	+	0.0592828	noncoding
ATNG_101	ATNG.5106.1	Chr1	25654764	25655471	+	0.0460403	noncoding
ATNG_102	ATNG.5255.1	Chr1	26329885	26332462	-	0.0697236	noncoding
ATNG_103	ATNG.5367.1	Chr1	26814277	26815533	-	0.0127094	noncoding
ATNG_104	ATNG.5570.1	Chr1	27547243	27548082	+	0.0684053	noncoding
ATNG_105	ATNG.5932.1	Chr1	28895877	28896932	+	0.926793	coding
ATNG_105	ATNG.5932.2	Chr1	28895877	28896912	+	0.910459	coding
ATNG_105	ATNG.5932.3	Chr1	28895877	28896932	+	0.910459	coding
ATNG_105	ATNG.5932.4	Chr1	28895925	28896898	+	0.919445	coding
ATNG_105	ATNG.5932.5	Chr1	28895925	28896898	+	0.325964	noncoding
ATNG_105	ATNG.5932.6	Chr1	28895925	28896932	+	0.910459	coding
ATNG_106	ATNG.6066.1	Chr1	29463733	29465127	+	0.802898	coding
ATNG_107	ATNG.6635.1	Chr2	1604487	1605112	-	0.105373	noncoding
ATNG_108	ATNG.6667.1	Chr2	1788132	1788792	.	0.014581	noncoding
ATNG_109	ATNG.6732.1	Chr2	2920956	2921376	+	0.00500042	noncoding
ATNG_109	ATNG.6732.2	Chr2	2920959	2921361	+	0.0056542	noncoding
ATNG_11	ATNG.11968.1	Chr3	6558957	6562131	+	0.490847	noncoding
ATNG_11	ATNG.11968.2	Chr3	6558957	6562355	+	0.530101	coding
ATNG_11	ATNG.11968.3	Chr3	6558957	6562348	+	0.490847	noncoding
ATNG_11	ATNG.11968.4	Chr3	6558957	6562355	+	0.490847	noncoding
ATNG_110	ATNG.6961.1	Chr2	6176121	6176895	.	0.00518489	noncoding
ATNG_111	ATNG.6996.1	Chr2	6509140	6510412	-	0.108863	noncoding
ATNG_112	ATNG.7660.1	Chr2	9753084	9753414	-	0.00506184	noncoding
ATNG_113	ATNG.7728.1	Chr2	10075410	10076090	.	0.0182097	noncoding
ATNG_114	ATNG.7849.1	Chr2	10622395	10624309	-	0.999638	coding
ATNG_114	ATNG.7849.2	Chr2	10622414	10624282	-	0.0372069	noncoding
ATNG_115	ATNG.8056.1	Chr2	11688292	11689275	+	0.0527061	noncoding
ATNG_116	ATNG.815.1	Chr1	2860040	2860977	-	0.0468497	noncoding
ATNG_116	ATNG.815.2	Chr1	2860040	2860977	-	0.0486788	noncoding
ATNG_117	ATNG.8615.1	Chr2	14119510	14122018	+	0.0574305	noncoding
ATNG_118	ATNG.889.1	Chr1	3137752	3138925	+	0.812584	coding
ATNG_118	ATNG.889.2	Chr1	3137752	3138925	+	0.635285	coding
ATNG_119	ATNG.9008.1	Chr2	15590806	15592253	-	0.169091	noncoding
ATNG_12	ATNG.12124.1	Chr3	7209924	7210267	+	0.195289	noncoding
ATNG_120	ATNG.9075.1	Chr2	15842869	15845093	+	0.199092	noncoding
ATNG_121	ATNG.9185.1	Chr2	16224046	16226788	-	0.015043	noncoding
ATNG_122	ATNG.936.1	Chr1	3322810	3323566	+	0.225769	noncoding
ATNG_123	ATNG.9361.1	Chr2	16971192	16971810	-	0.161427	noncoding
ATNG_124	ATNG.9464.3	Chr2	17367482	17369161	-	0.448718	noncoding
ATNG_125	ATNG.9519.1	Chr2	17568777	17570146	+	0.646127	coding
ATNG_13	ATNG.12326.1	Chr3	8062892	8064597	+	0.457326	noncoding
ATNG_13	ATNG.12326.2	Chr3	8062944	8064557	+	0.436803	noncoding
ATNG_14	ATNG.12350.1	Chr3	8177065	8179879	+	0.0615324	noncoding
ATNG_15	ATNG.12441.1	Chr3	8693090	8694733	-	0.180382	noncoding
ATNG_16	ATNG.12706.2	Chr3	9969947	9972178	-	0.0689924	noncoding
ATNG_17	ATNG.12831.1	Chr3	10601377	10601932	.	0.0144495	noncoding
ATNG_18	ATNG.12855.1	Chr3	10700794	10703960	+	0.0339996	noncoding
ATNG_19	ATNG.12971.1	Chr3	12360765	12364045	+	0.0147394	noncoding
ATNG_2	ATNG.10393.1	Chr3	850093	851672	+	0.0252021	noncoding
ATNG_2	ATNG.10393.2	Chr3	850243	851672	+	0.0303899	noncoding
ATNG_20	ATNG.12973.1	Chr3	12559341	12560071	-	0.0286796	noncoding
ATNG_21	ATNG.13035.1	Chr3	15591669	15592072	+	0.00564331	noncoding
ATNG_22	ATNG.1311.1	Chr1	4818330	4820229	+	1	coding
ATNG_22	ATNG.1311.2	Chr1	4818462	4818895	+	0.134313	noncoding
ATNG_23	ATNG.1312.1	Chr1	4818388	4820549	-	0.0108587	noncoding
ATNG_24	ATNG.13137.1	Chr3	16486244	16489786	+	0.306774	noncoding
ATNG_25	ATNG.13164.1	Chr3	16657010	16657857	+	0.0121826	noncoding
ATNG_26	ATNG.13525.1	Chr3	18291214	18292240	-	0.0441425	noncoding
ATNG_26	ATNG.13525.2	Chr3	18291442	18292274	-	0.0551282	noncoding
ATNG_27	ATNG.13673.1	Chr3	18929554	18931869	-	0.419912	noncoding
ATNG_27	ATNG.13673.2	Chr3	18929554	18931930	-	0.128093	noncoding
ATNG_28	ATNG.13711.1	Chr3	19052244	19053194	-	0.116851	noncoding
ATNG_29	ATNG.13856.1	Chr3	19546433	19547137	+	0.00850015	noncoding
ATNG_3	ATNG.10591.1	Chr3	1590534	1591904	-	0.102081	noncoding
ATNG_30	ATNG.14230.1	Chr3	21006746	21008085	+	0.0433108	noncoding
ATNG_31	ATNG.14309.1	Chr3	21259494	21262543	-	0.0513355	noncoding
ATNG_31	ATNG.14309.2	Chr3	21259494	21262543	-	0.0346709	noncoding
ATNG_31	ATNG.14309.3	Chr3	21259494	21262543	-	0.038517	noncoding
ATNG_31	ATNG.14309.4	Chr3	21260748	21262475	-	0.016403	noncoding
ATNG_32	ATNG.14672.1	Chr3	22741541	22742695	+	0.0166308	noncoding
ATNG_33	ATNG.15058.1	Chr4	761578	762615	+	0.014476	noncoding
ATNG_34	ATNG.15234.1	Chr4	1487740	1488379	+	0.0287404	noncoding
ATNG_35	ATNG.15357.1	Chr4	2625950	2626701	+	0.0902624	noncoding
ATNG_36	ATNG.15366.1	Chr4	2716384	2717435	.	0.00453569	noncoding
ATNG_37	ATNG.15434.1	Chr4	5310890	5312472	+	0.992377	coding
ATNG_37	ATNG.15434.2	Chr4	5310890	5312472	+	0.999999	coding
ATNG_38	ATNG.1555.1	Chr1	5644631	5645971	+	0.0248205	noncoding
ATNG_39	ATNG.15612.1	Chr4	6668890	6669553	.	0.00819352	noncoding
ATNG_4	ATNG.10686.1	Chr3	1892972	1895305	+	0.198572	noncoding
ATNG_40	ATNG.15632.1	Chr4	6777159	6777677	-	0.0816474	noncoding
ATNG_41	ATNG.15837.1	Chr4	7758394	7761093	-	0.998648	coding
ATNG_41	ATNG.15837.2	Chr4	7758394	7761243	-	1	coding
ATNG_41	ATNG.15837.3	Chr4	7758394	7761243	-	0.450541	noncoding
ATNG_41	ATNG.15837.4	Chr4	7758394	7761243	-	0.954477	coding
ATNG_42	ATNG.16032.1	Chr4	8646167	8647148	-	0.0971685	noncoding
ATNG_42	ATNG.16032.2	Chr4	8646167	8647148	-	0.124948	noncoding
ATNG_43	ATNG.16403.1	Chr4	10275428	10278753	+	0.787945	coding
ATNG_43	ATNG.16403.2	Chr4	10275428	10278594	+	0.802882	coding
ATNG_44	ATNG.16747.1	Chr4	11929830	11936693	-	0.149367	noncoding
ATNG_44	ATNG.16747.2	Chr4	11929836	11936652	-	0.145557	noncoding
ATNG_45	ATNG.16838.1	Chr4	12352956	12354880	+	0.00912182	noncoding
ATNG_46	ATNG.16914.1	Chr4	12623505	12626446	+	0.0619509	noncoding
ATNG_47	ATNG.17432.1	Chr4	14578235	14581714	-	0.18176	noncoding
ATNG_48	ATNG.17856.1	Chr4	16324987	16325636	+	0.0654093	noncoding
ATNG_49	ATNG.18342.1	Chr4	18201015	18202534	-	0.0160908	noncoding
ATNG_5	ATNG.11042.1	Chr3	3121104	3122900	.	0.0340425	noncoding
ATNG_50	ATNG.18547.1	Chr5	287584	289373	+	0.0410614	noncoding
ATNG_51	ATNG.18734.1	Chr5	896625	897850	-	0.0153487	noncoding
ATNG_52	ATNG.19056.1	Chr5	2174681	2176483	+	0.117082	noncoding
ATNG_53	ATNG.191.1	Chr1	638871	642207	-	0.0692911	noncoding
ATNG_54	ATNG.19172.1	Chr5	2634041	2635488	-	0.00849615	noncoding
ATNG_54	ATNG.19172.10	Chr5	2634044	2635471	-	0.0198482	noncoding
ATNG_54	ATNG.19172.11	Chr5	2634148	2635471	-	0.0586976	noncoding
ATNG_54	ATNG.19172.2	Chr5	2634041	2635488	-	0.017863	noncoding
ATNG_54	ATNG.19172.3	Chr5	2634041	2635488	-	0.0239441	noncoding
ATNG_54	ATNG.19172.4	Chr5	2634041	2635488	-	0.0545532	noncoding
ATNG_54	ATNG.19172.5	Chr5	2634041	2635488	-	0.00711542	noncoding
ATNG_54	ATNG.19172.6	Chr5	2634041	2635488	-	0.0175952	noncoding
ATNG_54	ATNG.19172.7	Chr5	2634041	2635488	-	0.0167066	noncoding
ATNG_54	ATNG.19172.8	Chr5	2634041	2635488	-	0.0204626	noncoding
ATNG_54	ATNG.19172.9	Chr5	2634041	2635488	-	0.117668	noncoding
ATNG_55	ATNG.19269.1	Chr5	2959742	2963281	+	0.0393578	noncoding
ATNG_56	ATNG.19746.1	Chr5	4791582	4791801	.	0.00728062	noncoding
ATNG_57	ATNG.20587.1	Chr5	8226077	8227783	-	0.0663117	noncoding
ATNG_58	ATNG.20892.1	Chr5	10018891	10019777	.	0.00844123	noncoding
ATNG_59	ATNG.20977.1	Chr5	13434121	13435393	-	0.0355367	noncoding
ATNG_59	ATNG.20977.2	Chr5	13434400	13435243	-	0.0225158	noncoding
ATNG_59	ATNG.20977.3	Chr5	13434400	13435393	-	0.0935074	noncoding
ATNG_59	ATNG.20977.4	Chr5	13434400	13435392	-	0.027234	noncoding
ATNG_59	ATNG.20977.5	Chr5	13434400	13435242	-	0.0247905	noncoding
ATNG_59	ATNG.20977.6	Chr5	13434400	13435242	-	0.0225158	noncoding
ATNG_6	ATNG.11109.1	Chr3	3366016	3366459	-	0.0145064	noncoding
ATNG_60	ATNG.21016.1	Chr5	13985029	13985879	.	0.123905	noncoding
ATNG_61	ATNG.21199.1	Chr5	15585431	15589650	-	0.114973	noncoding
ATNG_62	ATNG.21526.1	Chr5	17142810	17144585	+	0.379515	noncoding
ATNG_63	ATNG.2168.1	Chr1	8164826	8165354	-	0.203416	noncoding
ATNG_63	ATNG.2168.2	Chr1	8164976	8165752	-	0.0306447	noncoding
ATNG_64	ATNG.21806.1	Chr5	18457889	18460836	+	0.69622	coding
ATNG_65	ATNG.21900.1	Chr5	18930180	18931359	-	0.0163739	noncoding
ATNG_66	ATNG.22648.5	Chr5	22322560	22323055	+	0.0132255	noncoding
ATNG_67	ATNG.22824.1	Chr5	23096219	23098754	-	0.249699	noncoding
ATNG_68	ATNG.2311.8	Chr1	8782974	8783865	+	0.138309	noncoding
ATNG_69	ATNG.23144.1	Chr5	24260207	24262774	-	0.0721449	noncoding
ATNG_7	ATNG.11217.1	Chr3	3744938	3745542	.	0.0341519	noncoding
ATNG_70	ATNG.23207.1	Chr5	24515345	24517561	+	0.278854	noncoding
ATNG_71	ATNG.23310.1	Chr5	24961330	24961876	-	0.0195165	noncoding
ATNG_72	ATNG.23430.1	Chr5	25408885	25410681	+	0.268073	noncoding
ATNG_73	ATNG.2380.1	Chr1	9077883	9079686	+	0.872878	coding
ATNG_73	ATNG.2380.10	Chr1	9077904	9079645	+	1	coding
ATNG_73	ATNG.2380.11	Chr1	9077904	9079645	+	0.999965	coding
ATNG_73	ATNG.2380.12	Chr1	9078033	9079686	+	1	coding
ATNG_73	ATNG.2380.13	Chr1	9078033	9079686	+	0.999876	coding
ATNG_73	ATNG.2380.14	Chr1	9078033	9079686	+	0.999998	coding
ATNG_73	ATNG.2380.15	Chr1	9078033	9079686	+	1	coding
ATNG_73	ATNG.2380.2	Chr1	9077903	9079669	+	0.999847	coding
ATNG_73	ATNG.2380.3	Chr1	9077903	9079669	+	0.999998	coding
ATNG_73	ATNG.2380.4	Chr1	9077903	9079669	+	1	coding
ATNG_73	ATNG.2380.5	Chr1	9077903	9079669	+	1	coding
ATNG_73	ATNG.2380.6	Chr1	9077903	9079669	+	1	coding
ATNG_73	ATNG.2380.7	Chr1	9077904	9079645	+	0.979685	coding
ATNG_73	ATNG.2380.8	Chr1	9077904	9079645	+	0.999493	coding
ATNG_73	ATNG.2380.9	Chr1	9077904	9079645	+	0.999972	coding
ATNG_74	ATNG.23809.1	Chr5	26797455	26799111	+	0.0270739	noncoding
ATNG_74	ATNG.23809.2	Chr5	26797474	26799264	+	0.00800345	noncoding
ATNG_75	ATNG.23975.1	ChrM	40194	43281	+	0.0278634	noncoding
ATNG_76	ATNG.23996.1	ChrM	121986	125470	.	0.065761	noncoding
ATNG_77	ATNG.2723.1	Chr1	10472306	10475936	+	0.958074	coding
ATNG_78	ATNG.2806.1	Chr1	10904776	10905692	+	0.0944139	noncoding
ATNG_79	ATNG.2895.2	Chr1	11453543	11455299	+	0.0218902	noncoding
ATNG_79	ATNG.2895.4	Chr1	11453543	11455457	+	0.0226943	noncoding
ATNG_8	ATNG.11245.1	Chr3	3867879	3868908	+	0.0312211	noncoding
ATNG_80	ATNG.3061.1	Chr1	12273274	12276336	+	0.591218	coding
ATNG_80	ATNG.3061.2	Chr1	12273274	12276336	+	0.0733426	noncoding
ATNG_80	ATNG.3061.3	Chr1	12273274	12277009	+	0.100266	noncoding
ATNG_80	ATNG.3061.4	Chr1	12273274	12276336	+	0.0800388	noncoding
ATNG_81	ATNG.3148.1	Chr1	12942532	12942894	.	0.0103483	noncoding
ATNG_82	ATNG.3178.1	Chr1	13220914	13224470	-	0.254127	noncoding
ATNG_83	ATNG.3229.1	Chr1	16153514	16154843	-	0.0379565	noncoding
ATNG_84	ATNG.3282.1	Chr1	16885499	16886878	.	0.036745	noncoding
ATNG_85	ATNG.3841.1	Chr1	19811952	19813148	-	0.0560227	noncoding
ATNG_86	ATNG.3886.1	Chr1	20004675	20005105	.	0.665492	coding
ATNG_87	ATNG.3930.1	Chr1	20122397	20122978	+	0.0358317	noncoding
ATNG_88	ATNG.4508.1	Chr1	22929592	22930438	-	0.016189	noncoding
ATNG_88	ATNG.4508.2	Chr1	22929604	22930429	-	0.0182648	noncoding
ATNG_89	ATNG.4510.1	Chr1	22931742	22932614	+	0.0363751	noncoding
ATNG_9	ATNG.11715.1	Chr3	5546687	5547182	.	0.0139377	noncoding
ATNG_90	ATNG.4555.1	Chr1	23132064	23133482	-	0.900064	coding
ATNG_91	ATNG.4572.1	Chr1	23213463	23216582	+	0.0327429	noncoding
ATNG_92	ATNG.4575.1	Chr1	23237336	23238657	+	0.589384	coding
ATNG_92	ATNG.4575.2	Chr1	23237336	23238571	+	0.646165	coding
ATNG_92	ATNG.4575.3	Chr1	23237336	23238571	+	0.67773	coding
ATNG_92	ATNG.4575.4	Chr1	23237368	23238621	+	0.524657	coding
ATNG_93	ATNG.4593.1	Chr1	23280451	23281636	.	0.0149669	noncoding
ATNG_94	ATNG.4612.1	Chr1	23344465	23345511	-	0.0170145	noncoding
ATNG_95	ATNG.4658.1	Chr1	23573009	23574418	+	0.999827	coding
ATNG_96	ATNG.471.1	Chr1	1661724	1662277	+	0.0795869	noncoding
ATNG_97	ATNG.4935.1	Chr1	24911943	24913548	-	0.00492112	noncoding
ATNG_98	ATNG.4976.1	Chr1	25119365	25120038	+	0.0720336	noncoding
ATNG_98	ATNG.4976.2	Chr1	25119365	25120077	+	0.0206958	noncoding
ATNG_99	ATNG.4985.1	Chr1	25137115	25137977	-	0.137263	noncoding
ATNG_99	ATNG.4985.2	Chr1	25137133	25138147	-	0.873214	coding
AT1G01040	ATNG.5.1	Chr1	23121	31115	+	.	.
AT1G01040	ATNG.5.2	Chr1	23121	31120	+	.	.
AT1G01040	ATNG.5.3	Chr1	23121	31120	+	.	.
AT1G01130	ATNG.16.2	Chr1	62815	63905	-	.	.
AT1G01160	ATNG.18.1	Chr1	72339	73977	+	.	.
AT1G01170	ATNG.20.3	Chr1	74219	74731	-	.	.
AT1G01320	ATNG.40.4	Chr1	121217	130573	-	.	.
AT1G01340	ATNG.41.2	Chr1	132328	135924	-	.	.
AT1G01380	ATNG.45.3	Chr1	147153	147942	+	.	.
AT1G01448	ATNG.50.4	Chr1	163311	166307	+	.	.
AT1G01448	ATNG.50.5	Chr1	163311	166307	+	.	.
AT1G01448	ATNG.50.6	Chr1	163403	166307	+	.	.
AT1G01510	ATNG.58.1	Chr1	187145	192431	+	.	.
AT1G01650	ATNG.71.5	Chr1	232858	237774	-	.	.
AT1G01670	ATNG.73.2	Chr1	239890	248440	-	.	.
AT1G01710	ATNG.77.1	Chr1	258777	267819	+	.	.
AT1G01710	ATNG.77.2	Chr1	258777	267796	+	.	.
AT1G01715	ATNG.77.4	Chr1	264987	267848	+	.	.
AT1G01720	ATNG.79.1	Chr1	267993	269908	+	.	.
AT1G01720	ATNG.79.3	Chr1	268342	269112	+	.	.
AT1G01740	ATNG.84.6	Chr1	272276	278448	-	.	.
AT1G01760	ATNG.84.8	Chr1	275632	278599	-	.	.
AT1G01770	ATNG.87.1	Chr1	278600	284245	+	.	.
AT1G01790	ATNG.88.2	Chr1	284460	291201	+	.	.
AT1G01800	ATNG.89.2	Chr1	293260	295085	+	.	.
AT1G01830	ATNG.91.1	Chr1	296001	302310	-	.	.
AT1G01830	ATNG.91.3	Chr1	298451	302310	-	.	.
AT1G01910	ATNG.101.6	Chr1	313466	315902	-	.	.
AT1G01960	ATNG.110.1	Chr1	330588	337912	-	.	.
AT1G01960	ATNG.110.2	Chr1	330588	337751	-	.	.
AT1G02000	ATNG.111.2	Chr1	345531	347597	+	.	.
AT1G02020	ATNG.113.2	Chr1	352614	355021	-	.	.
AT1G02060	ATNG.115.1	Chr1	359117	363142	-	.	.
AT1G02080	ATNG.119.3	Chr1	373501	386847	+	.	.
AT1G02080	ATNG.119.5	Chr1	373503	386847	+	.	.
AT1G02080	ATNG.119.6	Chr1	379320	386849	+	.	.
AT1G02080	ATNG.119.7	Chr1	380200	386848	+	.	.
AT1G02100	ATNG.121.3	Chr1	389823	392811	+	.	.
AT1G02100	ATNG.121.4	Chr1	389823	395528	+	.	.
AT1G02100	ATNG.121.5	Chr1	389823	395528	+	.	.
AT1G02100	ATNG.121.6	Chr1	389823	395528	+	.	.
AT1G02100	ATNG.121.7	Chr1	389823	395528	+	.	.
AT1G02120	ATNG.122.4	Chr1	395714	399895	+	.	.
AT1G02120	ATNG.122.5	Chr1	395735	400001	+	.	.
AT1G02120	ATNG.122.6	Chr1	395735	400001	+	.	.
AT1G02145	ATNG.126.1	Chr1	404600	408619	+	.	.
AT1G02150	ATNG.127.1	Chr1	408622	411632	+	.	.
AT1G02170	ATNG.127.5	Chr1	410773	413554	+	.	.
AT1G02270	ATNG.134.2	Chr1	443149	446275	-	.	.
AT1G02290	ATNG.136.1	Chr1	448423	452743	-	.	.
AT1G02290	ATNG.136.4	Chr1	448485	452743	-	.	.
AT1G02300	ATNG.137.4	Chr1	453207	455512	+	.	.
AT1G02305	ATNG.137.2	Chr1	453207	458058	+	.	.
AT1G02305	ATNG.137.3	Chr1	453207	458059	+	.	.
AT1G02305	ATNG.137.5	Chr1	453224	458058	+	.	.
AT1G02330	ATNG.142.1	Chr1	461946	464921	-	.	.
AT1G02330	ATNG.142.2	Chr1	461946	464948	-	.	.
AT1G02330	ATNG.142.4	Chr1	462096	464981	-	.	.
AT1G02350	ATNG.144.2	Chr1	469827	471572	+	.	.
AT1G02400	ATNG.150.3	Chr1	486918	489579	+	.	.
AT1G02470	ATNG.157.2	Chr1	511791	515422	-	.	.
AT1G02520	ATNG.160.1	Chr1	521943	529069	+	.	.
AT1G02520	ATNG.160.2	Chr1	523475	530578	+	.	.
AT1G02520	ATNG.160.3	Chr1	523475	528913	+	.	.
AT1G02640	ATNG.167.2	Chr1	564245	567621	+	.	.
AT1G02750	ATNG.176.2	Chr1	602495	604386	+	.	.
AT1G02840	ATNG.185.3	Chr1	626685	629819	+	.	.
AT1G02840	ATNG.185.6	Chr1	626780	629819	+	.	.
AT1G02840	ATNG.185.7	Chr1	626780	629819	+	.	.
AT1G02840	ATNG.185.8	Chr1	626780	629285	+	.	.
AT1G02850	ATNG.186.6	Chr1	630530	633108	+	.	.
AT1G02860	ATNG.187.1	Chr1	635144	637202	+	.	.
AT1G02890	ATNG.194.3	Chr1	645095	651907	-	.	.
AT1G02890	ATNG.194.4	Chr1	645117	651907	-	.	.
AT1G02910	ATNG.196.3	Chr1	655593	658190	-	.	.
AT1G02910	ATNG.196.4	Chr1	655593	658190	-	.	.
AT1G02920	ATNG.197.1	Chr1	658578	662257	-	.	.
AT1G02920	ATNG.197.2	Chr1	658578	662475	-	.	.
AT1G02930	ATNG.197.4	Chr1	658730	662456	-	.	.
AT1G02960	ATNG.200.7	Chr1	666860	669831	-	.	.
AT1G03000	ATNG.204.2	Chr1	687885	692660	-	.	.
AT1G03080	ATNG.212.4	Chr1	731761	738056	-	.	.
AT1G03080	ATNG.212.5	Chr1	731761	738056	-	.	.
AT1G03080	ATNG.212.6	Chr1	731761	738004	-	.	.
AT1G03080	ATNG.212.7	Chr1	731761	738056	-	.	.
AT1G03080	ATNG.212.8	Chr1	731761	738234	-	.	.
AT1G03090	ATNG.213.2	Chr1	739628	746695	+	.	.
AT1G03090	ATNG.213.3	Chr1	739678	746776	+	.	.
AT1G03140	ATNG.218.1	Chr1	753307	756303	-	.	.
AT1G03160	ATNG.221.3	Chr1	761282	766168	+	.	.
AT1G03160	ATNG.221.4	Chr1	761282	766168	+	.	.
AT1G03190	ATNG.226.2	Chr1	775531	780044	+	.	.
AT1G03200	ATNG.228.1	Chr1	780519	784346	+	.	.
AT1G03240	ATNG.231.1	Chr1	790043	793151	-	.	.
AT1G03260	ATNG.233.2	Chr1	795638	798458	-	.	.
AT1G03290	ATNG.236.4	Chr1	807396	810857	+	.	.
AT1G03290	ATNG.236.5	Chr1	807396	810857	+	.	.
AT1G03350	ATNG.241.2	Chr1	822713	824393	-	.	.
AT1G03365	ATNG.243.3	Chr1	826588	830383	+	.	.
AT1G03365	ATNG.243.4	Chr1	826594	830324	+	.	.
AT1G03410	ATNG.249.1	Chr1	844436	847683	-	.	.
AT1G03430	ATNG.251.3	Chr1	847943	849344	+	.	.
AT1G03520	ATNG.260.1	Chr1	877861	880259	-	.	.
AT1G03530	ATNG.261.2	Chr1	880411	890027	-	.	.
AT1G03550	ATNG.261.3	Chr1	885623	890027	-	.	.
AT1G03620	ATNG.269.1	Chr1	904032	909625	-	.	.
AT1G03620	ATNG.269.15	Chr1	904214	909625	-	.	.
AT1G03620	ATNG.269.16	Chr1	904214	909574	-	.	.
AT1G03620	ATNG.269.2	Chr1	904032	909625	-	.	.
AT1G03650	ATNG.271.1	Chr1	910023	912279	-	.	.
AT1G03660	ATNG.271.4	Chr1	911311	913751	-	.	.
AT1G03740	ATNG.279.3	Chr1	933740	937043	+	.	.
AT1G03740	ATNG.279.4	Chr1	933740	937043	+	.	.
AT1G03850	ATNG.288.1	Chr1	975707	978012	-	.	.
AT1G03850	ATNG.288.3	Chr1	975880	977853	-	.	.
AT1G03850	ATNG.288.4	Chr1	975880	977761	-	.	.
AT1G03850	ATNG.288.5	Chr1	975880	977761	-	.	.
AT1G03850	ATNG.288.6	Chr1	975880	977761	-	.	.
AT1G03900	ATNG.291.2	Chr1	991126	993120	+	.	.
AT1G03900	ATNG.291.3	Chr1	991126	993120	+	.	.
AT1G03920	ATNG.294.4	Chr1	1001184	1004370	+	.	.
AT1G03960	ATNG.299.5	Chr1	1013685	1017929	+	.	.
AT1G03960	ATNG.299.6	Chr1	1013685	1017929	+	.	.
AT1G03960	ATNG.299.7	Chr1	1013685	1017929	+	.	.
AT1G03960	ATNG.299.9	Chr1	1013711	1017762	+	.	.
AT1G04000	ATNG.303.1	Chr1	1024273	1029119	-	.	.
AT1G04000	ATNG.303.2	Chr1	1024510	1029107	-	.	.
AT1G04010	ATNG.305.1	Chr1	1030957	1036225	-	.	.
AT1G04080	ATNG.311.2	Chr1	1051343	1056751	+	.	.
AT1G04080	ATNG.311.3	Chr1	1051343	1056751	+	.	.
AT1G04080	ATNG.311.5	Chr1	1051368	1056751	+	.	.
AT1G04080	ATNG.311.6	Chr1	1051368	1056751	+	.	.
AT1G04117	ATNG.152.1	Chr1	493538	496332	-	.	.
AT1G04117	ATNG.152.2	Chr1	493546	497555	-	.	.
AT1G04117	ATNG.152.3	Chr1	493601	497555	-	.	.
AT1G04120	ATNG.316.3	Chr1	1064454	1071019	-	.	.
AT1G04120	ATNG.316.5	Chr1	1064495	1071019	-	.	.
AT1G04120	ATNG.316.6	Chr1	1064495	1071019	-	.	.
AT1G04120	ATNG.316.7	Chr1	1064604	1070893	-	.	.
AT1G04130	ATNG.317.2	Chr1	1073373	1075407	+	.	.
AT1G04170	ATNG.320.3	Chr1	1096960	1099901	+	.	.
AT1G04170	ATNG.320.4	Chr1	1096964	1099901	+	.	.
AT1G04197	ATNG.258.1	Chr1	873204	875823	-	.	.
AT1G04210	ATNG.324.1	Chr1	1114375	1119596	+	.	.
AT1G04217	ATNG.296.1	Chr1	1008507	1010687	+	.	.
AT1G04247	ATNG.326.1	Chr1	1120225	1123497	+	.	.
AT1G04270	ATNG.330.3	Chr1	1141604	1143051	-	.	.
AT1G04280	ATNG.331.3	Chr1	1143533	1146672	-	.	.
AT1G04280	ATNG.331.4	Chr1	1143615	1146654	-	.	.
AT1G04300	ATNG.338.4	Chr1	1148659	1154596	-	.	.
AT1G04300	ATNG.338.5	Chr1	1148659	1154596	-	.	.
AT1G04300	ATNG.338.6	Chr1	1148659	1154596	-	.	.
AT1G04300	ATNG.338.7	Chr1	1148659	1154580	-	.	.
AT1G04340	ATNG.333.1	Chr1	1162905	1167061	-	.	.
AT1G04340	ATNG.333.3	Chr1	1163101	1167061	-	.	.
AT1G04350	ATNG.334.2	Chr1	1165187	1166768	+	.	.
AT1G04353	ATNG.433.1	Chr1	1511895	1514562	+	.	.
AT1G04390	ATNG.341.1	Chr1	1179310	1183704	-	.	.
AT1G04390	ATNG.341.2	Chr1	1179310	1183704	-	.	.
AT1G04400	ATNG.342.2	Chr1	1185556	1188513	-	.	.
AT1G04420	ATNG.344.2	Chr1	1191669	1193887	+	.	.
AT1G04425	ATNG.345.1	Chr1	1194187	1196945	+	.	.
AT1G04440	ATNG.348.1	Chr1	1202160	1208041	+	.	.
AT1G04600	ATNG.366.2	Chr1	1261763	1272532	+	.	.
AT1G04620	ATNG.368.1	Chr1	1282163	1286533	-	.	.
AT1G04660	ATNG.371.2	Chr1	1300512	1301366	-	.	.
AT1G04790	ATNG.382.1	Chr1	1344989	1349377	+	.	.
AT1G04790	ATNG.382.3	Chr1	1345014	1349377	+	.	.
AT1G04830	ATNG.386.3	Chr1	1358917	1361981	-	.	.
AT1G04830	ATNG.386.4	Chr1	1358917	1361971	-	.	.
AT1G04830	ATNG.386.6	Chr1	1359571	1361979	-	.	.
AT1G04910	ATNG.396.1	Chr1	1387871	1391218	-	.	.
AT1G04990	ATNG.405.1	Chr1	1416342	1421796	-	.	.
AT1G05030	ATNG.408.3	Chr1	1438104	1441417	-	.	.
AT1G05070	ATNG.416.2	Chr1	1457029	1458752	-	.	.
AT1G05090	ATNG.418.1	Chr1	1463108	1465875	+	.	.
AT1G05090	ATNG.418.3	Chr1	1463114	1465875	+	.	.
AT1G05120	ATNG.419.3	Chr1	1471384	1476150	-	.	.
AT1G05135	ATNG.420.1	Chr1	1477422	1478985	-	.	.
AT1G05135	ATNG.420.2	Chr1	1477422	1478985	-	.	.
AT1G05170	ATNG.425.4	Chr1	1491111	1494248	-	.	.
AT1G05220	ATNG.433.3	Chr1	1511903	1513337	+	.	.
AT1G05220	ATNG.433.4	Chr1	1511903	1513541	+	.	.
AT1G05270	ATNG.441.2	Chr1	1531666	1534371	-	.	.
AT1G05320	ATNG.445.7	Chr1	1553608	1557844	+	.	.
AT1G05350	ATNG.448.1	Chr1	1560678	1564117	-	.	.
AT1G05550	ATNG.464.2	Chr1	1636839	1647147	-	.	.
AT1G05570	ATNG.468.4	Chr1	1647706	1659600	-	.	.
AT1G05570	ATNG.468.5	Chr1	1647706	1659437	-	.	.
AT1G05630	ATNG.478.4	Chr1	1685086	1687427	+	.	.
AT1G05783	ATNG.496.1	Chr1	1726609	1730086	-	.	.
AT1G05790	ATNG.495.12	Chr1	1732836	1737485	+	.	.
AT1G05790	ATNG.495.15	Chr1	1732842	1737485	+	.	.
AT1G05790	ATNG.495.2	Chr1	1726606	1737485	+	.	.
AT1G05805	ATNG.498.1	Chr1	1744444	1749526	+	.	.
AT1G05805	ATNG.498.4	Chr1	1744787	1749526	+	.	.
AT1G05820	ATNG.498.3	Chr1	1744787	1754036	+	.	.
AT1G05830	ATNG.499.4	Chr1	1754244	1762814	+	.	.
AT1G05870	ATNG.505.11	Chr1	1771457	1773261	-	.	.
AT1G05870	ATNG.505.12	Chr1	1771457	1773261	-	.	.
AT1G05870	ATNG.505.13	Chr1	1771457	1773261	-	.	.
AT1G05890	ATNG.507.2	Chr1	1779303	1786326	+	.	.
AT1G05890	ATNG.507.3	Chr1	1779303	1785844	+	.	.
AT1G05900	ATNG.508.3	Chr1	1786881	1789713	+	.	.
AT1G05940	ATNG.511.5	Chr1	1801161	1803960	-	.	.
AT1G06010	ATNG.517.2	Chr1	1822599	1824236	+	.	.
AT1G06040	ATNG.520.3	Chr1	1828563	1829890	-	.	.
AT1G06070	ATNG.524.2	Chr1	1835399	1837633	-	.	.
AT1G06110	ATNG.528.3	Chr1	1853077	1855305	-	.	.
AT1G06130	ATNG.530.2	Chr1	1857767	1860710	-	.	.
AT1G06180	ATNG.537.2	Chr1	1889416	1891161	+	.	.
AT1G06200	ATNG.539.3	Chr1	1894473	1896935	-	.	.
AT1G06230	ATNG.543.5	Chr1	1907072	1910899	+	.	.
AT1G06230	ATNG.543.6	Chr1	1907085	1910899	+	.	.
AT1G06250	ATNG.545.3	Chr1	1913953	1914895	-	.	.
AT1G06265	ATNG.546.2	Chr1	1915008	1919760	-	.	.
AT1G06370	ATNG.554.5	Chr1	1942629	1946117	-	.	.
AT1G06460	ATNG.563.1	Chr1	1965835	1969657	-	.	.
AT1G06470	ATNG.566.3	Chr1	1969729	1973767	+	.	.
AT1G06515	ATNG.571.3	Chr1	1990861	1992197	-	.	.
AT1G06550	ATNG.577.2	Chr1	2003652	2007212	-	.	.
AT1G06550	ATNG.577.3	Chr1	2003652	2007174	-	.	.
AT1G06590	ATNG.582.1	Chr1	2016306	2024749	-	.	.
AT1G06590	ATNG.582.2	Chr1	2016306	2024676	-	.	.
AT1G06620	ATNG.584.1	Chr1	2025544	2027251	+	.	.
AT1G06630	ATNG.585.1	Chr1	2027606	2034014	+	.	.
AT1G06630	ATNG.585.10	Chr1	2027739	2034014	+	.	.
AT1G06630	ATNG.585.8	Chr1	2027739	2034112	+	.	.
AT1G06630	ATNG.585.9	Chr1	2027739	2034014	+	.	.
AT1G06640	ATNG.585.14	Chr1	2031626	2037366	+	.	.
AT1G06640	ATNG.585.16	Chr1	2032338	2035824	+	.	.
AT1G06640	ATNG.585.17	Chr1	2032338	2034014	+	.	.
AT1G06645	ATNG.585.20	Chr1	2034156	2037363	+	.	.
AT1G06670	ATNG.588.2	Chr1	2040433	2047608	+	.	.
AT1G06690	ATNG.589.1	Chr1	2049090	2052170	-	.	.
AT1G06710	ATNG.591.19	Chr1	2055905	2060242	-	.	.
AT1G06820	ATNG.604.5	Chr1	2092978	2096518	-	.	.
AT1G06820	ATNG.604.6	Chr1	2092981	2096518	-	.	.
AT1G06900	ATNG.614.2	Chr1	2114926	2120745	-	.	.
AT1G06910	ATNG.615.1	Chr1	2120991	2123801	+	.	.
AT1G06983	ATNG.3206.2	Chr1	13838508	13839100	-	.	.
AT1G07010	ATNG.624.3	Chr1	2152877	2155099	+	.	.
AT1G07040	ATNG.630.1	Chr1	2160919	2163233	-	.	.
AT1G07110	ATNG.637.2	Chr1	2178094	2184156	-	.	.
AT1G07200	ATNG.649.2	Chr1	2208730	2212718	-	.	.
AT1G07203	ATNG.3254.6	Chr1	16637868	16643465	-	.	.
AT1G07220	ATNG.651.2	Chr1	2217342	2219514	-	.	.
AT1G07270	ATNG.656.1	Chr1	2225831	2232387	-	.	.
AT1G07290	ATNG.659.1	Chr1	2242012	2244930	-	.	.
AT1G07310	ATNG.660.1	Chr1	2245652	2248945	-	.	.
AT1G07310	ATNG.660.4	Chr1	2245758	2248945	-	.	.
AT1G07310	ATNG.660.5	Chr1	2245758	2248961	-	.	.
AT1G07350	ATNG.663.7	Chr1	2257559	2260089	-	.	.
AT1G07350	ATNG.663.8	Chr1	2257559	2260089	-	.	.
AT1G07350	ATNG.663.9	Chr1	2257559	2260089	-	.	.
AT1G07380	ATNG.666.2	Chr1	2264673	2269054	-	.	.
AT1G07420	ATNG.667.10	Chr1	2276055	2280297	+	.	.
AT1G07420	ATNG.667.6	Chr1	2272178	2280502	+	.	.
AT1G07420	ATNG.667.7	Chr1	2274926	2280297	+	.	.
AT1G07560	ATNG.683.1	Chr1	2327315	2331252	+	.	.
AT1G07640	ATNG.690.1	Chr1	2353031	2356413	-	.	.
AT1G07650	ATNG.691.4	Chr1	2359673	2366609	-	.	.
AT1G07728	ATNG.701.1	Chr1	2394985	2397555	+	.	.
AT1G07728	ATNG.701.4	Chr1	2395453	2397352	+	.	.
AT1G07745	ATNG.703.4	Chr1	2400609	2402896	-	.	.
AT1G07745	ATNG.703.7	Chr1	2400634	2402896	-	.	.
AT1G07780	ATNG.705.3	Chr1	2408203	2412675	-	.	.
AT1G07830	ATNG.710.2	Chr1	2422151	2423803	+	.	.
AT1G07830	ATNG.710.3	Chr1	2422151	2423803	+	.	.
AT1G07902	ATNG.715.1	Chr1	2442440	2445282	+	.	.
AT1G07910	ATNG.717.3	Chr1	2446089	2454644	+	.	.
AT1G07910	ATNG.717.4	Chr1	2446089	2454644	+	.	.
AT1G07917	ATNG.3892.1	Chr1	20007811	20010904	-	.	.
AT1G07920	ATNG.718.5	Chr1	2454876	2460018	+	.	.
AT1G07920	ATNG.718.6	Chr1	2454876	2456370	+	.	.
AT1G07930	ATNG.718.1	Chr1	2454771	2460790	+	.	.
AT1G07930	ATNG.718.3	Chr1	2454876	2460790	+	.	.
AT1G07930	ATNG.718.4	Chr1	2454876	2460790	+	.	.
AT1G07930	ATNG.718.7	Chr1	2454885	2460790	+	.	.
AT1G07930	ATNG.718.8	Chr1	2458133	2460817	+	.	.
AT1G07940	ATNG.720.5	Chr1	2462992	2465467	-	.	.
AT1G07940	ATNG.720.6	Chr1	2463028	2465467	-	.	.
AT1G07960	ATNG.722.3	Chr1	2467162	2469139	+	.	.
AT1G07990	ATNG.726.3	Chr1	2477188	2483196	+	.	.
AT1G08030	ATNG.730.2	Chr1	2489501	2493327	-	.	.
AT1G08030	ATNG.730.3	Chr1	2489501	2493327	-	.	.
AT1G08030	ATNG.730.4	Chr1	2489501	2493244	-	.	.
AT1G08060	ATNG.734.4	Chr1	2501756	2511049	-	.	.
AT1G08110	ATNG.736.4	Chr1	2535363	2537930	+	.	.
AT1G08125	ATNG.739.1	Chr1	2538663	2542346	-	.	.
AT1G08180	ATNG.745.2	Chr1	2564581	2565320	-	.	.
AT1G08183	ATNG.4211.1	Chr1	21420039	21422119	-	.	.
AT1G08190	ATNG.746.2	Chr1	2567520	2573373	+	.	.
AT1G08210	ATNG.748.5	Chr1	2577027	2580676	-	.	.
AT1G08220	ATNG.749.1	Chr1	2581022	2583321	-	.	.
AT1G08260	ATNG.752.3	Chr1	2590889	2606567	+	.	.
AT1G08280	ATNG.754.2	Chr1	2607975	2609842	+	.	.
AT1G08293	ATNG.4324.1	Chr1	22083369	22088246	-	.	.
AT1G08300	ATNG.756.1	Chr1	2614774	2621546	+	.	.
AT1G08300	ATNG.756.5	Chr1	2615001	2621546	+	.	.
AT1G08300	ATNG.756.6	Chr1	2615001	2618526	+	.	.
AT1G08310	ATNG.756.7	Chr1	2618647	2621546	+	.	.
AT1G08310	ATNG.756.8	Chr1	2618647	2621546	+	.	.
AT1G08320	ATNG.758.6	Chr1	2621929	2627853	-	.	.
AT1G08360	ATNG.761.2	Chr1	2636010	2637951	+	.	.
AT1G08360	ATNG.761.3	Chr1	2636016	2637951	+	.	.
AT1G08400	ATNG.765.2	Chr1	2643363	2645804	-	.	.
AT1G08410	ATNG.764.1	Chr1	2642072	2649406	+	.	.
AT1G08410	ATNG.764.4	Chr1	2645926	2649440	+	.	.
AT1G08480	ATNG.772.2	Chr1	2684312	2685609	+	.	.
AT1G08490	ATNG.773.2	Chr1	2685809	2688658	-	.	.
AT1G08520	ATNG.776.1	Chr1	2696381	2700935	+	.	.
AT1G08520	ATNG.776.3	Chr1	2696429	2700899	+	.	.
AT1G08600	ATNG.784.2	Chr1	2723824	2733309	+	.	.
AT1G08630	ATNG.788.8	Chr1	2743958	2751620	-	.	.
AT1G08660	ATNG.792.3	Chr1	2756916	2759790	-	.	.
AT1G08660	ATNG.792.5	Chr1	2756936	2759788	-	.	.
AT1G08687	ATNG.4741.2	Chr1	23963524	23964418	-	.	.
AT1G08710	ATNG.797.3	Chr1	2771731	2773457	+	.	.
AT1G08780	ATNG.802.1	Chr1	2807229	2811313	-	.	.
AT1G08845	ATNG.810.3	Chr1	2839136	2841095	+	.	.
AT1G08890	ATNG.812.2	Chr1	2848276	2852105	+	.	.
AT1G08910	ATNG.814.1	Chr1	2856100	2861187	+	.	.
AT1G08910	ATNG.814.2	Chr1	2856100	2861001	+	.	.
AT1G08920	ATNG.816.4	Chr1	2867277	2870656	+	.	.
AT1G08925	ATNG.1813.1	Chr1	6619133	6620244	-	.	.
AT1G08930	ATNG.817.2	Chr1	2873465	2877174	+	.	.
AT1G08930	ATNG.817.3	Chr1	2873465	2877174	+	.	.
AT1G08930	ATNG.817.4	Chr1	2873465	2877174	+	.	.
AT1G08973	ATNG.5094.1	Chr1	25596552	25599350	-	.	.
AT1G08980	ATNG.821.1	Chr1	2882491	2886621	+	.	.
AT1G08980	ATNG.821.6	Chr1	2882568	2886533	+	.	.
AT1G08980	ATNG.821.8	Chr1	2884435	2886621	+	.	.
AT1G09000	ATNG.822.1	Chr1	2888427	2895120	+	.	.
AT1G09000	ATNG.822.4	Chr1	2891021	2894963	+	.	.
AT1G09000	ATNG.822.5	Chr1	2891021	2895019	+	.	.
AT1G09020	ATNG.824.2	Chr1	2899990	2904856	-	.	.
AT1G09045	ATNG.2645.1	Chr1	10105047	10111738	-	.	.
AT1G09045	ATNG.2645.10	Chr1	10105063	10111738	-	.	.
AT1G09045	ATNG.2645.11	Chr1	10105063	10111731	-	.	.
AT1G09045	ATNG.2645.12	Chr1	10105063	10111731	-	.	.
AT1G09045	ATNG.2645.13	Chr1	10105063	10111731	-	.	.
AT1G09045	ATNG.2645.2	Chr1	10105047	10111731	-	.	.
AT1G09045	ATNG.2645.3	Chr1	10105047	10111731	-	.	.
AT1G09045	ATNG.2645.4	Chr1	10105047	10111731	-	.	.
AT1G09045	ATNG.2645.5	Chr1	10105047	10111738	-	.	.
AT1G09045	ATNG.2645.6	Chr1	10105047	10111731	-	.	.
AT1G09045	ATNG.2645.7	Chr1	10105047	10109323	-	.	.
AT1G09055	ATNG.2622.1	Chr1	10127582	10128850	-	.	.
AT1G09055	ATNG.2622.3	Chr1	10127673	10128850	-	.	.
AT1G09070	ATNG.828.2	Chr1	2927679	2928893	+	.	.
AT1G09090	ATNG.830.1	Chr1	2932739	2936528	+	.	.
AT1G09090	ATNG.830.4	Chr1	2932746	2936420	+	.	.
AT1G09140	ATNG.835.1	Chr1	2939568	2945933	-	.	.
AT1G09140	ATNG.835.8	Chr1	2942541	2945947	-	.	.
AT1G09140	ATNG.835.9	Chr1	2942565	2945960	-	.	.
AT1G09180	ATNG.840.1	Chr1	2965023	2967852	+	.	.
AT1G09195	ATNG.842.16	Chr1	2967992	2971457	-	.	.
AT1G09210	ATNG.838.1	Chr1	2972638	2976750	-	.	.
AT1G09230	ATNG.845.1	Chr1	2979511	2982574	-	.	.
AT1G09270	ATNG.852.4	Chr1	2994439	2998116	+	.	.
AT1G09280	ATNG.853.2	Chr1	2998270	3001291	-	.	.
AT1G09450	ATNG.867.2	Chr1	3048984	3055360	+	.	.
AT1G09470	ATNG.868.1	Chr1	3055231	3057461	-	.	.
AT1G09500	ATNG.871.1	Chr1	3066674	3072119	+	.	.
AT1G09500	ATNG.871.5	Chr1	3066778	3068790	+	.	.
AT1G09560	ATNG.875.2	Chr1	3093752	3094853	+	.	.
AT1G09570	ATNG.876.6	Chr1	3095256	3100819	-	.	.
AT1G09620	ATNG.882.1	Chr1	3111746	3116699	-	.	.
AT1G09640	ATNG.884.2	Chr1	3119967	3122542	+	.	.
AT1G09640	ATNG.884.3	Chr1	3119967	3122542	+	.	.
AT1G09820	ATNG.905.2	Chr1	3190967	3192475	-	.	.
AT1G09840	ATNG.907.9	Chr1	3195827	3200244	-	.	.
AT1G09850	ATNG.908.1	Chr1	3201685	3205286	+	.	.
AT1G09880	ATNG.912.1	Chr1	3208712	3213131	-	.	.
AT1G09910	ATNG.917.1	Chr1	3217987	3224541	-	.	.
AT1G09932	ATNG.920.1	Chr1	3227260	3233259	-	.	.
AT1G09980	ATNG.921.4	Chr1	3256395	3261670	-	.	.
AT1G10050	ATNG.926.2	Chr1	3279006	3283482	+	.	.
AT1G10050	ATNG.926.3	Chr1	3279006	3283482	+	.	.
AT1G10070	ATNG.928.4	Chr1	3288108	3290256	+	.	.
AT1G10090	ATNG.929.2	Chr1	3290761	3296198	-	.	.
AT1G10095	ATNG.930.2	Chr1	3297324	3301489	-	.	.
AT1G10095	ATNG.930.3	Chr1	3297324	3301571	-	.	.
AT1G10095	ATNG.930.7	Chr1	3297349	3300829	-	.	.
AT1G10130	ATNG.937.2	Chr1	3310966	3322249	+	.	.
AT1G10160	ATNG.942.1	Chr1	3328599	3333470	+	.	.
AT1G10170	ATNG.941.1	Chr1	3325825	3338188	-	.	.
AT1G10170	ATNG.941.3	Chr1	3328618	3341628	-	.	.
AT1G10170	ATNG.941.4	Chr1	3328699	3338084	-	.	.
AT1G10280	ATNG.947.1	Chr1	3363436	3366492	-	.	.
AT1G10300	ATNG.950.1	Chr1	3377848	3380635	+	.	.
AT1G10300	ATNG.950.2	Chr1	3377869	3380627	+	.	.
AT1G10320	ATNG.954.1	Chr1	3384118	3388386	-	.	.
AT1G10320	ATNG.954.2	Chr1	3384118	3388386	-	.	.
AT1G10340	ATNG.956.1	Chr1	3390322	3392524	-	.	.
AT1G10390	ATNG.959.3	Chr1	3407020	3412808	-	.	.
AT1G10390	ATNG.959.5	Chr1	3407029	3412838	-	.	.
AT1G10417	ATNG.963.5	Chr1	3424272	3427531	-	.	.
AT1G10430	ATNG.961.1	Chr1	3428478	3430636	-	.	.
AT1G10490	ATNG.972.1	Chr1	3453076	3459804	+	.	.
AT1G10490	ATNG.972.3	Chr1	3453228	3459804	+	.	.
AT1G10570	ATNG.980.3	Chr1	3487573	3491261	+	.	.
AT1G10570	ATNG.980.4	Chr1	3487573	3491233	+	.	.
AT1G10580	ATNG.981.1	Chr1	3491258	3495244	-	.	.
AT1G10610	ATNG.988.1	Chr1	3503640	3508934	+	.	.
AT1G10610	ATNG.988.3	Chr1	3503647	3508934	+	.	.
AT1G10610	ATNG.988.5	Chr1	3503676	3508752	+	.	.
AT1G10610	ATNG.988.7	Chr1	3503704	3509006	+	.	.
AT1G10720	ATNG.997.2	Chr1	3562948	3564665	+	.	.
AT1G10730	ATNG.998.1	Chr1	3565257	3568054	+	.	.
AT1G10760	ATNG.1005.3	Chr1	3581028	3590712	-	.	.
AT1G10760	ATNG.1005.4	Chr1	3581028	3590712	-	.	.
AT1G10820	ATNG.1008.1	Chr1	3600826	3605058	-	.	.
AT1G10820	ATNG.1008.2	Chr1	3600910	3605058	-	.	.
AT1G10820	ATNG.1008.5	Chr1	3601469	3605058	-	.	.
AT1G10840	ATNG.1010.3	Chr1	3607696	3610472	-	.	.
AT1G10840	ATNG.1010.4	Chr1	3607696	3610472	-	.	.
AT1G10865	ATNG.1013.3	Chr1	3614766	3616211	-	.	.
AT1G10865	ATNG.1013.4	Chr1	3614767	3616177	-	.	.
AT1G10870	ATNG.1015.1	Chr1	3616610	3623806	-	.	.
AT1G10870	ATNG.1015.2	Chr1	3616610	3623747	-	.	.
AT1G10875	ATNG.1016.1	Chr1	3623980	3625396	-	.	.
AT1G10890	ATNG.1017.4	Chr1	3627685	3630770	+	.	.
AT1G10890	ATNG.1017.5	Chr1	3627692	3630770	+	.	.
AT1G10890	ATNG.1017.6	Chr1	3627692	3630770	+	.	.
AT1G10890	ATNG.1017.7	Chr1	3627692	3630770	+	.	.
AT1G10890	ATNG.1017.8	Chr1	3628081	3630770	+	.	.
AT1G10900	ATNG.1018.4	Chr1	3632322	3637149	-	.	.
AT1G10910	ATNG.1023.3	Chr1	3639846	3644174	+	.	.
AT1G10910	ATNG.1023.4	Chr1	3639871	3644172	+	.	.
AT1G10940	ATNG.1025.4	Chr1	3655888	3658552	-	.	.
AT1G10970	ATNG.1020.1	Chr1	3664321	3667223	-	.	.
AT1G11000	ATNG.1027.4	Chr1	3671917	3676132	-	.	.
AT1G11060	ATNG.1031.2	Chr1	3684710	3689850	+	.	.
AT1G11070	ATNG.1032.5	Chr1	3690212	3698013	-	.	.
AT1G11100	ATNG.1033.1	Chr1	3702499	3709498	-	.	.
AT1G11100	ATNG.1033.2	Chr1	3702535	3709585	-	.	.
AT1G11160	ATNG.1037.5	Chr1	3733137	3739703	+	.	.
AT1G11160	ATNG.1037.6	Chr1	3733137	3739703	+	.	.
AT1G11180	ATNG.1043.1	Chr1	3744858	3748500	+	.	.
AT1G11180	ATNG.1043.2	Chr1	3744858	3748500	+	.	.
AT1G11190	ATNG.1038.1	Chr1	3749488	3752780	-	.	.
AT1G11190	ATNG.1038.3	Chr1	3750098	3752780	-	.	.
AT1G11200	ATNG.1040.2	Chr1	3753335	3755618	+	.	.
AT1G11300	ATNG.1053.1	Chr1	3791210	3797507	+	.	.
AT1G11303	ATNG.1054.1	Chr1	3797667	3800446	+	.	.
AT1G11330	ATNG.1056.4	Chr1	3810371	3813607	+	.	.
AT1G11350	ATNG.1058.1	Chr1	3817424	3822399	-	.	.
AT1G11350	ATNG.1058.3	Chr1	3817548	3823088	-	.	.
AT1G11380	ATNG.1060.2	Chr1	3832615	3834215	+	.	.
AT1G11440	ATNG.1059.2	Chr1	3849201	3851136	+	.	.
AT1G11460	ATNG.1065.4	Chr1	3853416	3859465	+	.	.
AT1G11480	ATNG.1067.3	Chr1	3864193	3866976	-	.	.
AT1G11592	ATNG.1082.2	Chr1	3895268	3896934	-	.	.
AT1G11650	ATNG.1085.1	Chr1	3914774	3918243	+	.	.
AT1G11720	ATNG.1091.3	Chr1	3948730	3957044	+	.	.
AT1G11740	ATNG.1093.1	Chr1	3963028	3963752	-	.	.
AT1G11870	ATNG.1110.6	Chr1	4003880	4006749	+	.	.
AT1G11880	ATNG.1112.1	Chr1	4007154	4010421	-	.	.
AT1G11905	ATNG.1118.1	Chr1	4014571	4016544	+	.	.
AT1G11910	ATNG.1119.3	Chr1	4016790	4021043	-	.	.
AT1G11910	ATNG.1119.4	Chr1	4016927	4021043	-	.	.
AT1G12050	ATNG.1136.2	Chr1	4072775	4076207	+	.	.
AT1G12140	ATNG.1143.2	Chr1	4121369	4123920	+	.	.
AT1G12160	ATNG.1142.2	Chr1	4126056	4128310	+	.	.
AT1G12210	ATNG.1150.1	Chr1	4140216	4150861	+	.	.
AT1G12210	ATNG.1150.4	Chr1	4140277	4143910	+	.	.
AT1G12220	ATNG.1150.10	Chr1	4144556	4151025	+	.	.
AT1G12220	ATNG.1150.12	Chr1	4144938	4150861	+	.	.
AT1G12220	ATNG.1150.5	Chr1	4140285	4150837	+	.	.
AT1G12220	ATNG.1150.7	Chr1	4144133	4151025	+	.	.
AT1G12220	ATNG.1150.8	Chr1	4144213	4151025	+	.	.
AT1G12240	ATNG.1146.1	Chr1	4153641	4157653	+	.	.
AT1G12290	ATNG.1153.1	Chr1	4174429	4182699	-	.	.
AT1G12290	ATNG.1153.2	Chr1	4174875	4182699	-	.	.
AT1G12290	ATNG.1153.3	Chr1	4174875	4182703	-	.	.
AT1G12290	ATNG.1153.6	Chr1	4177460	4182703	-	.	.
AT1G12290	ATNG.1153.7	Chr1	4177534	4182699	-	.	.
AT1G12350	ATNG.1160.2	Chr1	4198365	4200845	+	.	.
AT1G12360	ATNG.1161.2	Chr1	4201014	4206486	+	.	.
AT1G12430	ATNG.1167.2	Chr1	4233873	4238764	-	.	.
AT1G12680	ATNG.1181.2	Chr1	4319880	4322956	-	.	.
AT1G12700	ATNG.1184.1	Chr1	4323533	4326227	-	.	.
AT1G12730	ATNG.1186.3	Chr1	4334632	4337867	+	.	.
AT1G12750	ATNG.1197.6	Chr1	4344985	4348355	-	.	.
AT1G12750	ATNG.1197.7	Chr1	4344985	4348355	-	.	.
AT1G12760	ATNG.1198.1	Chr1	4348498	4350867	+	.	.
AT1G12780	ATNG.1201.1	Chr1	4355926	4361273	-	.	.
AT1G12780	ATNG.1201.3	Chr1	4355951	4358894	-	.	.
AT1G12880	ATNG.1204.2	Chr1	4389828	4391027	+	.	.
AT1G12930	ATNG.1211.2	Chr1	4398524	4405552	-	.	.
AT1G12930	ATNG.1211.3	Chr1	4398524	4405552	-	.	.
AT1G13040	ATNG.1217.1	Chr1	4447549	4451718	+	.	.
AT1G13040	ATNG.1217.3	Chr1	4447557	4451718	+	.	.
AT1G13110	ATNG.1221.1	Chr1	4463859	4469021	+	.	.
AT1G13143	ATNG.1224.1	Chr1	4478122	4480541	+	.	.
AT1G13143	ATNG.1224.2	Chr1	4478129	4480464	+	.	.
AT1G13145	ATNG.1226.1	Chr1	4480703	4483804	+	.	.
AT1G13180	ATNG.1230.2	Chr1	4494977	4498437	+	.	.
AT1G13210	ATNG.1233.2	Chr1	4509056	4514010	-	.	.
AT1G13220	ATNG.1235.2	Chr1	4515606	4520284	+	.	.
AT1G13350	ATNG.1246.1	Chr1	4572304	4576632	-	.	.
AT1G13350	ATNG.1246.3	Chr1	4572347	4576632	-	.	.
AT1G13350	ATNG.1246.4	Chr1	4572419	4576632	-	.	.
AT1G13350	ATNG.1246.5	Chr1	4572419	4576632	-	.	.
AT1G13390	ATNG.1249.3	Chr1	4592541	4594509	-	.	.
AT1G13440	ATNG.1251.2	Chr1	4608196	4610647	-	.	.
AT1G13450	ATNG.1254.3	Chr1	4613064	4615353	-	.	.
AT1G13470	ATNG.1255.2	Chr1	4620262	4621585	-	.	.
AT1G13470	ATNG.1255.3	Chr1	4620262	4621585	-	.	.
AT1G13510	ATNG.1259.1	Chr1	4627641	4630821	-	.	.
AT1G13530	ATNG.1264.1	Chr1	4633590	4638330	-	.	.
AT1G13560	ATNG.1265.1	Chr1	4638468	4644355	-	.	.
AT1G13590	ATNG.1267.1	Chr1	4647815	4649415	+	.	.
AT1G13700	ATNG.1276.1	Chr1	4694372	4696476	-	.	.
AT1G13700	ATNG.1276.5	Chr1	4695209	4696473	-	.	.
AT1G13730	ATNG.1278.2	Chr1	4709846	4712615	+	.	.
AT1G13740	ATNG.1279.1	Chr1	4713315	4715407	+	.	.
AT1G13770	ATNG.1283.5	Chr1	4721706	4724515	+	.	.
AT1G13830	ATNG.1282.3	Chr1	4739884	4741029	-	.	.
AT1G13920	ATNG.1298.7	Chr1	4758170	4759999	+	.	.
AT1G13960	ATNG.1300.2	Chr1	4776385	4779350	+	.	.
AT1G13980	ATNG.1305.2	Chr1	4788550	4796599	+	.	.
AT1G13990	ATNG.1305.4	Chr1	4794664	4796599	+	.	.
AT1G14030	ATNG.1307.2	Chr1	4805521	4807517	-	.	.
AT1G14120	ATNG.1316.1	Chr1	4833396	4835627	-	.	.
AT1G14130	ATNG.1317.2	Chr1	4835977	4837702	-	.	.
AT1G14140	ATNG.1318.1	Chr1	4837927	4839633	-	.	.
AT1G14190	ATNG.1326.1	Chr1	4852522	4856964	+	.	.
AT1G14190	ATNG.1326.3	Chr1	4852555	4855279	+	.	.
AT1G14230	ATNG.1329.2	Chr1	4861224	4864042	+	.	.
AT1G14230	ATNG.1329.3	Chr1	4861261	4864094	+	.	.
AT1G14230	ATNG.1329.4	Chr1	4861337	4864094	+	.	.
AT1G14250	ATNG.1331.2	Chr1	4868367	4871470	+	.	.
AT1G14310	ATNG.1340.2	Chr1	4885013	4886793	+	.	.
AT1G14350	ATNG.1343.1	Chr1	4907554	4911080	+	.	.
AT1G14380	ATNG.1347.4	Chr1	4918279	4921535	-	.	.
AT1G14480	ATNG.1360.1	Chr1	4954037	4958038	+	.	.
AT1G14510	ATNG.1362.2	Chr1	4961823	4964315	-	.	.
AT1G14560	ATNG.1369.4	Chr1	4980653	4983357	+	.	.
AT1G14560	ATNG.1369.5	Chr1	4980653	4983357	+	.	.
AT1G14650	ATNG.1380.1	Chr1	5023426	5031779	+	.	.
AT1G14650	ATNG.1380.3	Chr1	5023451	5031779	+	.	.
AT1G14650	ATNG.1380.4	Chr1	5023463	5031779	+	.	.
AT1G14660	ATNG.1381.1	Chr1	5031943	5036481	-	.	.
AT1G14660	ATNG.1381.2	Chr1	5031943	5036483	-	.	.
AT1G14660	ATNG.1381.5	Chr1	5032031	5036479	-	.	.
AT1G14660	ATNG.1381.6	Chr1	5032120	5036476	-	.	.
AT1G14720	ATNG.1387.2	Chr1	5066688	5068657	-	.	.
AT1G14730	ATNG.1388.1	Chr1	5071917	5074798	+	.	.
AT1G14780	ATNG.1391.2	Chr1	5090998	5094090	+	.	.
AT1G14810	ATNG.1394.2	Chr1	5102574	5104720	-	.	.
AT1G14830	ATNG.1397.1	Chr1	5107416	5115497	-	.	.
AT1G14830	ATNG.1397.3	Chr1	5107593	5111670	-	.	.
AT1G14860	ATNG.1399.2	Chr1	5124716	5126155	+	.	.
AT1G14870	ATNG.1402.3	Chr1	5128402	5133756	-	.	.
AT1G15110	ATNG.1422.4	Chr1	5199115	5202175	+	.	.
AT1G15110	ATNG.1422.5	Chr1	5199115	5202175	+	.	.
AT1G15120	ATNG.1423.3	Chr1	5202771	5204311	+	.	.
AT1G15125	ATNG.1423.6	Chr1	5204624	5205926	+	.	.
AT1G15160	ATNG.1427.1	Chr1	5215263	5217679	+	.	.
AT1G15160	ATNG.1427.2	Chr1	5215265	5217500	+	.	.
AT1G15165	ATNG.1428.2	Chr1	5217818	5220165	-	.	.
AT1G15165	ATNG.1428.3	Chr1	5217946	5220146	-	.	.
AT1G15170	ATNG.1426.3	Chr1	5213044	5223209	+	.	.
AT1G15200	ATNG.1432.5	Chr1	5228325	5231090	-	.	.
AT1G15200	ATNG.1432.6	Chr1	5228325	5231090	-	.	.
AT1G15200	ATNG.1432.7	Chr1	5228328	5231090	-	.	.
AT1G15215	ATNG.1434.1	Chr1	5238044	5240254	+	.	.
AT1G15240	ATNG.1439.4	Chr1	5243450	5248650	+	.	.
AT1G15270	ATNG.1440.3	Chr1	5248789	5252121	-	.	.
AT1G15300	ATNG.1436.1	Chr1	5265726	5268413	-	.	.
AT1G15340	ATNG.1446.2	Chr1	5275677	5277689	-	.	.
AT1G15350	ATNG.1447.5	Chr1	5278113	5279877	-	.	.
AT1G15440	ATNG.1459.3	Chr1	5306209	5309541	-	.	.
AT1G15480	ATNG.1462.1	Chr1	5317966	5320441	+	.	.
AT1G15500	ATNG.1464.1	Chr1	5325244	5328875	+	.	.
AT1G15500	ATNG.1464.2	Chr1	5325343	5328875	+	.	.
AT1G15520	ATNG.1466.1	Chr1	5329084	5338326	-	.	.
AT1G15690	ATNG.1478.2	Chr1	5398990	5402519	+	.	.
AT1G15690	ATNG.1478.3	Chr1	5398990	5402519	+	.	.
AT1G15740	ATNG.1486.2	Chr1	5410925	5414582	+	.	.
AT1G15800	ATNG.1489.1	Chr1	5441072	5443684	-	.	.
AT1G15810	ATNG.1491.2	Chr1	5444381	5446564	+	.	.
AT1G15870	ATNG.1507.1	Chr1	5457084	5458499	+	.	.
AT1G15880	ATNG.1508.1	Chr1	5458398	5460614	-	.	.
AT1G15880	ATNG.1508.3	Chr1	5458552	5460614	-	.	.
AT1G15880	ATNG.1508.4	Chr1	5458593	5460336	-	.	.
AT1G15910	ATNG.1510.1	Chr1	5461309	5468991	+	.	.
AT1G15910	ATNG.1510.3	Chr1	5461315	5469180	+	.	.
AT1G15910	ATNG.1510.4	Chr1	5461315	5469141	+	.	.
AT1G15940	ATNG.1513.1	Chr1	5473163	5478405	+	.	.
AT1G15950	ATNG.1514.1	Chr1	5478536	5482078	+	.	.
AT1G15950	ATNG.1514.2	Chr1	5478536	5482130	+	.	.
AT1G15960	ATNG.1515.3	Chr1	5482149	5486100	-	.	.
AT1G15960	ATNG.1515.4	Chr1	5482334	5486100	-	.	.
AT1G16040	ATNG.1503.1	Chr1	5502220	5506648	+	.	.
AT1G16040	ATNG.1503.2	Chr1	5504608	5506706	+	.	.
AT1G16080	ATNG.1521.1	Chr1	5514262	5517924	+	.	.
AT1G16080	ATNG.1521.3	Chr1	5514291	5517924	+	.	.
AT1G16080	ATNG.1521.4	Chr1	5514301	5517924	+	.	.
AT1G16130	ATNG.1522.1	Chr1	5522602	5528212	+	.	.
AT1G16130	ATNG.1522.2	Chr1	5522602	5528205	+	.	.
AT1G16140	ATNG.1523.2	Chr1	5528885	5531371	+	.	.
AT1G16180	ATNG.1527.3	Chr1	5540443	5542860	+	.	.
AT1G16180	ATNG.1527.4	Chr1	5540452	5542860	+	.	.
AT1G16230	ATNG.1533.1	Chr1	5553057	5554489	-	.	.
AT1G16250	ATNG.1535.3	Chr1	5556993	5559377	+	.	.
AT1G16300	ATNG.1540.2	Chr1	5574323	5577622	+	.	.
AT1G16330	ATNG.1543.1	Chr1	5582159	5587461	-	.	.
AT1G16390	ATNG.1546.2	Chr1	5602865	5604580	+	.	.
AT1G16400	ATNG.1550.2	Chr1	5605165	5607481	+	.	.
AT1G16440	ATNG.1559.1	Chr1	5615779	5619409	+	.	.
AT1G16440	ATNG.1559.2	Chr1	5615808	5619409	+	.	.
AT1G16520	ATNG.1556.2	Chr1	5648760	5651037	+	.	.
AT1G16540	ATNG.1570.4	Chr1	5659387	5665449	+	.	.
AT1G16560	ATNG.1572.2	Chr1	5668393	5670708	+	.	.
AT1G16570	ATNG.1574.3	Chr1	5670749	5673600	-	.	.
AT1G16650	ATNG.1569.4	Chr1	5687947	5691358	+	.	.
AT1G16650	ATNG.1569.5	Chr1	5687951	5691358	+	.	.
AT1G16670	ATNG.1578.2	Chr1	5697366	5699870	+	.	.
AT1G16690	ATNG.1583.2	Chr1	5702303	5709563	+	.	.
AT1G16710	ATNG.1585.11	Chr1	5715185	5722450	+	.	.
AT1G16720	ATNG.1579.3	Chr1	5722918	5729115	+	.	.
AT1G16800	ATNG.1594.1	Chr1	5739468	5755468	-	.	.
AT1G16870	ATNG.1588.2	Chr1	5770734	5773231	-	.	.
AT1G16920	ATNG.1604.2	Chr1	5786560	5789312	-	.	.
AT1G16930	ATNG.1606.4	Chr1	5789706	5791752	+	.	.
AT1G16960	ATNG.1608.2	Chr1	5799906	5800640	+	.	.
AT1G17090	ATNG.1619.4	Chr1	5842206	5844283	-	.	.
AT1G17090	ATNG.1619.6	Chr1	5842218	5844283	-	.	.
AT1G17110	ATNG.1621.4	Chr1	5846303	5850889	-	.	.
AT1G17145	ATNG.1627.2	Chr1	5860119	5864059	-	.	.
AT1G17220	ATNG.1634.1	Chr1	5885007	5890310	+	.	.
AT1G17255	ATNG.1639.2	Chr1	5899982	5903641	+	.	.
AT1G17290	ATNG.1645.2	Chr1	5922696	5926395	+	.	.
AT1G17300	ATNG.1646.1	Chr1	5926523	5928719	+	.	.
AT1G17300	ATNG.1646.2	Chr1	5926528	5928755	+	.	.
AT1G17300	ATNG.1646.3	Chr1	5926528	5927784	+	.	.
AT1G17330	ATNG.1648.2	Chr1	5929874	5931771	+	.	.
AT1G17330	ATNG.1648.3	Chr1	5929881	5931683	+	.	.
AT1G17330	ATNG.1648.4	Chr1	5929881	5931714	+	.	.
AT1G17370	ATNG.1654.1	Chr1	5951542	5955037	-	.	.
AT1G17410	ATNG.1656.4	Chr1	5968465	5969931	-	.	.
AT1G17410	ATNG.1656.5	Chr1	5968465	5969935	-	.	.
AT1G17440	ATNG.1659.3	Chr1	5984222	5987771	-	.	.
AT1G17440	ATNG.1659.4	Chr1	5984229	5987771	-	.	.
AT1G17470	ATNG.1663.3	Chr1	6003034	6006405	+	.	.
AT1G17480	ATNG.1664.1	Chr1	6006413	6008164	-	.	.
AT1G17530	ATNG.1669.1	Chr1	6027487	6029115	+	.	.
AT1G17550	ATNG.1671.3	Chr1	6034326	6037289	+	.	.
AT1G17550	ATNG.1671.4	Chr1	6034334	6037289	+	.	.
AT1G17580	ATNG.1673.2	Chr1	6042332	6049465	+	.	.
AT1G17600	ATNG.1674.1	Chr1	6050164	6058114	-	.	.
AT1G17600	ATNG.1674.5	Chr1	6050222	6058114	-	.	.
AT1G17610	ATNG.1675.1	Chr1	6052764	6058249	+	.	.
AT1G17650	ATNG.1679.2	Chr1	6069477	6072025	-	.	.
AT1G17720	ATNG.1686.3	Chr1	6093385	6098324	-	.	.
AT1G17730	ATNG.1685.1	Chr1	6099039	6100397	+	.	.
AT1G17745	ATNG.1688.3	Chr1	6101114	6105306	+	.	.
AT1G17745	ATNG.1688.4	Chr1	6101114	6105317	+	.	.
AT1G17750	ATNG.1690.1	Chr1	6106323	6109926	+	.	.
AT1G17760	ATNG.1692.2	Chr1	6110132	6116612	-	.	.
AT1G17850	ATNG.1701.3	Chr1	6146599	6148913	-	.	.
AT1G17870	ATNG.1703.1	Chr1	6149178	6153984	-	.	.
AT1G17960	ATNG.1712.1	Chr1	6180865	6183806	-	.	.
AT1G17960	ATNG.1712.3	Chr1	6180896	6183806	-	.	.
AT1G17970	ATNG.1714.3	Chr1	6184892	6187353	+	.	.
AT1G17970	ATNG.1714.4	Chr1	6184892	6187352	+	.	.
AT1G17990	ATNG.1716.2	Chr1	6192072	6193656	-	.	.
AT1G18030	ATNG.1717.2	Chr1	6199797	6206837	+	.	.
AT1G18150	ATNG.1729.4	Chr1	6244387	6247781	-	.	.
AT1G18160	ATNG.1730.3	Chr1	6248692	6254056	+	.	.
AT1G18160	ATNG.1730.4	Chr1	6248692	6254056	+	.	.
AT1G18160	ATNG.1730.5	Chr1	6248712	6254056	+	.	.
AT1G18160	ATNG.1730.6	Chr1	6248758	6254056	+	.	.
AT1G18180	ATNG.1731.1	Chr1	6254094	6257900	+	.	.
AT1G18200	ATNG.1733.1	Chr1	6261991	6267076	-	.	.
AT1G18210	ATNG.1733.5	Chr1	6264299	6268939	-	.	.
AT1G18270	ATNG.1741.3	Chr1	6283412	6293871	-	.	.
AT1G18270	ATNG.1741.6	Chr1	6283564	6293993	-	.	.
AT1G18340	ATNG.1745.1	Chr1	6308925	6313931	-	.	.
AT1G18390	ATNG.1749.2	Chr1	6325786	6330179	+	.	.
AT1G18415	ATNG.1755.3	Chr1	6344512	6345705	-	.	.
AT1G18420	ATNG.1756.1	Chr1	6343033	6347882	+	.	.
AT1G18460	ATNG.1752.2	Chr1	6352410	6355395	+	.	.
AT1G18470	ATNG.1753.2	Chr1	6356133	6360257	-	.	.
AT1G18470	ATNG.1753.4	Chr1	6356181	6360307	-	.	.
AT1G18620	ATNG.1770.1	Chr1	6405607	6416459	+	.	.
AT1G18620	ATNG.1770.2	Chr1	6405607	6414451	+	.	.
AT1G18620	ATNG.1770.5	Chr1	6405643	6414569	+	.	.
AT1G18620	ATNG.1770.6	Chr1	6405985	6414451	+	.	.
AT1G18630	ATNG.1770.13	Chr1	6414702	6416053	+	.	.
AT1G18630	ATNG.1770.14	Chr1	6414764	6416251	+	.	.
AT1G18650	ATNG.1772.1	Chr1	6418838	6420450	-	.	.
AT1G18660	ATNG.1773.2	Chr1	6420928	6425852	+	.	.
AT1G18660	ATNG.1773.6	Chr1	6421386	6425885	+	.	.
AT1G18690	ATNG.1775.5	Chr1	6433574	6436922	+	.	.
AT1G18700	ATNG.1775.1	Chr1	6433517	6443261	+	.	.
AT1G18700	ATNG.1775.4	Chr1	6433574	6443639	+	.	.
AT1G18700	ATNG.1775.6	Chr1	6433574	6443261	+	.	.
AT1G18800	ATNG.1785.2	Chr1	6481276	6483582	-	.	.
AT1G18890	ATNG.1795.2	Chr1	6523375	6525970	-	.	.
AT1G18910	ATNG.1799.2	Chr1	6532724	6537981	-	.	.
AT1G18950	ATNG.1804.1	Chr1	6546177	6554036	+	.	.
AT1G19080	ATNG.1809.1	Chr1	6584241	6586517	+	.	.
AT1G19100	ATNG.1810.2	Chr1	6594903	6601355	+	.	.
AT1G19130	ATNG.1817.2	Chr1	6609552	6610613	-	.	.
AT1G19140	ATNG.1819.3	Chr1	6610802	6612513	-	.	.
AT1G19200	ATNG.1824.2	Chr1	6625020	6626217	-	.	.
AT1G19230	ATNG.1827.2	Chr1	6643294	6649149	+	.	.
AT1G19270	ATNG.1830.2	Chr1	6662501	6666028	+	.	.
AT1G19340	ATNG.1836.3	Chr1	6684770	6687092	+	.	.
AT1G19390	ATNG.1844.1	Chr1	6700493	6703539	-	.	.
AT1G19396	ATNG.1847.1	Chr1	6709773	6711855	+	.	.
AT1G19396	ATNG.1847.10	Chr1	6709808	6711855	+	.	.
AT1G19396	ATNG.1847.3	Chr1	6709778	6711855	+	.	.
AT1G19396	ATNG.1847.7	Chr1	6709781	6711976	+	.	.
AT1G19396	ATNG.1847.8	Chr1	6709781	6710633	+	.	.
AT1G19396	ATNG.1847.9	Chr1	6709803	6711976	+	.	.
AT1G19485	ATNG.1856.1	Chr1	6746778	6751507	+	.	.
AT1G19485	ATNG.1856.3	Chr1	6746784	6751663	+	.	.
AT1G19485	ATNG.1856.4	Chr1	6746784	6751507	+	.	.
AT1G19485	ATNG.1856.5	Chr1	6746784	6751663	+	.	.
AT1G19485	ATNG.1856.6	Chr1	6746812	6751507	+	.	.
AT1G19485	ATNG.1856.8	Chr1	6746813	6751507	+	.	.
AT1G19540	ATNG.1858.2	Chr1	6765654	6773365	+	.	.
AT1G19660	ATNG.1868.4	Chr1	6800006	6802652	-	.	.
AT1G19690	ATNG.1871.3	Chr1	6808158	6809563	-	.	.
AT1G19700	ATNG.1871.2	Chr1	6808158	6812757	-	.	.
AT1G19720	ATNG.1873.1	Chr1	6816702	6822711	-	.	.
AT1G19720	ATNG.1873.3	Chr1	6816735	6822711	-	.	.
AT1G19720	ATNG.1873.6	Chr1	6817070	6822711	-	.	.
AT1G19720	ATNG.1873.7	Chr1	6817070	6822711	-	.	.
AT1G19750	ATNG.1876.2	Chr1	6826913	6830321	+	.	.
AT1G19860	ATNG.1884.3	Chr1	6891453	6894736	-	.	.
AT1G19880	ATNG.1886.2	Chr1	6900420	6904155	-	.	.
AT1G19980	ATNG.1894.1	Chr1	6933015	6934973	+	.	.
AT1G20065	ATNG.1904.2	Chr1	6956470	6959116	+	.	.
AT1G20100	ATNG.1901.3	Chr1	6969168	6970956	-	.	.
AT1G20220	ATNG.1915.1	Chr1	7004824	7007637	-	.	.
AT1G20330	ATNG.1923.1	Chr1	7038491	7040061	-	.	.
AT1G20440	ATNG.1931.2	Chr1	7084445	7089606	-	.	.
AT1G20480	ATNG.1934.2	Chr1	7094026	7097147	-	.	.
AT1G20490	ATNG.1936.3	Chr1	7097236	7099705	-	.	.
AT1G20550	ATNG.1942.2	Chr1	7115884	7118310	-	.	.
AT1G20640	ATNG.1950.3	Chr1	7154425	7157498	+	.	.
AT1G20640	ATNG.1950.4	Chr1	7154425	7157498	+	.	.
AT1G20691	ATNG.1954.3	Chr1	7174402	7176502	-	.	.
AT1G20693	ATNG.1956.5	Chr1	7176800	7178820	+	.	.
AT1G20693	ATNG.1956.7	Chr1	7176801	7178815	+	.	.
AT1G20696	ATNG.1956.12	Chr1	7179361	7181566	+	.	.
AT1G20696	ATNG.1956.4	Chr1	7176800	7181499	+	.	.
AT1G20696	ATNG.1956.6	Chr1	7176801	7181566	+	.	.
AT1G20696	ATNG.1956.8	Chr1	7176812	7181499	+	.	.
AT1G20720	ATNG.1957.2	Chr1	7185407	7192841	-	.	.
AT1G20810	ATNG.1962.3	Chr1	7232024	7233583	+	.	.
AT1G20810	ATNG.1962.4	Chr1	7232024	7233528	+	.	.
AT1G20830	ATNG.1965.2	Chr1	7242928	7244896	+	.	.
AT1G20840	ATNG.1966.3	Chr1	7245281	7248423	-	.	.
AT1G20860	ATNG.1968.1	Chr1	7253998	7258794	-	.	.
AT1G20880	ATNG.1971.3	Chr1	7262167	7265445	-	.	.
AT1G20890	ATNG.1972.3	Chr1	7265947	7267332	-	.	.
AT1G20970	ATNG.1981.1	Chr1	7313792	7319520	+	.	.
AT1G21065	ATNG.1988.2	Chr1	7374265	7375789	+	.	.
AT1G21100	ATNG.1993.3	Chr1	7386773	7391551	-	.	.
AT1G21110	ATNG.1993.4	Chr1	7386912	7396755	-	.	.
AT1G21110	ATNG.1993.5	Chr1	7389981	7399707	-	.	.
AT1G21110	ATNG.1993.6	Chr1	7389981	7396773	-	.	.
AT1G21130	ATNG.1993.2	Chr1	7386773	7400604	-	.	.
AT1G21130	ATNG.1993.9	Chr1	7395223	7400604	-	.	.
AT1G21150	ATNG.1999.3	Chr1	7406296	7407793	-	.	.
AT1G21160	ATNG.2000.2	Chr1	7407956	7412784	-	.	.
AT1G21170	ATNG.2001.1	Chr1	7412662	7419643	+	.	.
AT1G21190	ATNG.2002.2	Chr1	7419814	7420957	-	.	.
AT1G21190	ATNG.2002.3	Chr1	7419815	7420957	-	.	.
AT1G21200	ATNG.2003.5	Chr1	7421172	7424303	+	.	.
AT1G21200	ATNG.2003.7	Chr1	7421182	7424244	+	.	.
AT1G21210	ATNG.2003.2	Chr1	7421172	7427379	+	.	.
AT1G21210	ATNG.2003.3	Chr1	7421172	7426475	+	.	.
AT1G21210	ATNG.2003.4	Chr1	7421172	7427041	+	.	.
AT1G21210	ATNG.2003.8	Chr1	7421200	7426475	+	.	.
AT1G21220	ATNG.2005.1	Chr1	7427098	7428965	-	.	.
AT1G21240	ATNG.1995.1	Chr1	7429895	7437132	+	.	.
AT1G21240	ATNG.1995.3	Chr1	7429959	7436830	+	.	.
AT1G21270	ATNG.2006.2	Chr1	7444957	7447455	+	.	.
AT1G21360	ATNG.2014.4	Chr1	7481214	7483467	+	.	.
AT1G21380	ATNG.2017.2	Chr1	7486153	7488731	-	.	.
AT1G21400	ATNG.2019.7	Chr1	7493395	7496710	+	.	.
AT1G21400	ATNG.2019.8	Chr1	7493493	7496710	+	.	.
AT1G21400	ATNG.2019.9	Chr1	7493493	7496710	+	.	.
AT1G21450	ATNG.2022.1	Chr1	7508680	7511749	+	.	.
AT1G21460	ATNG.2023.1	Chr1	7511750	7513756	-	.	.
AT1G21580	ATNG.2035.8	Chr1	7557233	7565655	-	.	.
AT1G21600	ATNG.2036.3	Chr1	7571139	7573699	-	.	.
AT1G21630	ATNG.2038.5	Chr1	7581178	7588153	+	.	.
AT1G21650	ATNG.2041.1	Chr1	7592187	7600666	-	.	.
AT1G21760	ATNG.2055.1	Chr1	7649194	7654014	+	.	.
AT1G21920	ATNG.2066.2	Chr1	7704204	7706198	-	.	.
AT1G21920	ATNG.2066.4	Chr1	7704225	7706198	-	.	.
AT1G22060	ATNG.2077.2	Chr1	7773373	7781712	-	.	.
AT1G22070	ATNG.2074.2	Chr1	7789682	7792139	+	.	.
AT1G22300	ATNG.2099.1	Chr1	7878759	7883672	-	.	.
AT1G22350	ATNG.2101.2	Chr1	7892785	7894763	-	.	.
AT1G22400	ATNG.2104.2	Chr1	7900644	7906969	-	.	.
AT1G22430	ATNG.2106.5	Chr1	7919171	7921832	+	.	.
AT1G22530	ATNG.2119.2	Chr1	7955493	7958464	-	.	.
AT1G22550	ATNG.2121.1	Chr1	7966500	7968692	-	.	.
AT1G22570	ATNG.2123.2	Chr1	7976467	7978706	-	.	.
AT1G22590	ATNG.2124.2	Chr1	7981771	7984145	+	.	.
AT1G22620	ATNG.2126.2	Chr1	7994192	8002871	-	.	.
AT1G22630	ATNG.2125.2	Chr1	8003333	8004268	+	.	.
AT1G22640	ATNG.2128.3	Chr1	8006207	8007460	+	.	.
AT1G22750	ATNG.2138.1	Chr1	8049090	8052923	+	.	.
AT1G22790	ATNG.2141.3	Chr1	8069414	8071562	+	.	.
AT1G22850	ATNG.2148.2	Chr1	8080659	8082875	-	.	.
AT1G22860	ATNG.2150.1	Chr1	8083184	8094457	+	.	.
AT1G22860	ATNG.2150.3	Chr1	8083272	8089266	+	.	.
AT1G22860	ATNG.2150.4	Chr1	8083272	8094505	+	.	.
AT1G22860	ATNG.2150.5	Chr1	8083334	8094457	+	.	.
AT1G22880	ATNG.2151.3	Chr1	8095502	8097547	+	.	.
AT1G22880	ATNG.2151.4	Chr1	8095502	8097711	+	.	.
AT1G22880	ATNG.2151.6	Chr1	8095505	8097590	+	.	.
AT1G22940	ATNG.2157.1	Chr1	8122339	8125068	+	.	.
AT1G22960	ATNG.2158.1	Chr1	8125023	8130393	-	.	.
AT1G23020	ATNG.2165.7	Chr1	8150070	8153632	-	.	.
AT1G23020	ATNG.2165.8	Chr1	8150070	8153632	-	.	.
AT1G23020	ATNG.2165.9	Chr1	8150070	8153643	-	.	.
AT1G23090	ATNG.2173.5	Chr1	8185108	8189220	-	.	.
AT1G23140	ATNG.2179.2	Chr1	8202166	8203255	-	.	.
AT1G23140	ATNG.2179.3	Chr1	8202166	8203255	-	.	.
AT1G23180	ATNG.2183.1	Chr1	8212556	8219628	+	.	.
AT1G23180	ATNG.2183.3	Chr1	8212623	8219641	+	.	.
AT1G23230	ATNG.2187.1	Chr1	8242369	8251966	+	.	.
AT1G23230	ATNG.2187.6	Chr1	8244450	8251971	+	.	.
AT1G23260	ATNG.2189.3	Chr1	8256997	8258723	-	.	.
AT1G23260	ATNG.2189.4	Chr1	8257025	8258694	-	.	.
AT1G23310	ATNG.2193.3	Chr1	8268554	8271933	-	.	.
AT1G23360	ATNG.2197.3	Chr1	8295185	8296914	-	.	.
AT1G23360	ATNG.2197.5	Chr1	8295188	8296911	-	.	.
AT1G23400	ATNG.2204.2	Chr1	8312049	8314764	-	.	.
AT1G23440	ATNG.2206.5	Chr1	8321705	8324697	+	.	.
AT1G23460	ATNG.2206.1	Chr1	8321611	8329763	+	.	.
AT1G23460	ATNG.2206.2	Chr1	8321611	8329782	+	.	.
AT1G23460	ATNG.2206.3	Chr1	8321611	8329763	+	.	.
AT1G23470	ATNG.2207.1	Chr1	8329924	8332320	+	.	.
AT1G23480	ATNG.2208.4	Chr1	8333696	8336385	+	.	.
AT1G23480	ATNG.2208.5	Chr1	8333696	8336385	+	.	.
AT1G23560	ATNG.2213.1	Chr1	8352615	8354540	-	.	.
AT1G23660	ATNG.2215.1	Chr1	8370786	8372845	-	.	.
AT1G23720	ATNG.2218.10	Chr1	8390419	8391540	+	.	.
AT1G23720	ATNG.2218.11	Chr1	8390419	8391540	+	.	.
AT1G23720	ATNG.2218.2	Chr1	8388363	8391540	+	.	.
AT1G23720	ATNG.2218.4	Chr1	8388467	8391540	+	.	.
AT1G23720	ATNG.2218.5	Chr1	8388655	8391540	+	.	.
AT1G23720	ATNG.2218.8	Chr1	8389656	8391540	+	.	.
AT1G23720	ATNG.2218.9	Chr1	8389656	8391540	+	.	.
AT1G23820	ATNG.2226.1	Chr1	8420230	8422896	+	.	.
AT1G23840	ATNG.2228.1	Chr1	8422960	8425385	-	.	.
AT1G23950	ATNG.2244.4	Chr1	8469550	8471396	-	.	.
AT1G24070	ATNG.2249.3	Chr1	8516388	8519929	-	.	.
AT1G24070	ATNG.2249.4	Chr1	8516388	8519929	-	.	.
AT1G24090	ATNG.2250.2	Chr1	8520470	8524914	+	.	.
AT1G24090	ATNG.2250.3	Chr1	8520474	8524929	+	.	.
AT1G24180	ATNG.2263.2	Chr1	8560570	8563502	-	.	.
AT1G24350	ATNG.2280.3	Chr1	8638925	8640487	-	.	.
AT1G24350	ATNG.2280.5	Chr1	8639092	8640495	-	.	.
AT1G24440	ATNG.2287.3	Chr1	8662036	8663974	+	.	.
AT1G24460	ATNG.2289.2	Chr1	8665886	8672746	+	.	.
AT1G24610	ATNG.2300.1	Chr1	8719901	8722763	-	.	.
AT1G24610	ATNG.2300.2	Chr1	8719985	8722712	-	.	.
AT1G24610	ATNG.2300.3	Chr1	8720651	8722763	-	.	.
AT1G24706	ATNG.2304.6	Chr1	8741897	8755604	+	.	.
AT1G24793	ATNG.2308.1	Chr1	8765614	8769417	+	.	.
AT1G24793	ATNG.2308.4	Chr1	8767581	8769417	+	.	.
AT1G24880	ATNG.2311.1	Chr1	8775777	8783800	+	.	.
AT1G24880	ATNG.2311.2	Chr1	8775901	8778072	+	.	.
AT1G24880	ATNG.2311.3	Chr1	8775901	8783841	+	.	.
AT1G25054	ATNG.2314.1	Chr1	8798391	8806361	+	.	.
AT1G25054	ATNG.2314.2	Chr1	8798391	8806361	+	.	.
AT1G25054	ATNG.2314.3	Chr1	8798391	8806361	+	.	.
AT1G25054	ATNG.2314.4	Chr1	8798413	8806505	+	.	.
AT1G25098	ATNG.2323.1	Chr1	8812695	8820736	+	.	.
AT1G25098	ATNG.2323.2	Chr1	8812695	8820736	+	.	.
AT1G25098	ATNG.2323.7	Chr1	8812735	8815962	+	.	.
AT1G25145	ATNG.2323.9	Chr1	8817678	8820736	+	.	.
AT1G25175	ATNG.2328.1	Chr1	8826983	8835112	+	.	.
AT1G25175	ATNG.2328.10	Chr1	8827149	8835112	+	.	.
AT1G25175	ATNG.2328.2	Chr1	8826983	8835112	+	.	.
AT1G25175	ATNG.2328.8	Chr1	8827113	8835112	+	.	.
AT1G25175	ATNG.2328.9	Chr1	8827113	8829222	+	.	.
AT1G25210	ATNG.2328.12	Chr1	8831393	8835112	+	.	.
AT1G25230	ATNG.2325.4	Chr1	8840464	8842334	-	.	.
AT1G25260	ATNG.2332.1	Chr1	8853504	8855843	-	.	.
AT1G25260	ATNG.2332.2	Chr1	8853504	8855870	-	.	.
AT1G25290	ATNG.2336.2	Chr1	8867062	8869144	+	.	.
AT1G25375	ATNG.2344.1	Chr1	8900110	8909329	-	.	.
AT1G25390	ATNG.2344.5	Chr1	8906433	8909079	-	.	.
AT1G25470	ATNG.2352.1	Chr1	8944609	8946627	-	.	.
AT1G25480	ATNG.2354.2	Chr1	8948482	8951031	+	.	.
AT1G25500	ATNG.2356.2	Chr1	8955249	8958132	-	.	.
AT1G25520	ATNG.2357.2	Chr1	8962112	8964564	+	.	.
AT1G25520	ATNG.2357.3	Chr1	8962112	8964506	+	.	.
AT1G25520	ATNG.2357.4	Chr1	8962153	8964515	+	.	.
AT1G25570	ATNG.2362.2	Chr1	8991783	8995617	-	.	.
AT1G26090	ATNG.2366.2	Chr1	9020386	9022567	+	.	.
AT1G26090	ATNG.2366.3	Chr1	9020386	9022614	+	.	.
AT1G26100	ATNG.2368.2	Chr1	9022975	9024081	-	.	.
AT1G26120	ATNG.2371.1	Chr1	9028376	9031431	-	.	.
AT1G26120	ATNG.2371.2	Chr1	9028376	9032767	-	.	.
AT1G26120	ATNG.2371.4	Chr1	9028552	9032193	-	.	.
AT1G26150	ATNG.2374.1	Chr1	9039628	9047001	-	.	.
AT1G26150	ATNG.2374.3	Chr1	9039778	9043288	-	.	.
AT1G26170	ATNG.2376.2	Chr1	9047379	9054592	-	.	.
AT1G26208	ATNG.2381.5	Chr1	9066319	9075118	-	.	.
AT1G26208	ATNG.2381.8	Chr1	9066993	9072273	-	.	.
AT1G26230	ATNG.2381.9	Chr1	9070445	9075350	-	.	.
AT1G26255	ATNG.2387.2	Chr1	9083931	9085301	-	.	.
AT1G26255	ATNG.2387.3	Chr1	9083931	9085499	-	.	.
AT1G26255	ATNG.2387.4	Chr1	9083931	9085301	-	.	.
AT1G26255	ATNG.2387.5	Chr1	9083931	9085486	-	.	.
AT1G26255	ATNG.2387.6	Chr1	9083931	9085499	-	.	.
AT1G26255	ATNG.2387.7	Chr1	9083931	9085486	-	.	.
AT1G26255	ATNG.2387.8	Chr1	9083931	9085499	-	.	.
AT1G26255	ATNG.2387.9	Chr1	9083931	9085499	-	.	.
AT1G26440	ATNG.2402.11	Chr1	9144117	9146049	-	.	.
AT1G26440	ATNG.2402.7	Chr1	9143967	9146049	-	.	.
AT1G26440	ATNG.2402.8	Chr1	9143967	9146049	-	.	.
AT1G26530	ATNG.2411.2	Chr1	9165936	9167463	+	.	.
AT1G26580	ATNG.2416.2	Chr1	9184573	9187521	+	.	.
AT1G26650	ATNG.2422.2	Chr1	9210340	9211588	+	.	.
AT1G26720	ATNG.2426.1	Chr1	9234099	9237669	-	.	.
AT1G26730	ATNG.2431.3	Chr1	9241194	9244624	+	.	.
AT1G26750	ATNG.2433.1	Chr1	9246595	9248274	+	.	.
AT1G26760	ATNG.2435.1	Chr1	9248152	9251659	-	.	.
AT1G26890	ATNG.2446.1	Chr1	9317589	9321469	+	.	.
AT1G26900	ATNG.2447.1	Chr1	9318382	9321512	-	.	.
AT1G27060	ATNG.2461.1	Chr1	9393653	9396700	+	.	.
AT1G27070	ATNG.2462.2	Chr1	9396817	9399499	-	.	.
AT1G27070	ATNG.2462.3	Chr1	9396817	9399499	-	.	.
AT1G27100	ATNG.2463.2	Chr1	9407242	9411285	-	.	.
AT1G27100	ATNG.2463.3	Chr1	9407250	9411285	-	.	.
AT1G27130	ATNG.2467.1	Chr1	9425280	9428914	+	.	.
AT1G27170	ATNG.2471.1	Chr1	9433305	9439417	+	.	.
AT1G27170	ATNG.2471.2	Chr1	9433393	9439417	+	.	.
AT1G27180	ATNG.2474.2	Chr1	9439683	9446106	+	.	.
AT1G27330	ATNG.2480.2	Chr1	9492920	9494382	+	.	.
AT1G27360	ATNG.2483.5	Chr1	9500959	9503749	+	.	.
AT1G27390	ATNG.2490.3	Chr1	9513239	9515012	-	.	.
AT1G27410	ATNG.2493.1	Chr1	9517201	9520716	+	.	.
AT1G27410	ATNG.2493.2	Chr1	9517201	9520716	+	.	.
AT1G27410	ATNG.2493.3	Chr1	9517201	9520716	+	.	.
AT1G27410	ATNG.2493.4	Chr1	9517201	9520716	+	.	.
AT1G27430	ATNG.2494.4	Chr1	9520853	9527232	-	.	.
AT1G27450	ATNG.2488.4	Chr1	9532179	9534114	+	.	.
AT1G27510	ATNG.2503.1	Chr1	9554710	9558461	-	.	.
AT1G27520	ATNG.2504.1	Chr1	9558327	9562485	+	.	.
AT1G27520	ATNG.2504.2	Chr1	9558548	9562485	+	.	.
AT1G27520	ATNG.2504.3	Chr1	9558562	9562485	+	.	.
AT1G27520	ATNG.2504.4	Chr1	9558562	9562485	+	.	.
AT1G27520	ATNG.2504.6	Chr1	9558628	9562485	+	.	.
AT1G27530	ATNG.2505.2	Chr1	9562514	9563985	-	.	.
AT1G27540	ATNG.2501.3	Chr1	9565941	9567888	-	.	.
AT1G27595	ATNG.2508.2	Chr1	9592128	9602839	+	.	.
AT1G27595	ATNG.2508.3	Chr1	9592128	9594750	+	.	.
AT1G27595	ATNG.2508.5	Chr1	9592131	9594732	+	.	.
AT1G27690	ATNG.2515.1	Chr1	9636588	9640204	+	.	.
AT1G27710	ATNG.2519.2	Chr1	9642474	9643352	+	.	.
AT1G27750	ATNG.2521.2	Chr1	9657478	9661994	+	.	.
AT1G27752	ATNG.2522.3	Chr1	9662077	9667539	+	.	.
AT1G27840	ATNG.2525.4	Chr1	9693139	9696364	-	.	.
AT1G27850	ATNG.2526.2	Chr1	9698461	9703998	+	.	.
AT1G27850	ATNG.2526.3	Chr1	9698483	9704140	+	.	.
AT1G27850	ATNG.2526.4	Chr1	9698483	9704140	+	.	.
AT1G27921	ATNG.2536.10	Chr1	9726773	9730339	-	.	.
AT1G27921	ATNG.2536.11	Chr1	9726773	9730339	-	.	.
AT1G27921	ATNG.2536.12	Chr1	9726852	9733000	-	.	.
AT1G27921	ATNG.2536.13	Chr1	9726878	9730424	-	.	.
AT1G27921	ATNG.2536.14	Chr1	9726878	9730424	-	.	.
AT1G27921	ATNG.2536.5	Chr1	9726688	9730424	-	.	.
AT1G27921	ATNG.2536.6	Chr1	9726688	9730339	-	.	.
AT1G27921	ATNG.2536.7	Chr1	9726688	9730339	-	.	.
AT1G27921	ATNG.2536.8	Chr1	9726688	9730303	-	.	.
AT1G27921	ATNG.2536.9	Chr1	9726773	9730167	-	.	.
AT1G27980	ATNG.2534.2	Chr1	9746811	9752769	+	.	.
AT1G27980	ATNG.2534.5	Chr1	9748762	9752769	+	.	.
AT1G28060	ATNG.2541.2	Chr1	9779003	9784091	+	.	.
AT1G28060	ATNG.2541.3	Chr1	9779003	9782846	+	.	.
AT1G28060	ATNG.2541.5	Chr1	9779019	9784091	+	.	.
AT1G28060	ATNG.2541.7	Chr1	9779153	9784022	+	.	.
AT1G28060	ATNG.2541.8	Chr1	9779172	9784091	+	.	.
AT1G28080	ATNG.2540.2	Chr1	9789744	9794763	+	.	.
AT1G28100	ATNG.2547.1	Chr1	9801015	9803822	+	.	.
AT1G28100	ATNG.2547.2	Chr1	9801082	9804221	+	.	.
AT1G28130	ATNG.2545.2	Chr1	9825295	9828067	+	.	.
AT1G28140	ATNG.2551.1	Chr1	9829709	9834510	-	.	.
AT1G28240	ATNG.2559.2	Chr1	9868327	9872278	-	.	.
AT1G28260	ATNG.2562.3	Chr1	9877396	9879639	-	.	.
AT1G28260	ATNG.2562.4	Chr1	9877396	9879639	-	.	.
AT1G28280	ATNG.2564.1	Chr1	9885020	9887478	-	.	.
AT1G28320	ATNG.2567.2	Chr1	9920440	9924488	-	.	.
AT1G28320	ATNG.2567.3	Chr1	9920453	9924488	-	.	.
AT1G28320	ATNG.2567.4	Chr1	9920488	9924581	-	.	.
AT1G28380	ATNG.2577.2	Chr1	9961251	9966320	+	.	.
AT1G28410	ATNG.2587.1	Chr1	9976182	9979203	-	.	.
AT1G28410	ATNG.2587.2	Chr1	9976182	9979811	-	.	.
AT1G28520	ATNG.2596.1	Chr1	10029065	10031913	+	.	.
AT1G28570	ATNG.2601.2	Chr1	10041641	10046552	-	.	.
AT1G28580	ATNG.2601.5	Chr1	10044337	10049857	-	.	.
AT1G28580	ATNG.2601.8	Chr1	10044356	10046390	-	.	.
AT1G28620	ATNG.2594.4	Chr1	10056169	10057821	-	.	.
AT1G28620	ATNG.2594.5	Chr1	10056169	10057821	-	.	.
AT1G28680	ATNG.2603.2	Chr1	10078222	10079529	+	.	.
AT1G28710	ATNG.2605.2	Chr1	10086379	10095222	-	.	.
AT1G28710	ATNG.2605.5	Chr1	10086627	10095222	-	.	.
AT1G29025	ATNG.2619.1	Chr1	10124286	10126941	-	.	.
AT1G29040	ATNG.2625.3	Chr1	10134069	10135209	+	.	.
AT1G29220	ATNG.2663.3	Chr1	10210720	10212722	-	.	.
AT1G29220	ATNG.2663.4	Chr1	10210842	10212722	-	.	.
AT1G29240	ATNG.2660.1	Chr1	10213217	10219942	-	.	.
AT1G29240	ATNG.2660.4	Chr1	10214380	10219859	-	.	.
AT1G29280	ATNG.2668.2	Chr1	10236487	10237990	+	.	.
AT1G29310	ATNG.2671.3	Chr1	10252306	10254752	+	.	.
AT1G29350	ATNG.2676.1	Chr1	10268421	10283225	-	.	.
AT1G29357	ATNG.2677.4	Chr1	10274017	10275727	-	.	.
AT1G29357	ATNG.2677.5	Chr1	10274017	10275727	-	.	.
AT1G29357	ATNG.2677.7	Chr1	10274170	10275727	-	.	.
AT1G29370	ATNG.2676.3	Chr1	10268488	10283225	-	.	.
AT1G29370	ATNG.2676.4	Chr1	10268488	10283225	-	.	.
AT1G29370	ATNG.2676.5	Chr1	10268645	10283225	-	.	.
AT1G29370	ATNG.2676.7	Chr1	10277890	10283225	-	.	.
AT1G29390	ATNG.2681.2	Chr1	10286293	10289630	-	.	.
AT1G29520	ATNG.2694.2	Chr1	10323667	10324826	+	.	.
AT1G29560	ATNG.2700.1	Chr1	10330425	10335607	+	.	.
AT1G29690	ATNG.2707.1	Chr1	10379020	10382032	-	.	.
AT1G29740	ATNG.2714.1	Chr1	10400551	10413119	-	.	.
AT1G29760	ATNG.2715.1	Chr1	10422292	10425040	+	.	.
AT1G29785	ATNG.2716.1	Chr1	10425505	10429138	-	.	.
AT1G29800	ATNG.2724.3	Chr1	10432609	10435344	+	.	.
AT1G29820	ATNG.2726.1	Chr1	10437609	10440786	+	.	.
AT1G29830	ATNG.2726.2	Chr1	10437655	10445191	+	.	.
AT1G29830	ATNG.2726.3	Chr1	10437657	10445217	+	.	.
AT1G29850	ATNG.2728.4	Chr1	10447779	10449837	+	.	.
AT1G29920	ATNG.2722.1	Chr1	10472280	10475963	-	.	.
AT1G29940	ATNG.2730.1	Chr1	10478948	10486824	-	.	.
AT1G29950	ATNG.2731.1	Chr1	10491529	10494562	+	.	.
AT1G29950	ATNG.2731.2	Chr1	10491698	10494532	+	.	.
AT1G29950	ATNG.2731.3	Chr1	10491698	10494562	+	.	.
AT1G29965	ATNG.2734.1	Chr1	10497149	10499462	-	.	.
AT1G30070	ATNG.2741.2	Chr1	10546593	10548281	-	.	.
AT1G30110	ATNG.2744.3	Chr1	10582089	10584049	+	.	.
AT1G30230	ATNG.2754.2	Chr1	10638914	10640782	+	.	.
AT1G30230	ATNG.2754.3	Chr1	10638914	10640782	+	.	.
AT1G30420	ATNG.2777.10	Chr1	10748280	10756527	+	.	.
AT1G30420	ATNG.2777.11	Chr1	10748280	10756527	+	.	.
AT1G30420	ATNG.2777.12	Chr1	10748280	10756527	+	.	.
AT1G30420	ATNG.2777.13	Chr1	10748280	10756527	+	.	.
AT1G30420	ATNG.2777.14	Chr1	10748280	10756527	+	.	.
AT1G30420	ATNG.2777.15	Chr1	10748280	10756527	+	.	.
AT1G30420	ATNG.2777.16	Chr1	10748287	10756527	+	.	.
AT1G30420	ATNG.2777.17	Chr1	10748304	10756521	+	.	.
AT1G30420	ATNG.2777.18	Chr1	10750795	10756527	+	.	.
AT1G30420	ATNG.2777.7	Chr1	10741251	10756521	+	.	.
AT1G30470	ATNG.2771.2	Chr1	10779213	10786666	+	.	.
AT1G30475	ATNG.2773.1	Chr1	10788226	10790091	-	.	.
AT1G30580	ATNG.2787.1	Chr1	10831673	10835553	-	.	.
AT1G30590	ATNG.2788.2	Chr1	10835762	10840845	-	.	.
AT1G30590	ATNG.2788.3	Chr1	10835762	10840845	-	.	.
AT1G30590	ATNG.2788.5	Chr1	10835794	10840005	-	.	.
AT1G30590	ATNG.2788.6	Chr1	10835794	10840005	-	.	.
AT1G30590	ATNG.2788.7	Chr1	10835794	10840005	-	.	.
AT1G30610	ATNG.2789.1	Chr1	10846513	10850791	+	.	.
AT1G30610	ATNG.2789.4	Chr1	10846566	10850517	+	.	.
AT1G30640	ATNG.2793.3	Chr1	10860660	10865030	+	.	.
AT1G30690	ATNG.2796.3	Chr1	10887680	10890316	+	.	.
AT1G30690	ATNG.2796.4	Chr1	10887680	10890316	+	.	.
AT1G30755	ATNG.2807.6	Chr1	10905817	10909756	-	.	.
AT1G30820	ATNG.2813.1	Chr1	10944908	10949393	-	.	.
AT1G30820	ATNG.2813.3	Chr1	10944918	10949472	-	.	.
AT1G30820	ATNG.2813.4	Chr1	10945058	10949482	-	.	.
AT1G30820	ATNG.2813.5	Chr1	10945058	10949482	-	.	.
AT1G30835	ATNG.2810.3	Chr1	10967057	10968951	+	.	.
AT1G30970	ATNG.2826.4	Chr1	11040576	11043733	-	.	.
AT1G31020	ATNG.2829.2	Chr1	11057143	11059037	+	.	.
AT1G31120	ATNG.2832.2	Chr1	11104280	11108104	-	.	.
AT1G31190	ATNG.2841.1	Chr1	11144772	11147118	+	.	.
AT1G31200	ATNG.2842.1	Chr1	11146923	11147807	-	.	.
AT1G31220	ATNG.2846.1	Chr1	11156698	11159537	+	.	.
AT1G31230	ATNG.2847.1	Chr1	11158618	11163475	-	.	.
AT1G31280	ATNG.2848.2	Chr1	11181609	11185396	+	.	.
AT1G31280	ATNG.2848.3	Chr1	11181616	11185375	+	.	.
AT1G31410	ATNG.2858.2	Chr1	11246967	11249355	-	.	.
AT1G31420	ATNG.2859.4	Chr1	11249643	11253879	+	.	.
AT1G31480	ATNG.2863.1	Chr1	11265816	11273075	+	.	.
AT1G31480	ATNG.2863.3	Chr1	11265862	11273075	+	.	.
AT1G31500	ATNG.2866.8	Chr1	11273610	11276572	-	.	.
AT1G31500	ATNG.2866.9	Chr1	11273610	11276564	-	.	.
AT1G31660	ATNG.2873.2	Chr1	11330961	11333466	-	.	.
AT1G31760	ATNG.2879.1	Chr1	11372394	11373856	-	.	.
AT1G31770	ATNG.2881.2	Chr1	11375996	11377885	-	.	.
AT1G31772	ATNG.2882.1	Chr1	11377879	11379931	+	.	.
AT1G31812	ATNG.2886.2	Chr1	11410916	11412233	-	.	.
AT1G31830	ATNG.2889.1	Chr1	11416451	11420961	-	.	.
AT1G31830	ATNG.2889.3	Chr1	11416505	11420961	-	.	.
AT1G31860	ATNG.2893.4	Chr1	11434340	11436595	-	.	.
AT1G31870	ATNG.2894.3	Chr1	11436757	11440275	+	.	.
AT1G31870	ATNG.2894.4	Chr1	11436771	11440159	+	.	.
AT1G31885	ATNG.2891.4	Chr1	11450444	11452032	+	.	.
AT1G31910	ATNG.2895.1	Chr1	11453543	11461825	+	.	.
AT1G31910	ATNG.2895.3	Chr1	11453543	11461825	+	.	.
AT1G31910	ATNG.2895.5	Chr1	11453567	11461825	+	.	.
AT1G31930	ATNG.2899.5	Chr1	11465074	11469168	+	.	.
AT1G31940	ATNG.2898.1	Chr1	11470053	11471278	-	.	.
AT1G31970	ATNG.2904.2	Chr1	11479848	11482981	+	.	.
AT1G31970	ATNG.2904.3	Chr1	11479866	11482890	+	.	.
AT1G31970	ATNG.2904.4	Chr1	11479866	11482890	+	.	.
AT1G32070	ATNG.2908.3	Chr1	11534682	11536316	-	.	.
AT1G32070	ATNG.2908.5	Chr1	11534707	11536316	-	.	.
AT1G32070	ATNG.2908.6	Chr1	11534707	11536316	-	.	.
AT1G32120	ATNG.2913.2	Chr1	11552714	11558702	+	.	.
AT1G32130	ATNG.2914.1	Chr1	11558643	11561899	-	.	.
AT1G32150	ATNG.2916.2	Chr1	11565524	11568645	+	.	.
AT1G32160	ATNG.2917.2	Chr1	11568679	11570403	+	.	.
AT1G32230	ATNG.2928.10	Chr1	11612143	11616218	+	.	.
AT1G32230	ATNG.2928.7	Chr1	11612143	11616218	+	.	.
AT1G32230	ATNG.2928.8	Chr1	11612143	11616218	+	.	.
AT1G32230	ATNG.2928.9	Chr1	11612143	11616218	+	.	.
AT1G32330	ATNG.2931.3	Chr1	11657011	11660461	-	.	.
AT1G32330	ATNG.2931.4	Chr1	11657011	11660461	-	.	.
AT1G32370	ATNG.2937.5	Chr1	11676977	11678575	+	.	.
AT1G32470	ATNG.2950.1	Chr1	11738181	11740399	-	.	.
AT1G32470	ATNG.2950.4	Chr1	11739583	11740399	-	.	.
AT1G32530	ATNG.2955.1	Chr1	11758211	11762635	-	.	.
AT1G32530	ATNG.2955.3	Chr1	11758320	11762635	-	.	.
AT1G32580	ATNG.2966.2	Chr1	11776799	11785653	+	.	.
AT1G32580	ATNG.2966.3	Chr1	11776815	11785684	+	.	.
AT1G32580	ATNG.2966.5	Chr1	11776856	11785534	+	.	.
AT1G32580	ATNG.2966.7	Chr1	11776860	11785704	+	.	.
AT1G32583	ATNG.2966.4	Chr1	11776823	11788286	+	.	.
AT1G32630	ATNG.2962.3	Chr1	11797376	11801387	+	.	.
AT1G32700	ATNG.2964.3	Chr1	11827508	11829759	+	.	.
AT1G32750	ATNG.2976.2	Chr1	11846556	11856873	-	.	.
AT1G32750	ATNG.2976.3	Chr1	11846646	11856731	-	.	.
AT1G32750	ATNG.2976.4	Chr1	11846648	11856724	-	.	.
AT1G32750	ATNG.2976.5	Chr1	11846720	11856742	-	.	.
AT1G32810	ATNG.2974.2	Chr1	11881417	11886041	+	.	.
AT1G32930	ATNG.2985.1	Chr1	11931162	11934752	-	.	.
AT1G32940	ATNG.2988.1	Chr1	11937183	11948553	+	.	.
AT1G32940	ATNG.2988.2	Chr1	11937183	11944654	+	.	.
AT1G32940	ATNG.2988.3	Chr1	11937183	11944654	+	.	.
AT1G32960	ATNG.2988.10	Chr1	11945250	11954514	+	.	.
AT1G32970	ATNG.2990.1	Chr1	11948596	11952015	-	.	.
AT1G33040	ATNG.2997.2	Chr1	11966470	11967523	+	.	.
AT1G33050	ATNG.2998.1	Chr1	11967783	11972580	-	.	.
AT1G33050	ATNG.2998.11	Chr1	11967980	11972580	-	.	.
AT1G33050	ATNG.2998.6	Chr1	11967852	11972580	-	.	.
AT1G33050	ATNG.2998.8	Chr1	11967862	11972580	-	.	.
AT1G33050	ATNG.2998.9	Chr1	11967862	11972580	-	.	.
AT1G33110	ATNG.3005.2	Chr1	11997754	12008789	+	.	.
AT1G33110	ATNG.3005.4	Chr1	12004927	12008818	+	.	.
AT1G33240	ATNG.3013.1	Chr1	12051361	12054499	-	.	.
AT1G33240	ATNG.3013.4	Chr1	12051413	12054753	-	.	.
AT1G33265	ATNG.3015.2	Chr1	12066654	12068059	+	.	.
AT1G33290	ATNG.3018.2	Chr1	12074104	12076162	+	.	.
AT1G33330	ATNG.3020.1	Chr1	12084914	12088999	+	.	.
AT1G33330	ATNG.3020.3	Chr1	12084951	12088999	+	.	.
AT1G33340	ATNG.3020.7	Chr1	12087597	12088999	+	.	.
AT1G33400	ATNG.3035.3	Chr1	12104784	12109531	-	.	.
AT1G33410	ATNG.3036.3	Chr1	12109611	12118861	-	.	.
AT1G33410	ATNG.3036.4	Chr1	12109612	12118861	-	.	.
AT1G33415	ATNG.3037.3	Chr1	12118993	12126593	+	.	.
AT1G33415	ATNG.3037.4	Chr1	12118994	12121129	+	.	.
AT1G33415	ATNG.3037.7	Chr1	12119019	12120776	+	.	.
AT1G33470	ATNG.3029.3	Chr1	12144544	12147208	+	.	.
AT1G33470	ATNG.3029.4	Chr1	12144544	12147208	+	.	.
AT1G33680	ATNG.3049.1	Chr1	12203945	12208698	+	.	.
AT1G33680	ATNG.3049.2	Chr1	12203945	12207280	+	.	.
AT1G33700	ATNG.3050.3	Chr1	12208853	12214182	-	.	.
AT1G33790	ATNG.3058.1	Chr1	12256303	12260615	+	.	.
AT1G33870	ATNG.3063.1	Chr1	12301156	12305201	-	.	.
AT1G33890	ATNG.3064.1	Chr1	12308037	12309985	-	.	.
AT1G34020	ATNG.3074.2	Chr1	12366831	12370014	+	.	.
AT1G34065	ATNG.3085.1	Chr1	12396397	12401016	-	.	.
AT1G34065	ATNG.3085.3	Chr1	12396420	12401016	-	.	.
AT1G34065	ATNG.3085.7	Chr1	12398585	12401031	-	.	.
AT1G34095	ATNG.3081.1	Chr1	12411597	12412609	-	.	.
AT1G34120	ATNG.3087.3	Chr1	12426770	12429710	+	.	.
AT1G34140	ATNG.3086.2	Chr1	12433605	12435184	-	.	.
AT1G34140	ATNG.3086.3	Chr1	12433683	12435184	-	.	.
AT1G34150	ATNG.3089.2	Chr1	12435938	12439499	+	.	.
AT1G34210	ATNG.3094.2	Chr1	12458590	12462742	+	.	.
AT1G34220	ATNG.3095.2	Chr1	12462852	12466048	-	.	.
AT1G34220	ATNG.3095.4	Chr1	12463185	12466027	-	.	.
AT1G34270	ATNG.3098.2	Chr1	12492373	12494584	-	.	.
AT1G34300	ATNG.3096.1	Chr1	12503358	12506111	+	.	.
AT1G34300	ATNG.3096.2	Chr1	12503358	12506111	+	.	.
AT1G34300	ATNG.3096.4	Chr1	12503362	12506127	+	.	.
AT1G34315	ATNG.3099.1	Chr1	12513914	12516837	-	.	.
AT1G34315	ATNG.3099.2	Chr1	12513914	12517098	-	.	.
AT1G34315	ATNG.3099.3	Chr1	12513920	12516869	-	.	.
AT1G34315	ATNG.3099.4	Chr1	12513924	12516869	-	.	.
AT1G34340	ATNG.3104.1	Chr1	12530815	12534244	+	.	.
AT1G34380	ATNG.3109.3	Chr1	12552695	12554338	-	.	.
AT1G34418	ATNG.3112.2	Chr1	12582147	12582721	+	.	.
AT1G34460	ATNG.3118.10	Chr1	12595935	12607033	+	.	.
AT1G34460	ATNG.3118.11	Chr1	12595935	12606971	+	.	.
AT1G34470	ATNG.3118.13	Chr1	12604339	12607033	+	.	.
AT1G34570	ATNG.3117.2	Chr1	12654967	12656549	-	.	.
AT1G34750	ATNG.3126.5	Chr1	12736031	12738087	-	.	.
AT1G34750	ATNG.3126.6	Chr1	12736152	12738085	-	.	.
AT1G35115	ATNG.3136.1	Chr1	12840336	12845678	+	.	.
AT1G35160	ATNG.3133.3	Chr1	12867231	12868886	+	.	.
AT1G35220	ATNG.3143.4	Chr1	12908910	12914802	+	.	.
AT1G35220	ATNG.3143.6	Chr1	12908934	12914802	+	.	.
AT1G35240	ATNG.3149.2	Chr1	12927312	12934656	-	.	.
AT1G35250	ATNG.3149.6	Chr1	12932940	12934653	-	.	.
AT1G35320	ATNG.3154.2	Chr1	12959041	12962853	-	.	.
AT1G35320	ATNG.3154.3	Chr1	12959041	12961278	-	.	.
AT1G35320	ATNG.3154.4	Chr1	12959041	12961278	-	.	.
AT1G35330	ATNG.3153.1	Chr1	12964986	12966320	+	.	.
AT1G35340	ATNG.3155.8	Chr1	12977779	12979910	+	.	.
AT1G35350	ATNG.3157.1	Chr1	12980689	12986964	-	.	.
AT1G35420	ATNG.3160.4	Chr1	13026314	13027641	+	.	.
AT1G35515	ATNG.3165.1	Chr1	13076636	13079773	+	.	.
AT1G35515	ATNG.3165.2	Chr1	13076664	13079773	+	.	.
AT1G35515	ATNG.3165.4	Chr1	13076695	13079773	+	.	.
AT1G35515	ATNG.3165.5	Chr1	13076695	13079773	+	.	.
AT1G35515	ATNG.3165.6	Chr1	13076695	13079773	+	.	.
AT1G35515	ATNG.3165.7	Chr1	13076695	13079773	+	.	.
AT1G35612	ATNG.3169.1	Chr1	13145643	13146693	+	.	.
AT1G35612	ATNG.3169.2	Chr1	13145643	13146693	+	.	.
AT1G35625	ATNG.3171.1	Chr1	13158091	13160284	-	.	.
AT1G35660	ATNG.3173.2	Chr1	13193241	13197941	+	.	.
AT1G35710	ATNG.3177.2	Chr1	13220854	13224681	+	.	.
AT1G35710	ATNG.3177.3	Chr1	13220854	13224681	+	.	.
AT1G35710	ATNG.3177.4	Chr1	13220854	13224681	+	.	.
AT1G35710	ATNG.3177.5	Chr1	13221752	13224681	+	.	.
AT1G36050	ATNG.3185.2	Chr1	13450175	13453210	+	.	.
AT1G36070	ATNG.3187.10	Chr1	13466947	13470624	-	.	.
AT1G36070	ATNG.3187.3	Chr1	13466741	13470624	-	.	.
AT1G36070	ATNG.3187.4	Chr1	13466741	13470899	-	.	.
AT1G36070	ATNG.3187.5	Chr1	13466771	13470618	-	.	.
AT1G36070	ATNG.3187.6	Chr1	13466854	13470899	-	.	.
AT1G36070	ATNG.3187.7	Chr1	13466854	13470899	-	.	.
AT1G36070	ATNG.3187.8	Chr1	13466854	13470899	-	.	.
AT1G36180	ATNG.3192.4	Chr1	13549902	13558600	+	.	.
AT1G36380	ATNG.3196.2	Chr1	13700800	13701381	+	.	.
AT1G36390	ATNG.3197.2	Chr1	13701566	13703573	-	.	.
AT1G36680	ATNG.3209.2	Chr1	13868872	13872516	+	.	.
AT1G36980	ATNG.3212.2	Chr1	14024652	14026951	+	.	.
AT1G36980	ATNG.3212.3	Chr1	14024652	14026951	+	.	.
AT1G36980	ATNG.3212.4	Chr1	14024890	14027040	+	.	.
AT1G37130	ATNG.3211.2	Chr1	14158602	14161875	+	.	.
AT1G41830	ATNG.3218.2	Chr1	15603586	15607924	-	.	.
AT1G42430	ATNG.3221.2	Chr1	15891347	15894503	+	.	.
AT1G42440	ATNG.3222.2	Chr1	15895222	15900041	-	.	.
AT1G42470	ATNG.3224.1	Chr1	15926190	15935244	+	.	.
AT1G42470	ATNG.3224.3	Chr1	15926215	15935529	+	.	.
AT1G42470	ATNG.3224.4	Chr1	15926215	15935244	+	.	.
AT1G42470	ATNG.3224.5	Chr1	15926227	15935227	+	.	.
AT1G42470	ATNG.3224.6	Chr1	15926227	15935227	+	.	.
AT1G42540	ATNG.3225.5	Chr1	15973093	15976773	+	.	.
AT1G42990	ATNG.3267.1	Chr1	16131870	16137463	-	.	.
AT1G42990	ATNG.3267.2	Chr1	16134327	16137463	-	.	.
AT1G42990	ATNG.3267.3	Chr1	16134327	16137463	-	.	.
AT1G42990	ATNG.3267.4	Chr1	16134489	16137463	-	.	.
AT1G42990	ATNG.3267.5	Chr1	16134489	16137463	-	.	.
AT1G43140	ATNG.3234.1	Chr1	16232415	16236279	+	.	.
AT1G43170	ATNG.3235.8	Chr1	16266764	16268870	+	.	.
AT1G43670	ATNG.3244.1	Chr1	16467298	16471803	+	.	.
AT1G43690	ATNG.3243.2	Chr1	16478210	16482859	+	.	.
AT1G43700	ATNG.3246.1	Chr1	16484231	16485945	+	.	.
AT1G43765	ATNG.3248.1	Chr1	16537511	16538091	+	.	.
AT1G43850	ATNG.3252.3	Chr1	16617054	16620769	+	.	.
AT1G43886	ATNG.3254.5	Chr1	16637868	16645265	-	.	.
AT1G44020	ATNG.3261.1	Chr1	16715801	16718800	-	.	.
AT1G44100	ATNG.3263.2	Chr1	16764552	16767685	-	.	.
AT1G44125	ATNG.3270.7	Chr1	16780302	16786821	-	.	.
AT1G44180	ATNG.3274.4	Chr1	16807883	16810524	-	.	.
AT1G44575	ATNG.3281.4	Chr1	16871721	16873378	+	.	.
AT1G44740	ATNG.3283.2	Chr1	16887923	16889334	+	.	.
AT1G44740	ATNG.3283.3	Chr1	16888227	16889184	+	.	.
AT1G44790	ATNG.3291.2	Chr1	16912404	16913624	-	.	.
AT1G44790	ATNG.3291.3	Chr1	16912413	16913625	-	.	.
AT1G44910	ATNG.3297.3	Chr1	16975639	16982632	+	.	.
AT1G44910	ATNG.3297.4	Chr1	16975642	16982744	+	.	.
AT1G44910	ATNG.3297.5	Chr1	16975658	16982966	+	.	.
AT1G45015	ATNG.3301.2	Chr1	17021584	17022693	+	.	.
AT1G45150	ATNG.3307.2	Chr1	17077418	17082499	-	.	.
AT1G45150	ATNG.3307.3	Chr1	17077536	17082495	-	.	.
AT1G45229	ATNG.3320.1	Chr1	17154865	17164762	-	.	.
AT1G45229	ATNG.3320.3	Chr1	17154921	17164779	-	.	.
AT1G45229	ATNG.3320.4	Chr1	17154921	17164761	-	.	.
AT1G45229	ATNG.3320.5	Chr1	17154921	17164761	-	.	.
AT1G45229	ATNG.3320.7	Chr1	17155361	17164779	-	.	.
AT1G45231	ATNG.3317.2	Chr1	17147857	17151211	-	.	.
AT1G45249	ATNG.3328.1	Chr1	17165125	17167874	-	.	.
AT1G45249	ATNG.3328.9	Chr1	17165183	17167871	-	.	.
AT1G45332	ATNG.3329.3	Chr1	17172273	17176879	-	.	.
AT1G45976	ATNG.3334.2	Chr1	17199316	17200841	+	.	.
AT1G45976	ATNG.3334.3	Chr1	17199324	17200691	+	.	.
AT1G46554	ATNG.3338.1	Chr1	17252944	17253903	+	.	.
AT1G47056	ATNG.3341.1	Chr1	17275590	17277839	-	.	.
AT1G47240	ATNG.3351.1	Chr1	17308803	17311427	-	.	.
AT1G47240	ATNG.3351.2	Chr1	17308803	17311335	-	.	.
AT1G47260	ATNG.3347.2	Chr1	17321466	17323484	-	.	.
AT1G47278	ATNG.3354.2	Chr1	17330826	17331906	+	.	.
AT1G47278	ATNG.3354.3	Chr1	17330837	17331751	+	.	.
AT1G47370	ATNG.3358.2	Chr1	17366545	17367295	-	.	.
AT1G47410	ATNG.3364.1	Chr1	17394072	17395673	+	.	.
AT1G47420	ATNG.3365.2	Chr1	17395748	17397263	-	.	.
AT1G47490	ATNG.3366.3	Chr1	17424622	17435070	+	.	.
AT1G47490	ATNG.3366.4	Chr1	17424666	17435121	+	.	.
AT1G47520	ATNG.3369.1	Chr1	17443172	17444191	+	.	.
AT1G47530	ATNG.3371.2	Chr1	17451582	17454421	+	.	.
AT1G47530	ATNG.3371.4	Chr1	17451703	17454261	+	.	.
AT1G47530	ATNG.3371.5	Chr1	17451703	17454422	+	.	.
AT1G47560	ATNG.3373.1	Chr1	17466535	17473391	+	.	.
AT1G47560	ATNG.3373.3	Chr1	17466774	17473334	+	.	.
AT1G47565	ATNG.3374.1	Chr1	17473557	17476910	+	.	.
AT1G47565	ATNG.3374.2	Chr1	17473565	17476676	+	.	.
AT1G47603	ATNG.3381.2	Chr1	17496657	17499296	-	.	.
AT1G47720	ATNG.3388.1	Chr1	17561085	17562934	-	.	.
AT1G47740	ATNG.3390.2	Chr1	17566581	17570196	+	.	.
AT1G47860	ATNG.3395.3	Chr1	17625953	17630270	-	.	.
AT1G48050	ATNG.3408.1	Chr1	17723382	17729144	+	.	.
AT1G48090	ATNG.3414.6	Chr1	17732035	17758508	-	.	.
AT1G48175	ATNG.3421.1	Chr1	17788763	17792340	+	.	.
AT1G48175	ATNG.3421.3	Chr1	17788804	17792340	+	.	.
AT1G48230	ATNG.3422.3	Chr1	17805798	17808885	+	.	.
AT1G48280	ATNG.3426.1	Chr1	17832850	17837781	+	.	.
AT1G48310	ATNG.3430.3	Chr1	17848762	17853909	-	.	.
AT1G48380	ATNG.3437.1	Chr1	17876989	17881359	-	.	.
AT1G48390	ATNG.3437.4	Chr1	17877742	17881251	-	.	.
AT1G48420	ATNG.3438.4	Chr1	17896623	17898800	-	.	.
AT1G48430	ATNG.3439.1	Chr1	17902632	17906813	-	.	.
AT1G48430	ATNG.3439.4	Chr1	17902637	17906814	-	.	.
AT1G48450	ATNG.3441.4	Chr1	17908614	17910439	-	.	.
AT1G48490	ATNG.3445.5	Chr1	17921960	17928881	-	.	.
AT1G48540	ATNG.3449.4	Chr1	17945382	17950521	+	.	.
AT1G48570	ATNG.3450.3	Chr1	17950641	17957719	-	.	.
AT1G48600	ATNG.3454.1	Chr1	17964933	17969354	+	.	.
AT1G48600	ATNG.3454.2	Chr1	17965632	17969050	+	.	.
AT1G48605	ATNG.3455.1	Chr1	17969244	17970551	-	.	.
AT1G48605	ATNG.3455.2	Chr1	17969384	17970511	-	.	.
AT1G48620	ATNG.3452.2	Chr1	17973792	17976662	-	.	.
AT1G48760	ATNG.3467.1	Chr1	18035967	18039424	-	.	.
AT1G48780	ATNG.3469.1	Chr1	18040129	18042886	+	.	.
AT1G48780	ATNG.3469.5	Chr1	18040157	18042886	+	.	.
AT1G48840	ATNG.3475.2	Chr1	18061532	18064879	+	.	.
AT1G48860	ATNG.3471.2	Chr1	18068718	18071365	-	.	.
AT1G48920	ATNG.3481.2	Chr1	18098104	18101608	+	.	.
AT1G48960	ATNG.3486.2	Chr1	18112463	18113613	+	.	.
AT1G48970	ATNG.3487.1	Chr1	18113525	18117833	-	.	.
AT1G49030	ATNG.3491.2	Chr1	18136694	18139131	+	.	.
AT1G49040	ATNG.3492.3	Chr1	18139334	18148956	-	.	.
AT1G49180	ATNG.3497.1	Chr1	18183184	18187578	-	.	.
AT1G49180	ATNG.3497.3	Chr1	18183187	18187527	-	.	.
AT1G49180	ATNG.3497.4	Chr1	18183187	18187527	-	.	.
AT1G49180	ATNG.3497.5	Chr1	18183231	18187578	-	.	.
AT1G49225	ATNG.3503.1	Chr1	18201937	18208762	-	.	.
AT1G49245	ATNG.3499.1	Chr1	18218341	18219273	+	.	.
AT1G49340	ATNG.3517.3	Chr1	18252052	18267145	+	.	.
AT1G49350	ATNG.3517.6	Chr1	18264944	18267218	+	.	.
AT1G49350	ATNG.3517.7	Chr1	18264944	18267206	+	.	.
AT1G49350	ATNG.3517.9	Chr1	18264969	18267026	+	.	.
AT1G49360	ATNG.3519.2	Chr1	18267338	18269448	-	.	.
AT1G49360	ATNG.3519.7	Chr1	18268357	18269448	-	.	.
AT1G49410	ATNG.3522.1	Chr1	18284223	18287034	-	.	.
AT1G49480	ATNG.3529.3	Chr1	18314163	18316596	-	.	.
AT1G49520	ATNG.3533.1	Chr1	18329659	18333689	+	.	.
AT1G49520	ATNG.3533.2	Chr1	18329659	18333689	+	.	.
AT1G49520	ATNG.3533.3	Chr1	18329659	18333689	+	.	.
AT1G49520	ATNG.3533.4	Chr1	18329659	18333689	+	.	.
AT1G49570	ATNG.3532.2	Chr1	18347030	18349049	+	.	.
AT1G49580	ATNG.3538.2	Chr1	18351474	18354616	+	.	.
AT1G49590	ATNG.3539.4	Chr1	18354819	18355902	+	.	.
AT1G49630	ATNG.3542.4	Chr1	18367659	18375381	-	.	.
AT1G49670	ATNG.3544.2	Chr1	18381258	18386084	-	.	.
AT1G49670	ATNG.3544.3	Chr1	18381258	18386092	-	.	.
AT1G49710	ATNG.3545.2	Chr1	18391423	18393877	-	.	.
AT1G49730	ATNG.3553.2	Chr1	18402530	18405675	-	.	.
AT1G49730	ATNG.3553.3	Chr1	18402530	18405812	-	.	.
AT1G49760	ATNG.3550.3	Chr1	18416490	18420083	+	.	.
AT1G49832	ATNG.3556.3	Chr1	18447634	18448968	+	.	.
AT1G49850	ATNG.3558.2	Chr1	18455157	18456593	-	.	.
AT1G49850	ATNG.3558.3	Chr1	18455180	18456619	-	.	.
AT1G49860	ATNG.3561.2	Chr1	18458692	18459969	+	.	.
AT1G49860	ATNG.3561.3	Chr1	18458692	18459969	+	.	.
AT1G49970	ATNG.3570.2	Chr1	18501989	18504598	-	.	.
AT1G49975	ATNG.3571.2	Chr1	18504815	18505524	+	.	.
AT1G50000	ATNG.3578.2	Chr1	18515069	18517245	-	.	.
AT1G50030	ATNG.3586.2	Chr1	18522441	18539862	-	.	.
AT1G50140	ATNG.3589.6	Chr1	18569760	18579175	-	.	.
AT1G50180	ATNG.3591.2	Chr1	18584121	18587276	+	.	.
AT1G50260	ATNG.3595.3	Chr1	18617660	18621739	-	.	.
AT1G50300	ATNG.3600.1	Chr1	18627551	18632039	-	.	.
AT1G50300	ATNG.3600.2	Chr1	18627551	18632039	-	.	.
AT1G50300	ATNG.3600.3	Chr1	18627551	18632039	-	.	.
AT1G50300	ATNG.3600.5	Chr1	18627560	18632039	-	.	.
AT1G50370	ATNG.3602.2	Chr1	18658649	18661968	+	.	.
AT1G50390	ATNG.3604.1	Chr1	18666796	18667811	-	.	.
AT1G50410	ATNG.3606.5	Chr1	18672161	18677597	+	.	.
AT1G50440	ATNG.3612.5	Chr1	18685808	18687863	+	.	.
AT1G50450	ATNG.3613.1	Chr1	18685805	18690503	-	.	.
AT1G50450	ATNG.3613.5	Chr1	18687935	18690354	-	.	.
AT1G50480	ATNG.3609.2	Chr1	18701994	18704938	+	.	.
AT1G50510	ATNG.3620.1	Chr1	18716112	18722431	+	.	.
AT1G50510	ATNG.3620.2	Chr1	18716112	18722901	+	.	.
AT1G50510	ATNG.3620.4	Chr1	18716139	18721130	+	.	.
AT1G50510	ATNG.3620.5	Chr1	18716250	18721219	+	.	.
AT1G50560	ATNG.3614.1	Chr1	18723743	18726272	+	.	.
AT1G50590	ATNG.3623.1	Chr1	18730763	18734277	-	.	.
AT1G50620	ATNG.3626.1	Chr1	18748241	18750000	+	.	.
AT1G50620	ATNG.3626.2	Chr1	18748241	18750000	+	.	.
AT1G50730	ATNG.3642.4	Chr1	18795227	18802362	+	.	.
AT1G50730	ATNG.3642.5	Chr1	18795227	18802362	+	.	.
AT1G50730	ATNG.3642.6	Chr1	18795235	18802362	+	.	.
AT1G50740	ATNG.3637.1	Chr1	18807672	18812573	+	.	.
AT1G50740	ATNG.3637.3	Chr1	18807842	18812942	+	.	.
AT1G50920	ATNG.3649.2	Chr1	18870155	18872912	+	.	.
AT1G50970	ATNG.3655.2	Chr1	18896176	18900369	+	.	.
AT1G50970	ATNG.3655.3	Chr1	18896176	18900369	+	.	.
AT1G50970	ATNG.3655.4	Chr1	18896176	18900369	+	.	.
AT1G50970	ATNG.3655.6	Chr1	18896180	18900369	+	.	.
AT1G50970	ATNG.3655.7	Chr1	18896189	18900369	+	.	.
AT1G51070	ATNG.3659.2	Chr1	18927869	18930800	+	.	.
AT1G51110	ATNG.3661.1	Chr1	18934299	18937639	+	.	.
AT1G51270	ATNG.3671.5	Chr1	19007425	19011272	+	.	.
AT1G51270	ATNG.3671.6	Chr1	19007510	19011285	+	.	.
AT1G51270	ATNG.3671.7	Chr1	19007510	19011205	+	.	.
AT1G51270	ATNG.3671.8	Chr1	19007510	19011142	+	.	.
AT1G51270	ATNG.3671.9	Chr1	19007510	19011272	+	.	.
AT1G51310	ATNG.3670.1	Chr1	19018941	19021793	-	.	.
AT1G51340	ATNG.3674.2	Chr1	19031015	19034989	+	.	.
AT1G51340	ATNG.3674.6	Chr1	19032013	19034979	+	.	.
AT1G51370	ATNG.3692.1	Chr1	19044163	19047453	+	.	.
AT1G51390	ATNG.3694.1	Chr1	19050298	19052541	+	.	.
AT1G51430	ATNG.3677.2	Chr1	19068326	19069797	+	.	.
AT1G51430	ATNG.3677.3	Chr1	19068326	19069797	+	.	.
AT1G51500	ATNG.3683.2	Chr1	19097872	19101265	-	.	.
AT1G51520	ATNG.3685.3	Chr1	19106718	19109625	+	.	.
AT1G51540	ATNG.3687.1	Chr1	19115557	19117322	+	.	.
AT1G51560	ATNG.3690.2	Chr1	19119756	19121790	-	.	.
AT1G51590	ATNG.3699.3	Chr1	19128294	19132318	-	.	.
AT1G51720	ATNG.3715.3	Chr1	19180797	19186507	+	.	.
AT1G51730	ATNG.3716.2	Chr1	19186638	19188696	-	.	.
AT1G51740	ATNG.3717.2	Chr1	19188843	19191312	+	.	.
AT1G51790	ATNG.3720.1	Chr1	19206615	19211795	-	.	.
AT1G51790	ATNG.3720.3	Chr1	19206711	19212140	-	.	.
AT1G51800	ATNG.3721.2	Chr1	19214097	19218053	+	.	.
AT1G51805	ATNG.3722.2	Chr1	19220933	19225690	-	.	.
AT1G51820	ATNG.3723.1	Chr1	19237219	19250825	-	.	.
AT1G51830	ATNG.3723.10	Chr1	19242885	19250863	-	.	.
AT1G51830	ATNG.3723.11	Chr1	19242885	19250863	-	.	.
AT1G51830	ATNG.3723.12	Chr1	19242885	19250821	-	.	.
AT1G51830	ATNG.3723.4	Chr1	19238958	19250823	-	.	.
AT1G51830	ATNG.3723.5	Chr1	19242654	19250827	-	.	.
AT1G51830	ATNG.3723.7	Chr1	19242735	19250823	-	.	.
AT1G51830	ATNG.3723.8	Chr1	19242735	19250827	-	.	.
AT1G51850	ATNG.3725.2	Chr1	19252847	19256839	-	.	.
AT1G51850	ATNG.3725.3	Chr1	19252847	19256839	-	.	.
AT1G51860	ATNG.3726.2	Chr1	19257444	19261796	-	.	.
AT1G51860	ATNG.3726.3	Chr1	19257481	19261799	-	.	.
AT1G51860	ATNG.3726.4	Chr1	19257481	19261755	-	.	.
AT1G51965	ATNG.3736.1	Chr1	19311466	19314194	-	.	.
AT1G52000	ATNG.3738.3	Chr1	19333168	19336113	-	.	.
AT1G52110	ATNG.3746.1	Chr1	19386571	19389527	-	.	.
AT1G52220	ATNG.3755.5	Chr1	19453594	19454697	-	.	.
AT1G52290	ATNG.3761.1	Chr1	19467815	19472565	-	.	.
AT1G52360	ATNG.3771.1	Chr1	19499146	19508924	+	.	.
AT1G52360	ATNG.3771.5	Chr1	19499175	19508929	+	.	.
AT1G52360	ATNG.3771.6	Chr1	19499186	19508934	+	.	.
AT1G52360	ATNG.3771.7	Chr1	19499186	19508924	+	.	.
AT1G52410	ATNG.3773.2	Chr1	19520629	19525624	+	.	.
AT1G52410	ATNG.3773.3	Chr1	19520629	19525624	+	.	.
AT1G52410	ATNG.3773.4	Chr1	19520629	19525624	+	.	.
AT1G52410	ATNG.3773.5	Chr1	19520629	19525624	+	.	.
AT1G52410	ATNG.3773.6	Chr1	19520629	19525624	+	.	.
AT1G52500	ATNG.3777.1	Chr1	19559880	19562635	+	.	.
AT1G52570	ATNG.3786.1	Chr1	19583617	19590254	-	.	.
AT1G52570	ATNG.3786.4	Chr1	19583798	19590281	-	.	.
AT1G52600	ATNG.3788.2	Chr1	19590504	19592683	+	.	.
AT1G52630	ATNG.3790.1	Chr1	19603149	19608648	-	.	.
AT1G52630	ATNG.3790.2	Chr1	19603149	19608648	-	.	.
AT1G52630	ATNG.3790.3	Chr1	19603796	19608645	-	.	.
AT1G52670	ATNG.3797.2	Chr1	19614994	19617563	-	.	.
AT1G52710	ATNG.3799.2	Chr1	19638331	19640223	-	.	.
AT1G52710	ATNG.3799.4	Chr1	19638481	19640223	-	.	.
AT1G52790	ATNG.3806.1	Chr1	19658603	19663301	-	.	.
AT1G52810	ATNG.3809.1	Chr1	19667049	19668345	+	.	.
AT1G52825	ATNG.3812.1	Chr1	19669040	19671023	-	.	.
AT1G53000	ATNG.3823.3	Chr1	19745146	19747235	-	.	.
AT1G53190	ATNG.3846.3	Chr1	19837835	19840013	+	.	.
AT1G53240	ATNG.3850.2	Chr1	19854638	19857146	-	.	.
AT1G53250	ATNG.3852.2	Chr1	19857356	19859256	+	.	.
AT1G53280	ATNG.3855.1	Chr1	19863037	19867389	-	.	.
AT1G53320	ATNG.3859.2	Chr1	19891150	19893498	-	.	.
AT1G53350	ATNG.3862.1	Chr1	19902474	19907068	+	.	.
AT1G53350	ATNG.3862.2	Chr1	19902474	19907068	+	.	.
AT1G53350	ATNG.3862.3	Chr1	19902474	19906853	+	.	.
AT1G53350	ATNG.3862.4	Chr1	19902474	19907023	+	.	.
AT1G53350	ATNG.3862.5	Chr1	19902474	19907023	+	.	.
AT1G53380	ATNG.3863.2	Chr1	19913022	19916511	-	.	.
AT1G53390	ATNG.3864.2	Chr1	19918055	19923911	+	.	.
AT1G53400	ATNG.3865.2	Chr1	19924707	19926631	+	.	.
AT1G53430	ATNG.3875.1	Chr1	19934987	19951220	+	.	.
AT1G53430	ATNG.3875.3	Chr1	19935150	19951183	+	.	.
AT1G53430	ATNG.3875.4	Chr1	19935150	19951183	+	.	.
AT1G53440	ATNG.3875.6	Chr1	19945850	19950979	+	.	.
AT1G53450	ATNG.3876.1	Chr1	19951006	19956636	-	.	.
AT1G53490	ATNG.3871.1	Chr1	19962811	19966955	+	.	.
AT1G53510	ATNG.3877.2	Chr1	19970645	19974393	-	.	.
AT1G53510	ATNG.3877.3	Chr1	19970645	19974369	-	.	.
AT1G53510	ATNG.3877.4	Chr1	19970645	19974369	-	.	.
AT1G53510	ATNG.3877.5	Chr1	19970741	19974393	-	.	.
AT1G53570	ATNG.3889.5	Chr1	19987191	19991113	+	.	.
AT1G53590	ATNG.3887.2	Chr1	19996290	20000782	+	.	.
AT1G53635	ATNG.3897.1	Chr1	20017389	20019835	-	.	.
AT1G53640	ATNG.3902.1	Chr1	20020740	20025198	-	.	.
AT1G53640	ATNG.3902.3	Chr1	20022203	20025198	-	.	.
AT1G53640	ATNG.3902.4	Chr1	20022668	20023874	-	.	.
AT1G53645	ATNG.3903.2	Chr1	20026150	20028598	-	.	.
AT1G53670	ATNG.3901.1	Chr1	20036631	20039264	+	.	.
AT1G53670	ATNG.3901.4	Chr1	20036666	20039164	+	.	.
AT1G53710	ATNG.3909.2	Chr1	20053259	20056318	-	.	.
AT1G53710	ATNG.3909.3	Chr1	20053259	20056318	-	.	.
AT1G53760	ATNG.3918.3	Chr1	20068971	20071096	-	.	.
AT1G53780	ATNG.3917.10	Chr1	20073996	20079022	-	.	.
AT1G53780	ATNG.3917.2	Chr1	20065767	20079022	-	.	.
AT1G53780	ATNG.3917.3	Chr1	20065775	20079022	-	.	.
AT1G53780	ATNG.3917.4	Chr1	20065775	20079022	-	.	.
AT1G53780	ATNG.3917.6	Chr1	20073996	20079022	-	.	.
AT1G53780	ATNG.3917.7	Chr1	20073996	20079022	-	.	.
AT1G53780	ATNG.3917.8	Chr1	20073996	20079022	-	.	.
AT1G53780	ATNG.3917.9	Chr1	20073996	20079022	-	.	.
AT1G53800	ATNG.3921.3	Chr1	20081691	20084500	+	.	.
AT1G53900	ATNG.3927.2	Chr1	20115896	20131049	+	.	.
AT1G53900	ATNG.3927.3	Chr1	20127518	20131041	+	.	.
AT1G53920	ATNG.3925.2	Chr1	20137655	20139716	+	.	.
AT1G53970	ATNG.3933.1	Chr1	20147491	20149749	+	.	.
AT1G53970	ATNG.3933.2	Chr1	20148373	20149832	+	.	.
AT1G53990	ATNG.3936.1	Chr1	20150879	20152883	+	.	.
AT1G53990	ATNG.3936.2	Chr1	20150879	20152883	+	.	.
AT1G54010	ATNG.3937.2	Chr1	20154387	20160810	-	.	.
AT1G54100	ATNG.3948.3	Chr1	20195264	20199195	-	.	.
AT1G54150	ATNG.3953.2	Chr1	20215432	20218707	+	.	.
AT1G54180	ATNG.3956.2	Chr1	20227291	20229901	+	.	.
AT1G54220	ATNG.3961.3	Chr1	20246062	20250341	-	.	.
AT1G54270	ATNG.3963.1	Chr1	20256936	20262266	+	.	.
AT1G54350	ATNG.3972.1	Chr1	20283326	20293134	+	.	.
AT1G54350	ATNG.3972.4	Chr1	20283418	20293160	+	.	.
AT1G54350	ATNG.3972.5	Chr1	20283418	20293324	+	.	.
AT1G54350	ATNG.3972.6	Chr1	20283465	20290401	+	.	.
AT1G54350	ATNG.3972.7	Chr1	20283465	20293266	+	.	.
AT1G54370	ATNG.3975.2	Chr1	20293388	20297236	-	.	.
AT1G54380	ATNG.3978.2	Chr1	20298027	20300934	-	.	.
AT1G54380	ATNG.3978.3	Chr1	20298076	20300923	-	.	.
AT1G54440	ATNG.3981.5	Chr1	20323053	20328009	+	.	.
AT1G54460	ATNG.3982.2	Chr1	20340578	20343554	-	.	.
AT1G54460	ATNG.3982.3	Chr1	20340592	20343554	-	.	.
AT1G54490	ATNG.3983.2	Chr1	20350113	20356898	+	.	.
AT1G54490	ATNG.3983.3	Chr1	20350127	20357837	+	.	.
AT1G54610	ATNG.3995.2	Chr1	20393792	20397222	-	.	.
AT1G54660	ATNG.3998.5	Chr1	20408203	20411547	-	.	.
AT1G54660	ATNG.3998.6	Chr1	20408203	20411547	-	.	.
AT1G54730	ATNG.4005.11	Chr1	20424422	20430123	+	.	.
AT1G54730	ATNG.4005.12	Chr1	20424422	20430123	+	.	.
AT1G54770	ATNG.4007.2	Chr1	20434639	20437343	+	.	.
AT1G54770	ATNG.4007.3	Chr1	20434639	20437341	+	.	.
AT1G54770	ATNG.4007.4	Chr1	20434639	20437321	+	.	.
AT1G54920	ATNG.4021.4	Chr1	20470753	20475158	+	.	.
AT1G54920	ATNG.4021.5	Chr1	20470753	20475158	+	.	.
AT1G54920	ATNG.4021.6	Chr1	20470753	20475158	+	.	.
AT1G54920	ATNG.4021.8	Chr1	20470806	20475158	+	.	.
AT1G55110	ATNG.4033.4	Chr1	20560280	20563033	-	.	.
AT1G55120	ATNG.4037.3	Chr1	20566485	20571211	+	.	.
AT1G55130	ATNG.4037.8	Chr1	20569587	20572489	+	.	.
AT1G55150	ATNG.4039.3	Chr1	20574505	20577325	+	.	.
AT1G55175	ATNG.4034.1	Chr1	20580274	20587771	+	.	.
AT1G55175	ATNG.4034.2	Chr1	20580274	20585997	+	.	.
AT1G55250	ATNG.4055.2	Chr1	20606984	20612378	+	.	.
AT1G55250	ATNG.4055.3	Chr1	20606984	20612378	+	.	.
AT1G55250	ATNG.4055.4	Chr1	20607020	20612378	+	.	.
AT1G55250	ATNG.4055.5	Chr1	20607026	20612378	+	.	.
AT1G55250	ATNG.4055.6	Chr1	20607029	20612378	+	.	.
AT1G55250	ATNG.4055.7	Chr1	20607029	20612378	+	.	.
AT1G55270	ATNG.4051.1	Chr1	20617324	20620146	-	.	.
AT1G55310	ATNG.4057.10	Chr1	20630070	20632898	+	.	.
AT1G55310	ATNG.4057.11	Chr1	20630070	20632898	+	.	.
AT1G55310	ATNG.4057.12	Chr1	20630070	20632898	+	.	.
AT1G55310	ATNG.4057.13	Chr1	20630070	20632898	+	.	.
AT1G55310	ATNG.4057.3	Chr1	20629983	20632898	+	.	.
AT1G55310	ATNG.4057.4	Chr1	20630065	20632898	+	.	.
AT1G55310	ATNG.4057.5	Chr1	20630065	20632898	+	.	.
AT1G55310	ATNG.4057.8	Chr1	20630070	20632898	+	.	.
AT1G55310	ATNG.4057.9	Chr1	20630070	20632898	+	.	.
AT1G55325	ATNG.4059.1	Chr1	20637333	20648434	+	.	.
AT1G55325	ATNG.4059.3	Chr1	20637340	20648832	+	.	.
AT1G55325	ATNG.4059.5	Chr1	20637365	20647282	+	.	.
AT1G55325	ATNG.4059.6	Chr1	20637365	20648892	+	.	.
AT1G55325	ATNG.4059.9	Chr1	20641609	20648888	+	.	.
AT1G55360	ATNG.4061.2	Chr1	20666190	20668817	-	.	.
AT1G55480	ATNG.4073.2	Chr1	20711513	20715611	+	.	.
AT1G55500	ATNG.4075.5	Chr1	20719548	20722733	+	.	.
AT1G55500	ATNG.4075.7	Chr1	20719575	20722733	+	.	.
AT1G55500	ATNG.4075.8	Chr1	20719575	20722733	+	.	.
AT1G55520	ATNG.4078.5	Chr1	20725920	20728091	-	.	.
AT1G55535	ATNG.4079.3	Chr1	20729176	20734052	-	.	.
AT1G55540	ATNG.4083.2	Chr1	20734554	20743168	-	.	.
AT1G55590	ATNG.4085.1	Chr1	20769300	20771854	-	.	.
AT1G55620	ATNG.4089.3	Chr1	20787145	20791194	-	.	.
AT1G55620	ATNG.4089.4	Chr1	20787178	20791194	-	.	.
AT1G55675	ATNG.4092.2	Chr1	20803666	20804591	-	.	.
AT1G55680	ATNG.4092.3	Chr1	20803686	20807940	-	.	.
AT1G55730	ATNG.4094.2	Chr1	20831052	20834519	-	.	.
AT1G55800	ATNG.4097.1	Chr1	20856526	20859462	-	.	.
AT1G55800	ATNG.4097.3	Chr1	20856534	20859483	-	.	.
AT1G55830	ATNG.4103.1	Chr1	20867559	20870478	-	.	.
AT1G55830	ATNG.4103.5	Chr1	20867859	20870431	-	.	.
AT1G55830	ATNG.4103.6	Chr1	20867859	20870478	-	.	.
AT1G55830	ATNG.4103.7	Chr1	20868006	20870439	-	.	.
AT1G55860	ATNG.4106.1	Chr1	20879546	20893268	-	.	.
AT1G55870	ATNG.4109.4	Chr1	20895585	20898847	+	.	.
AT1G55880	ATNG.4110.2	Chr1	20898935	20902796	-	.	.
AT1G55880	ATNG.4110.3	Chr1	20898935	20901165	-	.	.
AT1G55880	ATNG.4110.5	Chr1	20899363	20901165	-	.	.
AT1G55900	ATNG.4114.2	Chr1	20903066	20907412	+	.	.
AT1G55930	ATNG.4118.2	Chr1	20918685	20922290	+	.	.
AT1G55940	ATNG.4119.3	Chr1	20922866	20924583	-	.	.
AT1G55970	ATNG.4124.1	Chr1	20931829	20941884	-	.	.
AT1G55990	ATNG.4121.1	Chr1	20942487	20943180	-	.	.
AT1G56000	ATNG.4125.1	Chr1	20943766	20946625	+	.	.
AT1G56090	ATNG.4134.3	Chr1	20977782	20979395	-	.	.
AT1G56120	ATNG.4147.4	Chr1	20987271	20993554	-	.	.
AT1G56120	ATNG.4147.5	Chr1	20987271	20993554	-	.	.
AT1G56140	ATNG.4147.11	Chr1	21001574	21007855	-	.	.
AT1G56140	ATNG.4147.12	Chr1	21001644	21007855	-	.	.
AT1G56140	ATNG.4147.2	Chr1	20987177	21007855	-	.	.
AT1G56145	ATNG.4136.2	Chr1	21008059	21014018	-	.	.
AT1G56200	ATNG.4143.3	Chr1	21030812	21032152	+	.	.
AT1G56200	ATNG.4143.4	Chr1	21030820	21032152	+	.	.
AT1G56200	ATNG.4143.5	Chr1	21030835	21032152	+	.	.
AT1G56220	ATNG.4152.6	Chr1	21043373	21044738	+	.	.
AT1G56220	ATNG.4152.7	Chr1	21043373	21044758	+	.	.
AT1G56220	ATNG.4152.8	Chr1	21043373	21044738	+	.	.
AT1G56230	ATNG.4148.4	Chr1	21046010	21049154	-	.	.
AT1G56280	ATNG.4155.1	Chr1	21072832	21074877	-	.	.
AT1G56290	ATNG.4156.1	Chr1	21074862	21078797	+	.	.
AT1G56320	ATNG.4159.2	Chr1	21085789	21086499	-	.	.
AT1G56330	ATNG.4160.2	Chr1	21086651	21088554	-	.	.
AT1G56350	ATNG.4163.1	Chr1	21094743	21098047	+	.	.
AT1G56423	ATNG.4166.3	Chr1	21128959	21130845	+	.	.
AT1G56460	ATNG.4170.1	Chr1	21146155	21149616	+	.	.
AT1G56460	ATNG.4170.4	Chr1	21146252	21149616	+	.	.
AT1G56500	ATNG.4173.2	Chr1	21159744	21173632	+	.	.
AT1G56500	ATNG.4173.3	Chr1	21159744	21173632	+	.	.
AT1G56500	ATNG.4173.4	Chr1	21159744	21173632	+	.	.
AT1G56570	ATNG.4178.3	Chr1	21195688	21198939	+	.	.
AT1G56570	ATNG.4178.4	Chr1	21195689	21199071	+	.	.
AT1G56590	ATNG.4180.2	Chr1	21201985	21204810	-	.	.
AT1G56610	ATNG.4184.4	Chr1	21212002	21213694	+	.	.
AT1G56720	ATNG.4191.3	Chr1	21263420	21268414	-	.	.
AT1G57540	ATNG.4193.3	Chr1	21310045	21311515	-	.	.
AT1G57600	ATNG.4199.3	Chr1	21330108	21334790	-	.	.
AT1G57600	ATNG.4199.6	Chr1	21330562	21334712	-	.	.
AT1G57650	ATNG.4204.1	Chr1	21345445	21353819	+	.	.
AT1G57835	ATNG.4214.2	Chr1	21422462	21423346	+	.	.
AT1G57870	ATNG.4220.3	Chr1	21431108	21436039	-	.	.
AT1G58030	ATNG.4224.1	Chr1	21464001	21468324	-	.	.
AT1G58060	ATNG.4228.2	Chr1	21489285	21501819	-	.	.
AT1G58080	ATNG.4230.1	Chr1	21504314	21507624	-	.	.
AT1G58110	ATNG.4231.2	Chr1	21515427	21518270	-	.	.
AT1G58130	ATNG.4232.1	Chr1	21520126	21525102	-	.	.
AT1G58130	ATNG.4232.2	Chr1	21520374	21523740	-	.	.
AT1G58150	ATNG.4234.1	Chr1	21529825	21530649	+	.	.
AT1G58150	ATNG.4234.2	Chr1	21529837	21530639	+	.	.
AT1G58160	ATNG.4235.1	Chr1	21533561	21534612	+	.	.
AT1G58200	ATNG.4239.2	Chr1	21548187	21553122	-	.	.
AT1G58200	ATNG.4239.3	Chr1	21548187	21553181	-	.	.
AT1G58220	ATNG.4247.1	Chr1	21558243	21562805	-	.	.
AT1G58220	ATNG.4247.2	Chr1	21558243	21562805	-	.	.
AT1G58230	ATNG.4242.2	Chr1	21566146	21579123	+	.	.
AT1G58230	ATNG.4242.4	Chr1	21566148	21579123	+	.	.
AT1G58250	ATNG.4243.3	Chr1	21587225	21601656	-	.	.
AT1G58250	ATNG.4243.4	Chr1	21587225	21601656	-	.	.
AT1G58250	ATNG.4243.5	Chr1	21587248	21601645	-	.	.
AT1G58350	ATNG.4258.4	Chr1	21662918	21667438	-	.	.
AT1G58370	ATNG.4260.2	Chr1	21684322	21688372	+	.	.
AT1G58400	ATNG.4262.1	Chr1	21695688	21699637	-	.	.
AT1G58590	ATNG.4269.1	Chr1	21742943	21743891	-	.	.
AT1G58590	ATNG.4269.3	Chr1	21742945	21745504	-	.	.
AT1G58602	ATNG.4270.1	Chr1	21746354	21765706	+	.	.
AT1G58602	ATNG.4270.2	Chr1	21746354	21765706	+	.	.
AT1G58602	ATNG.4270.3	Chr1	21746354	21765706	+	.	.
AT1G58602	ATNG.4270.5	Chr1	21746373	21765706	+	.	.
AT1G58807	ATNG.4274.4	Chr1	21780113	21784581	+	.	.
AT1G58807	ATNG.4274.5	Chr1	21780113	21784581	+	.	.
AT1G58848	ATNG.4274.1	Chr1	21780076	21797050	+	.	.
AT1G58848	ATNG.4274.6	Chr1	21791688	21802056	+	.	.
AT1G59124	ATNG.4278.3	Chr1	21816371	21820839	+	.	.
AT1G59124	ATNG.4278.4	Chr1	21816371	21820839	+	.	.
AT1G59218	ATNG.4280.1	Chr1	21827945	21838314	+	.	.
AT1G59218	ATNG.4280.4	Chr1	21827993	21833730	+	.	.
AT1G59580	ATNG.4289.2	Chr1	21884033	21886033	+	.	.
AT1G59600	ATNG.4290.2	Chr1	21889698	21891972	-	.	.
AT1G59610	ATNG.4292.2	Chr1	21893173	21901051	+	.	.
AT1G59750	ATNG.4303.4	Chr1	21979384	21984407	+	.	.
AT1G59750	ATNG.4303.5	Chr1	21979384	21984407	+	.	.
AT1G59820	ATNG.4305.1	Chr1	22011305	22020320	+	.	.
AT1G59840	ATNG.4307.1	Chr1	22026462	22030289	+	.	.
AT1G59940	ATNG.4315.3	Chr1	22065767	22066924	-	.	.
AT1G59950	ATNG.4319.1	Chr1	22068033	22070588	-	.	.
AT1G60070	ATNG.4330.3	Chr1	22142755	22149464	-	.	.
AT1G60130	ATNG.4336.1	Chr1	22173808	22176495	+	.	.
AT1G60200	ATNG.4342.1	Chr1	22200694	22206777	-	.	.
AT1G60200	ATNG.4342.4	Chr1	22200733	22205331	-	.	.
AT1G60230	ATNG.4344.2	Chr1	22212251	22214416	-	.	.
AT1G60260	ATNG.4347.1	Chr1	22218787	22221433	-	.	.
AT1G60260	ATNG.4347.2	Chr1	22218787	22221366	-	.	.
AT1G60260	ATNG.4347.3	Chr1	22218787	22221361	-	.	.
AT1G60260	ATNG.4347.4	Chr1	22218787	22221366	-	.	.
AT1G60270	ATNG.4348.2	Chr1	22221677	22224317	-	.	.
AT1G60270	ATNG.4348.3	Chr1	22221677	22224317	-	.	.
AT1G60430	ATNG.4351.3	Chr1	22264461	22266079	-	.	.
AT1G60430	ATNG.4351.4	Chr1	22264542	22266018	-	.	.
AT1G60505	ATNG.4357.7	Chr1	22294382	22297197	-	.	.
AT1G60525	ATNG.4360.4	Chr1	22299493	22301327	-	.	.
AT1G60525	ATNG.4360.5	Chr1	22299498	22301441	-	.	.
AT1G60650	ATNG.4372.1	Chr1	22339676	22342297	+	.	.
AT1G60700	ATNG.4381.1	Chr1	22347622	22360075	-	.	.
AT1G60730	ATNG.4381.5	Chr1	22354724	22360220	-	.	.
AT1G60730	ATNG.4381.6	Chr1	22354848	22360075	-	.	.
AT1G60730	ATNG.4381.7	Chr1	22354868	22360191	-	.	.
AT1G60750	ATNG.4375.1	Chr1	22362061	22363852	-	.	.
AT1G60860	ATNG.4390.3	Chr1	22400927	22407824	-	.	.
AT1G60860	ATNG.4390.4	Chr1	22400927	22407877	-	.	.
AT1G60890	ATNG.4392.2	Chr1	22412245	22417215	-	.	.
AT1G60900	ATNG.4393.2	Chr1	22423923	22428053	+	.	.
AT1G60900	ATNG.4393.3	Chr1	22423923	22428053	+	.	.
AT1G60900	ATNG.4393.4	Chr1	22423923	22428053	+	.	.
AT1G60900	ATNG.4393.5	Chr1	22423923	22428053	+	.	.
AT1G60900	ATNG.4393.6	Chr1	22423923	22428053	+	.	.
AT1G60900	ATNG.4393.7	Chr1	22423950	22428010	+	.	.
AT1G60900	ATNG.4393.8	Chr1	22423950	22428010	+	.	.
AT1G60900	ATNG.4393.9	Chr1	22423950	22428010	+	.	.
AT1G60930	ATNG.4394.2	Chr1	22430866	22438877	-	.	.
AT1G60990	ATNG.4406.1	Chr1	22462026	22465424	-	.	.
AT1G60990	ATNG.4406.4	Chr1	22462517	22465495	-	.	.
AT1G60990	ATNG.4406.5	Chr1	22462524	22465424	-	.	.
AT1G60995	ATNG.4408.2	Chr1	22465589	22470827	-	.	.
AT1G60995	ATNG.4408.3	Chr1	22465722	22474187	-	.	.
AT1G61065	ATNG.4404.1	Chr1	22490221	22492541	-	.	.
AT1G61100	ATNG.4412.3	Chr1	22508571	22512189	-	.	.
AT1G61140	ATNG.4416.3	Chr1	22534712	22540915	-	.	.
AT1G61140	ATNG.4416.4	Chr1	22534716	22540913	-	.	.
AT1G61190	ATNG.4420.1	Chr1	22551255	22560750	+	.	.
AT1G61210	ATNG.4422.2	Chr1	22564382	22571907	+	.	.
AT1G61230	ATNG.4425.1	Chr1	22578535	22580938	+	.	.
AT1G61240	ATNG.4426.3	Chr1	22581484	22585223	+	.	.
AT1G61310	ATNG.4433.1	Chr1	22607462	22616367	-	.	.
AT1G61310	ATNG.4433.4	Chr1	22607487	22616373	-	.	.
AT1G61340	ATNG.4436.1	Chr1	22625919	22630020	+	.	.
AT1G61360	ATNG.4446.1	Chr1	22637688	22649521	-	.	.
AT1G61360	ATNG.4446.2	Chr1	22637688	22645922	-	.	.
AT1G61360	ATNG.4446.6	Chr1	22637728	22649587	-	.	.
AT1G61360	ATNG.4446.7	Chr1	22637728	22645781	-	.	.
AT1G61420	ATNG.4448.3	Chr1	22654712	22668518	-	.	.
AT1G61420	ATNG.4448.4	Chr1	22660235	22668518	-	.	.
AT1G61460	ATNG.4439.1	Chr1	22674196	22677722	-	.	.
AT1G61490	ATNG.4444.1	Chr1	22684894	22689500	-	.	.
AT1G61550	ATNG.4453.1	Chr1	22704198	22708309	-	.	.
AT1G61580	ATNG.4462.2	Chr1	22720658	22723151	-	.	.
AT1G61580	ATNG.4462.3	Chr1	22720658	22723151	-	.	.
AT1G61660	ATNG.4473.8	Chr1	22753761	22756295	-	.	.
AT1G61660	ATNG.4473.9	Chr1	22753761	22756295	-	.	.
AT1G61670	ATNG.4476.2	Chr1	22769365	22772258	+	.	.
AT1G61740	ATNG.4480.2	Chr1	22798044	22801087	-	.	.
AT1G61740	ATNG.4480.3	Chr1	22798063	22801087	-	.	.
AT1G61740	ATNG.4480.4	Chr1	22798108	22801082	-	.	.
AT1G61740	ATNG.4480.5	Chr1	22798153	22801081	-	.	.
AT1G61820	ATNG.4491.2	Chr1	22835407	22838626	+	.	.
AT1G61850	ATNG.4493.3	Chr1	22855933	22862372	+	.	.
AT1G61850	ATNG.4493.4	Chr1	22855962	22862365	+	.	.
AT1G61860	ATNG.4494.1	Chr1	22862655	22866615	-	.	.
AT1G61860	ATNG.4494.3	Chr1	22862927	22866666	-	.	.
AT1G61860	ATNG.4494.4	Chr1	22862927	22866615	-	.	.
AT1G61860	ATNG.4494.5	Chr1	22862927	22866615	-	.	.
AT1G61970	ATNG.4501.7	Chr1	22904486	22907632	+	.	.
AT1G61970	ATNG.4501.8	Chr1	22904486	22907632	+	.	.
AT1G62085	ATNG.4513.2	Chr1	22947485	22950488	-	.	.
AT1G62130	ATNG.4523.1	Chr1	22962112	22968967	-	.	.
AT1G62130	ATNG.4523.2	Chr1	22962129	22968997	-	.	.
AT1G62200	ATNG.4525.3	Chr1	22982036	22984359	-	.	.
AT1G62250	ATNG.4527.3	Chr1	22995504	22999829	-	.	.
AT1G62310	ATNG.4534.2	Chr1	23032652	23039787	-	.	.
AT1G62330	ATNG.4537.2	Chr1	23046769	23050337	+	.	.
AT1G62350	ATNG.4540.2	Chr1	23056488	23058460	+	.	.
AT1G62590	ATNG.4567.1	Chr1	23176580	23179248	-	.	.
AT1G62620	ATNG.4570.1	Chr1	23179461	23184956	+	.	.
AT1G62620	ATNG.4570.3	Chr1	23179474	23184991	+	.	.
AT1G62620	ATNG.4570.5	Chr1	23179486	23185151	+	.	.
AT1G62810	ATNG.4586.3	Chr1	23253853	23262002	-	.	.
AT1G62810	ATNG.4586.4	Chr1	23253853	23261773	-	.	.
[truncated: 7,423 more rows]

## Sheet: S4_DEGs
Supplemental Table S4. List of differentially expressed genes. P-value cutoff 0.05. No fold change cutoff.
ED_DS_vs_ED_Tissue				ED_DS_vs_EN_DS				ED_Tissue_vs_EN_Tissue				EN_DS_vs_EN_Tissue				Root_DS_vs_Root_Tissue
gene	log2FoldChange	Adjusted-Pvalue		gene	log2FoldChange	Adjusted-Pvalue		gene	log2FoldChange	Adjusted-Pvalue		gene	log2FoldChange	Adjusted-Pvalue		gene	log2FoldChange	Adjusted-Pvalue
AT1G18300	8.79266	0		AT1G01060	-9.45246	2.33215e-259		AT2G31380	-6.15906	0		AT5G04340	6.24894	0		AT4G14440	-6.51202	5.49114e-99
AT3G06500	6.66631	0		AT2G46830	-9.15415	2.29822e-209		AT2G41250	-6.27332	0		AT1G67860	-7.21955	1.23852e-297		ATCG00660	6.82778	1.32102e-97
AT5G42380	7.43942	0		AT3G54500	-6.69312	1.26506e-172		AT1G01060	-8.46008	1.56244e-302		AT2G27310	5.73369	1.61648e-294		ATMG00090	7.28608	4.63256e-97
AT4G22780	6.18169	1.22993e-302		AT3G02380	-7.83535	1.88314e-162		AT3G02380	-7.35797	7.56841e-281		AT2G30020	6.11425	1.49891e-275		AT4G24170	7.99956	6.12289e-94
AT2G30020	6.0537	1.184e-298		AT5G54130	-6.44577	2.09027e-118		AT4G30650	4.54371	6.53575e-271		AT3G48740	-6.25562	2.7127e-269		ATMG00070	6.32321	7.49665e-87
AT1G73540	6.72462	1.14284e-297		AT3G56290	-4.652	2.02154e-115		AT5G48490	-5.01927	4.53239e-251		AT3G06365	8.59452	6.3896e-267		AT2G01020	6.0624	1.91583e-81
AT2G25460	8.11822	7.56232e-297		AT2G15020	-6.06828	3.13925e-112		AT2G05100	-4.0715	5.71514e-239		AT4G24570	5.24777	1.80117e-255		AT1G72520	6.82464	3.65599e-81
AT5G04340	6.6563	1.241e-275		AT2G31380	-6.5165	1.44401e-106		AT5G17300	-7.62122	3.47693e-233		AT3G41768	5.1807	1.32426e-245		AT1G47400	-6.23258	1.43483e-80
AT4G24390	6.64782	2.2136e-270		AT1G75100	-4.6316	7.09222e-102		AT1G55960	-4.38858	4.01063e-223		AT1G23130	-9.45995	2.15759e-239		ATCG00810	6.51875	4.82323e-78
AT1G23710	6.3467	5.66115e-268		AT5G64940	-3.79206	5.69985e-97		AT1G68440	-4.07897	1.89722e-222		AT5G05410	11.4388	6.67681e-234		AT1G19210	8.44805	4.82323e-78
AT4G35985	6.97246	2.43209e-259		AT4G15430	-5.94397	7.91661e-97		AT2G46830	-8.06587	1.54808e-219		AT4G19840	-7.34392	1.55754e-233		ATCG00770	6.53587	8.86104e-78
AT3G62260	7.15651	8.49433e-256		AT1G56300	5.78144	8.32829e-97		AT1G07050	6.02192	3.26635e-213		AT3G02840	6.86417	9.2978e-221		AT4G29780	5.71634	6.83511e-75
AT3G48650	6.15018	6.64037e-254		AT1G55960	-5.65432	8.0024e-90		AT2G15020	-5.08247	7.28773e-201		ATCG00270	5.16795	1.72053e-215		AT3G22830	5.16138	1.44763e-74
AT5G27420	5.82335	7.81361e-253		AT1G64500	-5.35924	4.99317e-88		AT2G40080	6.15262	7.14642e-200		AT1G64370	-6.15196	1.46395e-212		AT5G43650	8.43536	8.73542e-74
AT3G19240	5.54426	8.66902e-252		AT2G30520	-4.09344	2.94154e-83		AT3G46970	4.11804	2.26018e-193		AT1G76650	8.18158	1.00127e-209		AT2G35380	-6.38261	2.28322e-73
AT4G13395	7.78508	1.51517e-250		AT3G09600	-8.20589	4.83523e-82		AT1G29395	3.94869	9.37313e-189		ATCG00690	3.95038	1.90075e-208		ATCG01100	6.33396	2.28322e-73
AT2G27310	7.13316	5.3979e-239		AT2G21660	5.69992	1.10586e-80		AT3G14770	-3.70372	1.72398e-185		AT1G66160	4.75599	1.68082e-206		AT2G43670	-6.22871	6.99519e-73
AT3G14050	4.75686	7.4412e-229		AT5G47560	-3.99962	1.66584e-80		AT5G54130	-4.46066	3.97749e-175		AT5G18600	-7.54728	1.55309e-204		ATCG00750	6.46684	2.23745e-72
AT4G29780	8.34105	3.43284e-228		AT1G07050	4.9392	6.28086e-80		AT3G54500	-5.74816	1.86706e-174		AT1G18300	7.14203	1.51111e-203		AT5G01330	5.2093	2.37258e-72
AT1G28480	5.50116	6.3676e-219		AT2G41250	-5.17166	8.91282e-78		AT5G22390	-3.46755	1.1285e-162		ATCG01110	4.04057	6.81579e-196		AT3G06365	5.89311	4.77443e-71
AT5G54490	5.01639	1.32584e-194		AT1G32900	-5.63965	3.53995e-76		AT5G18670	-5.89481	3.76781e-160		AT1G73540	5.40863	4.55505e-195		AT2G44840	6.59093	6.1905e-71
AT1G70420	5.93386	7.02107e-194		AT5G18670	-5.23551	7.92455e-76		AT1G64500	-4.60031	5.73229e-158		AT4G18950	5.32478	2.23653e-193		AT2G02850	-5.87109	2.1205e-69
AT5G59550	5.89483	3.36586e-193		AT5G44190	-3.68138	1.82922e-75		AT1G56300	6.11047	9.41078e-158		AT5G45340	5.2864	9.65483e-192		AT4G33930	7.77754	3.96843e-69
AT5G05410	7.80015	1.4702e-192		AT5G22390	-4.23865	1.04204e-68		AT4G35090	-3.43467	1.3323e-156		AT5G48530	5.71812	9.27638e-188		ATCG00360	6.13918	3.96843e-69
AT3G25250	9.72336	3.41735e-192		AT1G77760	-3.51543	6.32553e-66		AT1G32900	-6.20075	2.19567e-148		AT3G19240	4.85964	1.72558e-186		AT1G74930	7.83021	1.74172e-68
AT5G63770	5.64969	4.87485e-189		AT2G43010	6.08306	2.48283e-65		AT3G17510	-4.31492	3.35577e-147		AT3G61190	5.17253	2.1366e-184		AT2G03875	7.06075	5.75925e-68
AT5G46910	5.9233	1.5663e-181		AT4G30650	4.85215	2.22679e-62		AT3G62550	3.8402	8.11309e-143		AT5G65300	5.49347	2.45589e-184		AT1G56600	6.60713	3.79852e-66
AT3G55980	6.38304	1.07199e-180		AT4G39260	4.33456	8.84482e-62		AT3G09600	-6.84114	1.4394e-141		AT4G29780	7.02654	4.13379e-184		AT5G51060	5.23937	5.12582e-66
AT1G17420	6.27971	6.05895e-178		AT5G35970	-3.98394	3.81325e-61		AT3G17609	-3.14917	1.6647e-139		AT4G27652	4.61286	8.83015e-184		AT4G34410	8.00396	1.05609e-65
AT1G61470	5.9686	2.3113e-177		AT4G37550	-3.17286	6.09788e-60		AT1G75100	-3.84168	2.15071e-138		ATCG00130	3.43552	9.55571e-184		ATCG00520	6.2556	1.85673e-65
AT1G01720	5.42609	9.6179e-175		AT5G48490	-4.97208	1.11066e-58		AT5G47560	-3.18439	3.80842e-136		AT2G25460	7.09155	7.18907e-177		AT3G44860	7.40685	2.15441e-65
AT3G60930	7.87131	9.94559e-175		AT2G05100	-3.60378	1.8261e-58		AT3G57020	-4.17906	1.35565e-134		AT5G56850	3.76179	4.5048e-173		AT1G01740	7.54792	1.04183e-64
AT3G21070	6.3523	1.27046e-170		AT4G35090	-4.68397	6.57802e-57		AT2G28200	-4.41537	1.89973e-133		AT3G11930	-3.89283	5.18961e-172		AT4G29020	-6.62181	7.36328e-64
AT1G78280	6.24773	1.85463e-170		AT5G28770	-3.99809	4.6557e-55		AT4G39260	2.93651	7.47489e-127		AT5G09220	-4.80692	7.14346e-172		AT5G05410	4.9248	3.54668e-63
AT1G66090	5.84725	3.59365e-168		AT5G02810	4.01769	1.1897e-54		AT5G63160	-4.57379	1.78719e-125		AT4G29030	-6.04763	7.65811e-172		AT4G37710	8.4398	8.0049e-63
AT5G11140	9.06312	3.00983e-164		AT5G64840	-3.67981	1.20805e-54		AT5G64940	-2.75574	9.24088e-124		AT4G05631	7.63208	2.21992e-171		AT1G04047	7.32305	1.22139e-62
AT3G17700	4.62466	1.58397e-163		AT5G24120	-6.11159	2.4516e-54		AT5G24120	-5.11941	1.72939e-123		AT2G27385	-4.28118	2.81056e-171		ATCG00130	5.56389	1.61804e-62
AT3G44190	5.08523	1.69112e-162		AT5G52570	-4.25887	1.5653e-53		AT3G20810	3.55894	2.64375e-123		AT1G72520	6.28065	8.36394e-168		AT2G01010	7.13276	3.42526e-61
AT3G57530	5.1386	1.69899e-162		AT3G14770	-4.05011	1.49687e-52		AT2G30520	-3.68604	1.43063e-122		AT4G30280	5.97315	1.81341e-165		AT2G24850	7.87898	4.70329e-61
AT5G59820	5.61062	4.13551e-162		AT4G38960	-3.8549	2.69771e-52		AT1G07180	-4.04215	1.10077e-119		AT1G70420	5.10178	2.46826e-163		AT4G30110	6.53272	1.29294e-60
AT1G27730	5.59625	4.11377e-160		AT1G28050	3.66065	1.2371e-51		AT4G38960	-4.45743	7.27695e-119		AT5G52050	7.00009	8.48102e-163		AT4G23680	-5.27764	2.70191e-60
AT2G20960	4.75538	6.7484e-159		AT3G20810	4.3805	1.4313e-49		AT1G73870	-4.79297	8.08369e-119		AT4G13395	6.84121	7.52958e-161		AT5G41570	-6.20562	5.19077e-60
AT1G42980	6.21243	2.96261e-158		AT4G37540	-3.27942	9.2689e-49		AT2G21130	3.4279	8.82437e-119		AT1G76680	4.74006	2.13596e-156		ATMG00080	6.29513	5.57787e-59
AT1G07160	9.10727	3.28153e-157		AT3G17609	-4.54843	2.45651e-48		AT2G21660	4.26789	8.62062e-118		AT4G33920	3.60695	8.07823e-156		AT3G44870	7.38876	2.07557e-57
AT3G05500	4.60539	1.30531e-153		AT4G36850	-5.47588	4.91672e-48		AT5G64840	-2.89429	8.27029e-116		ATCG00770	3.78853	1.02045e-154		AT1G12610	8.21748	2.3442e-57
AT4G01360	8.55127	2.93256e-153		AT5G42900	4.78714	1.41086e-47		AT3G27690	-3.64081	6.26461e-114		AT1G69900	4.64703	1.31271e-152		ATMG00690	4.92483	1.11902e-56
AT4G19520	4.75574	1.12101e-151		AT2G40080	4.87522	2.05256e-47		AT1G26790	-8.34058	8.20104e-112		AT4G35985	6.90001	2.78733e-151		AT5G09480	-6.31205	1.84497e-56
AT4G01250	6.61023	6.56373e-151		AT2G33830	3.12305	1.42578e-44		AT5G23730	-3.88046	2.37893e-111		AT1G74930	7.77014	1.31558e-150		AT2G38390	-5.43983	1.2487e-55
AT3G23920	4.89038	2.14908e-150		AT3G55580	-5.47894	2.84225e-44		AT5G43150	-2.76248	2.66789e-111		AT2G03865	9.81823	1.13005e-148		AT5G54660	-4.5897	6.43793e-55
AT4G08555	5.52874	8.40523e-150		AT1G66330	-3.69985	3.14698e-43		AT1G10740	-2.86675	6.93619e-111		AT1G56140	5.88923	4.38575e-148		ATCG00800	5.56663	6.84087e-55
AT1G61890	5.32184	4.24185e-149		AT2G21130	3.21493	2.59097e-42		AT3G47420	-3.65136	9.20571e-110		AT4G11280	6.21057	1.62245e-146		AT1G73510	8.01927	7.40306e-55
AT5G03210	5.86601	2.01225e-147		AT5G53970	-3.87625	4.06046e-41		AT3G18000	3.47122	1.7643e-108		AT3G15353	-5.32912	2.9329e-146		AT5G44550	-5.40353	3.67945e-54
AT3G61190	6.59124	7.66088e-147		AT5G14760	-5.03714	2.39344e-40		AT4G32340	2.90647	4.71377e-107		AT5G59550	5.38582	1.32631e-145		ATCG00065	5.63753	1.48222e-53
AT3G46620	4.22871	5.84224e-146		AT4G24700	-3.21173	4.0043e-40		AT1G66330	-2.6126	6.23192e-106		AT5G63130	5.60594	4.59188e-145		AT5G67310	8.54235	1.03576e-52
AT1G74450	5.03282	6.18383e-146		AT1G37130	-3.13387	4.71935e-40		AT1G37130	-3.10464	1.09988e-104		AT1G07160	7.71644	1.13862e-141		AT4G34400	7.04862	1.25472e-52
AT5G49480	5.5124	1.49318e-145		AT2G24850	3.00803	1.89112e-39		AT1G64720	-3.01328	2.63395e-104		AT1G78280	5.64437	1.17593e-141		AT5G10230	-5.00028	1.91134e-52
AT5G47910	5.14185	7.70488e-144		AT1G33970	3.46396	1.50927e-38		AT5G49360	-4.96419	3.98951e-104		AT1G18740	4.89899	6.21338e-140		AT2G05225	5.78993	2.92338e-52
AT1G09940	5.70877	2.21005e-142		AT4G33980	4.37815	2.43348e-38		AT1G44446	-3.10875	6.71554e-102		AT5G63320	6.38144	1.03434e-139		ATCG00760	5.87647	3.92008e-52
AT5G67250	4.05575	2.65647e-142		AT5G14120	-3.52018	4.23132e-38		AT5G54585	-5.1301	2.48086e-99		AT5G63770	5.69326	9.7385e-139		AT2G30860	-4.27867	4.34371e-52
AT5G49520	7.02805	2.88126e-142		AT3G25180	4.59775	4.52521e-38		AT2G28720	2.79552	1.15005e-98		AT1G64380	5.93133	1.29968e-138		AT2G43100	-4.46749	6.42127e-52
AT4G18950	6.08508	1.26827e-141		AT4G00050	-3.14881	5.41498e-38		AT4G16146	4.41995	3.06653e-97		ATCG00420	3.11585	1.81144e-137		ATCG01110	5.90618	9.18391e-52
AT5G63320	5.99737	4.36664e-141		AT5G39660	-3.30425	7.15231e-38		AT1G80440	-3.58477	4.40724e-97		AT5G08790	4.07323	4.13257e-137		AT1G15180	5.35851	1.99494e-51
AT1G66500	5.17551	4.83945e-140		AT2G42530	4.34331	9.35707e-38		AT5G02840	-3.22355	5.86417e-97		AT1G70620	3.91116	5.09974e-136		AT2G43390	-6.36382	2.33902e-51
AT1G76650	7.7878	9.60254e-140		AT5G58870	-2.80823	1.26362e-37		AT5G44190	-2.77017	1.38956e-95		AT1G56660	6.43119	1.72532e-134		MI0019215	5.71271	4.27468e-51
AT1G56140	6.29042	2.39214e-138		AT3G57020	-3.8	2.01465e-37		AT3G21150	-3.96352	1.21904e-94		AT5G47910	4.67559	5.86887e-134		AT3G22250	4.9042	6.02962e-51
AT1G02400	7.91718	5.21884e-138		AT4G14690	-5.36296	4.22389e-37		AT4G00050	-2.56853	1.81087e-94		AT5G58670	3.68063	1.97288e-133		AT4G24580	5.65986	6.42137e-51
AT5G45340	6.10727	3.32473e-137		AT3G21890	-5.32104	5.76885e-37		AT4G15430	-5.32906	3.40069e-94		AT3G44260	4.19567	2.23751e-131		AT5G59320	-6.61779	6.4571e-51
AT1G75860	6.31866	4.34629e-137		AT5G49360	-4.72793	1.29325e-36		AT4G09020	3.01766	2.471e-93		AT1G59865	7.76864	6.57064e-130		AT4G31800	4.76607	4.91614e-50
AT4G28460	7.24392	4.93032e-137		AT1G71000	6.709	5.54481e-36		AT2G42530	5.08035	7.51956e-93		AT3G12580	8.92469	8.91792e-129		AT5G46910	4.55443	5.46532e-50
AT5G41740	5.56682	3.89859e-136		AT1G07010	-3.25836	2.89387e-35		AT5G52570	-4.99658	8.52946e-93		AT4G00780	-5.93636	8.3605e-128		ATCG00640	5.01752	9.54881e-50
AT2G26530	5.56048	1.00063e-135		AT3G17510	-2.6436	5.59438e-35		AT1G75180	-2.66678	1.43173e-92		AT1G17360	3.08327	4.44931e-127		AT1G19025	5.62711	1.04671e-49
AT2G38470	4.9594	5.42453e-133		AT2G42540	3.73862	1.21326e-34		AT5G49730	-3.26042	1.49903e-92		AT4G34135	3.94706	6.81493e-127		AT3G06390	-5.082	1.41332e-49
AT3G08720	5.08869	6.10605e-133		AT1G04350	-2.52366	1.81501e-34		AT3G09440	3.38711	3.48623e-92		AT2G15480	5.54981	3.52707e-125		AT5G45580	4.59223	1.65532e-49
AT4G17615	4.3116	1.96872e-131		AT2G22990	-3.09163	4.90222e-34		AT4G18740	-2.84876	1.03679e-91		AT3G10930	3.76313	3.48535e-124		AT5G63320	4.2778	1.80937e-49
AT5G47230	6.59602	2.08296e-131		AT3G46970	3.39	6.03028e-34		AT5G56550	-2.96669	2.43925e-89		AT1G80840	6.21937	6.7582e-124		AT1G75280	-4.13126	1.91579e-49
AT1G14540	8.24486	5.76483e-131		AT1G64860	-3.10182	1.59154e-33		AT1G13930	2.77327	4.00917e-89		AT1G28480	4.98481	8.98778e-123		AT1G23720	4.10789	3.43425e-49
AT2G33580	4.64388	1.47767e-129		AT2G26080	-2.85777	1.64215e-33		AT1G65490	-2.51566	1.18497e-87		AT4G36990	3.74038	1.18556e-122		AT1G52750	4.86513	1.77094e-48
AT4G34400	7.11549	2.53832e-129		AT3G15310	-6.07835	2.45955e-33		AT2G43010	4.95536	2.15755e-87		ATCG00350	4.58497	1.65324e-122		AT1G06163	8.28418	2.21971e-48
AT1G10040	6.68882	1.89052e-128		AT1G15290	-2.82347	4.01503e-33		AT5G39660	-4.62974	3.20704e-87		AT2G03875	12.9052	1.78703e-122		AT1G17420	6.64482	3.79062e-47
AT5G63790	5.08865	1.64143e-127		AT1G07180	-4.08421	5.74903e-33		AT5G23240	4.9036	1.09532e-85		AT2G32240	2.98031	5.80749e-122		AT2G39580	4.69256	1.17438e-46
AT1G80840	7.18557	7.70196e-127		AT5G65010	-2.68519	5.74903e-33		AT4G33980	5.079	4.00604e-85		ATCG00290	3.79013	9.52302e-122		AT5G15660	8.54414	1.50199e-46
AT1G33811	-5.67582	3.31954e-126		AT5G02840	-3.25007	1.69685e-32		AT2G05070	-2.75519	5.81841e-85		AT3G23250	8.60221	1.63142e-121		ATCG00780	4.81288	3.51822e-46
AT1G32928	5.07905	8.83262e-126		AT3G26570	-2.6425	6.27458e-32		AT1G69830	4.1613	6.80426e-84		AT4G34131	7.21445	2.41679e-121		AT5G07880	6.78171	4.37305e-46
AT1G05670	6.70931	2.89921e-125		AT1G68238	-3.71887	8.46043e-32		AT5G53970	-3.16828	1.00359e-83		AT3G50240	3.9414	3.27691e-121		AT1G77300	4.80896	6.11257e-46
AT1G59910	6.29909	1.70994e-124		AT4G28140	4.40323	1.22466e-31		AT5G67190	-3.16361	2.03248e-83		AT5G47230	6.467	3.59911e-121		AT1G15210	4.23444	7.15235e-46
AT2G30040	6.17317	2.39287e-122		AT1G49200	-6.6908	1.44544e-31		AT1G49200	-5.26433	3.8663e-83		AT4G38740	-3.65234	1.56334e-120		AT3G58550	-5.40544	4.28484e-45
AT4G17490	6.44368	4.20633e-122		AT1G10740	-2.85974	2.38768e-31		AT1G66760	-4.19032	3.06711e-82		AT5G49520	5.56162	9.96024e-120		AT3G56000	4.28454	6.36103e-45
AT3G10930	5.55978	2.43069e-120		AT1G44446	-3.80933	2.45464e-31		AT3G61430	-2.69225	4.11873e-82		ATCG00810	3.80446	1.14938e-119		AT2G00340	8.04849	9.88106e-45
AT5G52050	7.76667	2.63486e-119		AT1G33110	-3.05559	2.72904e-31		AT3G61890	-3.04971	2.94203e-81		AT1G74450	3.98384	3.52708e-118		AT2G36295	-5.06821	1.42012e-44
AT4G11300	5.02492	3.52572e-119		AT3G21670	-4.4262	4.01348e-31		AT1G16170	-2.31104	1.03212e-80		AT5G54145	-4.57115	4.49321e-118		AT4G03540	-5.72844	2.21992e-44
AT1G02660	5.20628	8.9039e-119		AT4G21870	-3.04475	5.93546e-31		AT4G19820	-5.3299	2.06639e-80		AT4G23190	4.18468	7.22241e-118		ATMG00560	5.16123	2.32304e-44
AT1G73080	5.0274	1.15774e-118		AT1G69830	3.14043	1.08772e-30		AT1G02610	-3.30018	9.53336e-78		AT4G23180	4.26803	8.9165e-118		AT3G21550	-5.39326	3.52392e-44
AT4G24580	9.4491	4.27026e-118		AT1G26790	-9.24333	1.20908e-30		AT5G03555	-3.0457	9.91656e-78		AT1G17420	7.06895	1.59288e-117		AT5G04970	4.18961	3.88339e-44
AT1G76600	6.01603	1.21257e-116		AT5G06980	-3.62075	1.24979e-30		AT1G52565	-4.26147	1.48274e-74		AT3G06500	5.37162	3.88506e-117		AT3G22415	-5.27766	4.34052e-44
AT3G23250	7.76478	1.41511e-115		AT2G42975	-2.96958	1.81377e-30		AT3G01550	-2.58407	3.4531e-74		AT1G71697	4.39773	5.4177e-117		AT3G58620	4.4184	5.96194e-44
AT1G56540	5.89601	2.04749e-115		AT5G67030	-3.2994	3.85705e-30		AT4G23170	2.58361	4.69133e-73		AT2G35930	4.52177	4.31451e-116		AT1G56320	-4.96428	7.32954e-44
AT4G22970	5.47709	5.42561e-115		AT3G18000	3.17469	6.68759e-30		AT4G39980	2.56235	2.6321e-72		AT3G04640	3.33652	7.61814e-116		AT5G60350	5.64781	8.25871e-44
AT1G25400	5.16312	1.86831e-113		AT3G55610	-2.89975	7.31529e-30		AT4G22570	-2.86686	4.55192e-72		AT2G39580	3.93279	1.89605e-115		AT3G59830	5.16474	1.03219e-43
AT4G14020	-7.32461	1.03558e-111		AT1G29395	3.77132	7.80551e-30		AT1G68238	-2.68245	2.05091e-71		ATCG00430	3.32321	1.11572e-114		AT1G61100	4.1611	1.04025e-43
AT2G32190	4.38861	7.19497e-111		AT5G62360	3.19443	8.26727e-30		AT5G11740	2.3936	6.1864e-71		AT1G61890	5.28451	1.61786e-114		AT3G50930	4.53489	1.10773e-43
AT2G40140	4.55855	1.62692e-110		AT1G13930	3.38597	1.53551e-29		AT3G56290	-3.10254	1.18422e-70		AT4G15660	-6.13716	5.27177e-113		AT3G18200	4.564	1.45794e-43
AT5G03380	5.61546	1.75443e-110		AT3G17185	-3.45385	2.40583e-29		AT3G27350	-2.81488	1.98824e-70		AT3G46620	4.14154	9.87942e-113		ATCG00670	4.50398	1.5886e-43
AT4G23180	3.48049	1.20419e-109		AT1G70610	-2.4545	2.50728e-29		AT5G35970	-3.25856	9.41797e-70		AT1G65390	6.45497	1.78703e-112		AT2G01580	-5.47233	1.65536e-43
AT5G58720	4.46842	1.60165e-109		AT2G46340	-2.28659	2.5615e-29		AT1G66100	-3.43148	1.30538e-69		AT4G01250	5.26593	1.03739e-111		AT2G27550	-4.58303	2.02266e-43
AT5G25840	-6.57368	5.14697e-109		AT3G57040	-2.8566	2.76152e-29		AT3G24460	-4.51938	1.43216e-69		AT5G42980	-3.17282	1.91029e-111		AT3G00330	6.94415	2.71621e-43
AT1G20310	7.1229	1.66352e-108		AT3G61430	-2.90683	4.76134e-29		AT1G19450	-3.16944	2.56744e-69		AT2G36800	3.49646	2.1453e-111		AT1G20310	7.02697	2.9452e-43
AT5G58120	4.33582	2.36842e-107		AT3G21870	-4.2844	7.35502e-29		AT4G37550	-2.56969	3.00665e-69		AT1G02400	7.78833	2.63037e-111		AT2G11240	4.209	3.73928e-43
AT3G49530	3.77486	2.85463e-107		AT2G47450	-2.25521	8.25555e-29		AT3G26740	3.31582	3.8251e-69		AT2G47140	5.76566	6.52003e-111		AT3G00880	-5.77251	3.82924e-43
AT2G40000	6.92955	1.12205e-104		AT4G37760	-2.73552	1.31366e-28		AT2G24550	-3.04005	3.90463e-69		AT3G25250	7.44779	6.80403e-111		AT5G65690	4.69975	4.86064e-43
AT5G63130	4.86705	1.66188e-104		AT5G23240	5.1815	1.33572e-28		AT5G26200	-4.39003	1.00894e-68		AT4G35940	5.48418	8.44885e-111		AT1G64060	4.10921	7.24241e-43
AT5G64660	4.5955	2.43833e-104		AT5G52900	-4.17265	1.92313e-28		AT2G48020	-2.31568	1.26833e-68		ATCG00300	2.83442	8.55337e-110		AT3G11385	4.54147	9.20346e-43
AT5G24590	3.67688	3.43808e-104		AT2G28200	-4.6256	2.33336e-28		AT5G02810	3.74005	1.30045e-68		AT1G66090	5.0573	1.40888e-109		AT3G48340	3.91307	1.15149e-42
AT4G27652	4.08992	9.6546e-104		AT1G69160	-3.34333	2.54824e-28		AT2G21320	-3.89399	7.05619e-68		AT1G60200	3.30404	5.7443e-109		AT3G11030	4.16056	1.26202e-42
AT1G31540	3.94932	2.92184e-103		AT4G26150	-3.05572	5.79832e-28		AT4G23600	3.61041	8.78363e-68		AT1G05675	4.41468	1.57318e-108		AT3G27200	-3.97048	1.5111e-42
AT3G56790	6.83636	5.13655e-103		AT3G46640	2.69384	8.54091e-28		AT2G39920	4.05776	9.59581e-68		AT1G27730	4.8883	2.73345e-108		AT5G09520	-4.93984	2.153e-42
AT5G64310	3.60062	5.31087e-103		AT1G65930	-2.20613	9.82282e-28		AT3G21870	-2.96108	8.68233e-67		AT3G62260	4.53825	1.97147e-107		AT2G17660	5.65682	2.37352e-42
AT2G46400	4.71832	9.84893e-103		AT5G50100	-2.66249	1.07657e-27		AT1G16720	-2.42595	1.12445e-66		AT5G58120	3.85094	3.19164e-107		AT3G20450	-5.35936	2.52987e-42
AT1G72950	5.61415	1.51228e-102		AT2G04795	-3.17684	2.24464e-27		AT4G24700	-2.7149	1.50532e-66		AT3G61210	-6.42929	5.90299e-107		AT3G14440	4.63941	4.92652e-42
AT4G35940	5.69033	1.54011e-102		AT3G12320	-3.67263	2.65685e-27		AT4G14400	1.77792	5.60221e-66		AT2G20960	4.64352	3.36318e-106		AT1G16350	-3.63256	1.04839e-41
AT3G19580	5.44392	3.76722e-100		AT3G17040	-2.40154	3.01051e-27		AT2G19310	1.97289	7.23753e-66		AT5G06310	6.65582	3.30359e-105		AT1G60190	6.39445	1.40136e-41
AT1G71697	5.80087	1.31398e-99		AT2G40340	4.44235	5.00091e-27		AT4G34950	3.37328	3.47634e-65		AT3G46090	4.07429	6.29109e-105		AT3G01840	8.11636	1.42437e-41
AT3G04240	4.34566	2.20614e-99		AT1G32860	3.43322	1.36564e-26		AT3G29320	2.96616	5.18375e-65		AT2G13370	3.90891	1.16952e-104		AT3G46080	4.99236	1.44285e-41
AT5G66900	4.18925	3.03457e-98		AT2G19650	-3.25225	2.29051e-26		AT5G67030	-2.25136	3.41128e-64		AT4G01540	7.08294	6.36814e-104		AT2G29330	-4.55613	1.83141e-41
AT1G80110	4.15007	9.17239e-98		AT3G46130	-2.53586	5.70714e-26		AT4G14230	2.39439	8.43602e-64		AT1G66500	4.71356	9.09571e-104		AT3G50130	4.35051	1.83141e-41
AT2G17840	3.82844	1.70647e-97		AT5G47240	4.14124	5.98252e-26		AT4G12320	2.39567	6.16454e-63		AT2G26530	3.74061	1.26166e-103		AT4G13395	5.17425	1.84108e-41
AT3G57880	3.91699	3.11029e-97		AT5G44530	-4.09966	1.15809e-25		AT2G28900	2.3287	6.68217e-63		AT3G60930	4.91902	6.69026e-103		AT5G13900	-4.75197	2.37534e-41
AT5G12230	3.41609	3.52288e-97		AT1G22070	2.78615	1.18526e-25		AT5G42900	2.95138	1.19723e-62		AT5G63790	3.88114	8.84732e-103		AT1G64460	4.2647	4.47315e-41
AT5G47070	4.493	3.6889e-96		AT5G27520	2.92709	1.61798e-25		AT4G37610	-3.76927	3.0207e-62		AT5G41740	5.19171	1.70792e-102		AT3G27270	-4.16203	5.26959e-41
AT4G01540	6.78069	8.52603e-96		AT1G64720	-2.7214	1.80576e-25		AT2G06925	2.09931	4.59973e-62		AT1G22690	-4.64918	2.22233e-102		AT3G18280	-4.21531	6.79139e-41
AT5G66650	5.61734	1.50819e-95		AT2G34720	-2.19452	1.88547e-25		AT4G37760	-2.65062	1.38042e-61		AT1G59910	5.2193	2.71105e-102		AT2G13370	3.95466	7.82985e-41
AT2G32970	3.74298	3.60549e-95		AT5G60100	3.60346	2.49333e-25		AT1G01520	-5.67835	1.9953e-61		AT5G02380	-5.158	6.69367e-102		AT2G05160	4.30698	7.98222e-41
AT3G55840	7.57737	1.81964e-94		AT5G17460	3.52515	2.56508e-25		AT5G01820	-3.06999	2.22647e-61		ATCG00780	2.94392	6.97182e-102		AT2G32130	6.68888	9.0844e-41
AT1G24330	4.56209	3.10697e-93		AT1G17050	-2.73849	3.72239e-25		AT3G57040	-2.21856	5.07307e-60		AT3G52450	4.97909	2.32822e-101		AT2G07783	6.45951	1.28075e-40
AT5G22250	3.95757	5.4562e-92		AT3G24170	-2.40494	4.56933e-25		AT3G19030	-2.87914	6.54792e-60		AT3G10080	-4.76936	3.61822e-101		AT5G07475	-4.79255	1.29559e-40
AT1G13350	3.73595	6.75318e-92		AT1G68050	6.15366	5.40217e-25		AT1G23390	-2.36505	8.28771e-60		ATCG00750	3.27269	7.75286e-101		AT5G01030	5.32299	1.33396e-40
AT4G27660	4.01807	6.86137e-92		AT2G36630	-2.68542	5.88704e-25		AT2G40750	2.14851	8.86853e-60		AT4G15690	-8.15516	9.56009e-101		AT1G20120	7.37939	1.43859e-40
AT3G56880	2.97532	1.71758e-90		AT2G48020	-3.07517	6.39845e-25		AT5G50100	-2.18528	1.2131e-59		AT2G32720	-2.89645	1.20534e-99		AT5G08180	-3.89551	1.48437e-40
AT4G34390	4.605	2.55402e-90		AT1G28330	2.09933	7.13795e-25		AT3G52180	2.35114	3.29612e-59		AT1G10320	3.70213	1.55216e-99		AT1G62440	4.96643	2.42921e-40
AT3G02840	7.80404	2.68219e-90		AT3G59350	2.71991	7.68614e-25		AT2G47490	-2.2816	1.17111e-58		AT3G25840	3.00145	8.18717e-99		AT2G27740	-4.6634	2.87342e-40
AT5G01100	5.6716	5.59639e-90		AT1G31690	3.78201	9.65565e-25		AT1G72770	-2.39473	2.23731e-58		AT3G55980	5.16309	5.08263e-98		AT4G25490	7.11068	2.98579e-40
AT2G39200	5.3607	1.14751e-89		AT5G67385	-2.53641	1.00467e-24		AT5G21940	-2.21973	5.57956e-58		AT4G01870	4.28579	6.18161e-98		AT2G18370	-5.39297	3.67539e-40
AT5G48655	3.79424	4.19766e-89		AT2G33250	-2.49842	1.15858e-24		AT2G22990	-1.77102	2.63324e-57		AT3G18280	-4.2877	7.17843e-98		AT5G40880	4.79708	4.3713e-40
AT3G29000	5.24154	6.38383e-89		AT5G49740	-3.52704	1.61439e-24		AT2G04795	-3.18237	4.14132e-57		AT4G28240	-3.69296	1.2849e-97		AT1G59865	7.22059	7.16869e-40
AT1G64380	6.25099	1.11577e-88		AT3G15354	-2.69052	1.72128e-24		AT1G02820	-4.53136	4.65743e-57		AT4G38840	-3.41609	1.76403e-97		AT3G58990	-4.57013	8.78595e-40
AT5G62530	5.54686	4.86782e-88		AT3G09450	-5.80244	1.72128e-24		AT4G27450	-3.75756	2.86315e-56		AT4G01360	5.74875	2.4747e-97		ATCG00540	4.65806	1.05129e-39
AT4G23810	4.37491	6.0167e-88		AT1G13650	-4.10488	2.58478e-24		AT1G33110	-2.50939	4.48004e-56		AT5G39785	4.04162	8.04322e-97		AT3G43960	3.56674	1.42515e-39
AT3G09830	4.32832	1.81763e-87		AT3G05220	2.18169	2.62383e-24		AT3G53260	-2.20527	4.86916e-56		AT1G33811	-5.38069	1.24847e-95		ATCG00530	4.75075	1.52761e-39
AT3G50260	6.81937	3.95579e-87		AT1G44000	-3.03962	4.20789e-24		AT3G08940	-1.93874	1.0558e-55		AT5G11140	8.38646	1.34262e-95		AT5G39850	-3.99784	1.53646e-39
AT4G14450	6.08274	5.89849e-87		AT3G29000	2.07247	4.38257e-24		AT4G05070	-3.01897	1.20265e-55		AT2G00340	6.91966	3.16118e-95		AT2G38380	-4.86776	2.10683e-39
AT4G12735	7.63562	8.42772e-87		AT5G43630	-2.63127	5.3944e-24		AT2G25900	-3.03727	1.69869e-55		AT2G05940	3.3659	5.60503e-95		AT4G22380	-3.93011	2.59415e-39
AT4G17500	3.72479	9.00251e-87		AT5G57630	3.20549	6.58215e-24		AT5G11670	2.08403	1.72206e-55		AT2G27660	4.85051	1.01264e-94		AT3G14370	3.73326	2.74024e-39
AT1G61360	5.14453	2.68981e-86		AT1G45145	2.06853	6.59005e-24		AT4G15248	-6.30967	3.70552e-55		AT2G40000	3.67471	1.4687e-94		ATCG00370	5.49454	2.79423e-39
AT4G34131	8.06418	3.82397e-85		AT4G16146	3.48619	9.76805e-24		AT4G33490	2.55984	3.80778e-55		AT5G54720	4.51337	1.57921e-94		AT1G02335	-4.21906	3.65768e-39
AT5G08790	4.84476	4.59297e-85		AT1G75180	-2.19382	1.49723e-23		AT3G09450	-8.0294	8.07824e-55		AT5G04020	3.85363	2.73764e-94		AT5G57740	3.6389	3.71828e-39
AT5G52410	4.19361	4.6531e-85		AT1G68570	-2.66802	2.65023e-23		AT5G50950	2.19258	1.31032e-54		AT1G07135	4.44118	1.09896e-93		AT3G24210	3.92637	3.77401e-39
AT4G18880	3.22038	5.25233e-85		AT1G15740	-2.2751	5.21909e-23		AT1G10760	2.21946	1.45323e-54		AT1G74310	6.63615	1.38431e-93		AT1G24405	-6.0146	3.82627e-39
AT4G24170	8.88202	1.76797e-84		AT5G52310	3.8348	1.42025e-22		AT1G68600	3.1189	1.76302e-54		ATCG00360	2.6089	2.01677e-93		AT1G58037	3.93081	7.14032e-39
AT2G32210	4.26769	2.57736e-84		AT2G21210	-2.78362	1.69827e-22		AT2G19650	-2.58468	2.6157e-54		AT5G04560	3.40063	4.07755e-93		AT3G62930	-5.41581	9.65415e-39
AT4G21990	4.39507	3.65269e-84		AT2G46450	-2.75965	2.29617e-22		AT1G17665	3.35991	4.27838e-54		AT4G21990	3.41764	4.55591e-93		AT4G01890	4.52151	9.65415e-39
AT5G13690	4.51588	7.8536e-84		AT3G54830	-3.48896	2.3387e-22		AT1G22070	2.54534	5.66596e-54		AT1G44800	-4.23965	5.31778e-93		AT5G51990	6.81148	9.89488e-39
AT1G74310	6.74591	2.18482e-83		AT2G39900	2.58455	2.7826e-22		AT3G47295	-2.75945	6.23847e-54		AT1G04047	7.65078	1.35632e-92		AT3G51642	-6.00692	9.89488e-39
AT1G10320	4.26336	4.30275e-83		AT3G20270	-2.71508	3.51114e-22		AT3G07350	-4.3248	7.93321e-54		AT3G21070	4.93493	1.93878e-92		AT4G20390	-4.33073	1.07542e-38
AT5G05305	5.18147	9.66583e-83		AT5G26200	-3.90293	3.85124e-22		AT3G59400	-2.40534	1.90191e-53		AT1G17200	-3.10547	2.54712e-92		AT3G20520	7.28664	1.24947e-38
AT1G19210	10.9463	1.16098e-82		AT1G47370	-3.28771	4.17297e-22		AT3G17185	-2.39865	2.68866e-53		AT4G14450	5.30254	4.03689e-92		AT4G16660	3.90442	1.81284e-38
AT2G28400	3.729	1.81686e-82		AT5G14060	-2.28315	4.30471e-22		AT2G14560	2.54547	4.91006e-53		AT3G55840	4.82818	4.7151e-92		AT1G63310	-4.69331	2.38115e-38
AT1G74930	8.23829	2.01558e-82		AT5G13220	2.55	5.77919e-22		AT3G29240	-1.77451	5.95391e-53		AT1G13350	3.12188	6.71288e-92		AT2G07698	5.10102	4.35799e-38
AT3G18950	5.63051	3.11912e-82		AT1G29430	-3.30662	6.19701e-22		AT5G56010	2.60066	8.5494e-53		AT1G61470	4.50635	1.70823e-91		AT1G22270	-3.52689	4.47453e-38
AT3G06880	3.4528	3.86325e-82		AT4G39940	3.33526	6.23259e-22		AT5G03395	-4.51683	1.53496e-52		AT3G19670	3.52645	5.39258e-91		AT3G06500	4.85156	4.71758e-38
AT5G65300	6.11443	7.20561e-82		AT2G16500	-2.09591	7.96616e-22		AT3G55610	-2.10047	2.50231e-52		AT5G03380	3.36843	9.67455e-91		AT1G08925	5.4423	5.07581e-38
AT1G69900	5.32187	1.20716e-81		AT5G27930	3.02157	1.8214e-21		AT4G04020	2.10931	3.40411e-52		AT2G42270	4.31626	1.9466e-90		AT3G24770	-3.78274	5.07581e-38
AT2G21650	-6.50567	1.30732e-81		AT4G15248	-2.62727	2.08551e-21		AT4G14270	2.28433	4.16192e-52		AT4G17490	6.07216	4.07976e-90		AT3G12720	-4.98635	5.07581e-38
AT2G15480	7.2516	5.70478e-81		AT4G36010	2.3002	2.17306e-21		AT2G40840	2.50789	2.33394e-51		AT1G51090	4.87081	1.89285e-89		AT1G75860	4.05071	5.91713e-38
AT1G19780	5.47302	1.98065e-80		AT4G09020	2.45991	2.423e-21		AT2G22450	2.14985	2.69483e-51		AT4G08290	-6.17695	1.91754e-89		AT1G56630	3.86198	7.15742e-38
AT2G20340	4.44747	2.75021e-80		AT1G16720	-3.2111	2.6609e-21		AT4G17245	-2.60057	3.37085e-51		AT5G58140	2.50456	3.34442e-89		AT1G13670	-3.54438	9.21203e-38
AT3G60110	4.33874	4.75816e-80		AT1G65690	2.49466	2.8306e-21		AT1G29670	1.70424	4.95654e-51		AT4G14020	-9.57923	3.93016e-89		AT5G48900	3.66885	1.58856e-37
AT5G45630	5.79324	5.45934e-80		AT1G75110	-3.81215	2.9995e-21		AT3G09390	2.22903	1.20354e-50		AT2G17840	4.47976	5.77811e-89		AT1G60680	-3.4937	1.64002e-37
AT1G72520	6.83145	1.60966e-79		AT1G55950	-5.67219	3.20224e-21		AT3G15310	-4.31679	1.69566e-50		AT1G14540	6.83175	6.98662e-89		AT2G26150	5.70581	1.69349e-37
AT1G69890	4.26458	1.94495e-79		AT1G74670	-3.04745	3.39454e-21		AT1G10155	-3.21078	2.51378e-50		AT4G38620	3.94147	5.05535e-88		AT5G40020	-4.54139	1.69379e-37
AT1G73920	3.77845	2.03814e-79		AT1G06430	-2.12906	3.48419e-21		AT1G21050	-2.34723	5.99504e-50		AT1G20696	-2.65583	6.29183e-88		AT1G13810	-4.61967	1.69542e-37
AT4G34750	-4.21572	2.62272e-79		AT2G08435	-4.99372	4.27184e-21		AT4G40065	3.1959	9.41655e-50		AT1G75860	6.2077	7.32843e-88		AT4G14020	-5.28132	2.02366e-37
AT5G43620	4.08168	4.31727e-79		AT1G19450	-2.79455	6.02196e-21		AT2G47450	-1.60162	1.77626e-49		AT5G23820	-4.18016	1.19099e-86		AT1G09715	7.44793	2.1117e-37
AT2G01180	4.61472	7.46367e-79		AT1G64530	-3.26253	6.12112e-21		AT4G02970	-1.99821	2.01785e-49		AT1G49470	-6.09868	1.98276e-86		AT5G06400	5.63848	2.33833e-37
AT4G17230	3.87914	8.3189e-79		AT5G19850	-2.96153	6.62787e-21		AT2G26690	-2.04535	2.1715e-49		AT1G09715	8.74401	2.14497e-86		AT1G50745	7.12163	2.68802e-37
AT3G10020	4.82481	1.77873e-78		AT4G33985	2.42034	8.76645e-21		AT5G37780	1.55458	2.55981e-49		AT5G62530	6.29261	2.44463e-86		AT1G02890	4.72413	2.71477e-37
AT5G49900	5.08154	3.15305e-78		AT1G73660	-2.37555	9.64434e-21		AT4G38860	-2.17832	4.87169e-49		AT1G05575	3.43778	1.56252e-85		AT4G12390	-3.72867	2.88916e-37
AT2G22010	4.51668	4.06349e-78		AT1G13080	-3.60529	1.02884e-20		AT1G12090	1.61431	5.62059e-49		AT4G37460	2.79282	6.61569e-85		AT3G56070	-3.93444	2.94386e-37
AT1G77450	4.96256	7.42252e-78		AT4G14270	3.38013	1.02884e-20		AT5G52310	2.68582	6.27286e-49		AT5G10830	4.29133	9.97029e-85		AT2G28790	-4.52287	3.28674e-37
AT4G01870	5.92636	8.19613e-78		AT2G43760	-1.89685	1.31553e-20		AT1G01500	3.04063	8.10024e-49		AT1G19180	4.18522	1.18376e-84		ATCG00120	4.9373	5.85207e-37
AT4G01090	3.99852	1.27451e-77		AT1G02920	2.36468	1.4081e-20		AT1G54740	-3.36612	1.11218e-48		AT5G58720	3.11436	1.28234e-84		AT1G10380	-3.49397	6.50205e-37
ATCG00810	3.98108	3.55291e-77		AT4G19120	2.51711	1.93211e-20		AT5G20150	2.27321	1.18506e-48		ATCG01100	3.20291	4.87653e-84		ATCG00140	5.34945	9.41049e-37
AT5G23660	-5.11954	5.42584e-77		AT3G06080	-1.98459	2.3533e-20		AT4G19120	2.40495	2.21145e-48		AT1G79280	3.21889	4.9943e-84		AT2G02100	-4.62076	1.31043e-36
AT1G61560	6.81515	1.35437e-76		AT4G22570	-2.93662	2.46818e-20		AT3G46640	2.18824	2.83815e-48		AT1G67920	2.70633	5.94762e-84		AT4G30450	-4.66888	1.42315e-36
AT1G32930	4.01336	2.74141e-76		AT4G26850	-2.68664	2.88679e-20		AT5G56750	-2.71965	2.9084e-48		AT1G76600	4.3726	6.60081e-84		AT2G24610	4.16569	1.59132e-36
AT2G17830	4.62628	4.0081e-76		AT1G53090	-2.76494	3.14631e-20		AT1G64860	-2.4541	3.53836e-48		AT1G10040	6.25062	1.02095e-83		ATMG01350	6.40196	1.65057e-36
AT1G49450	7.51651	5.80962e-76		AT2G26980	-2.23675	4.96039e-20		AT5G53420	2.75744	5.05224e-48		AT3G09830	4.07418	2.92871e-83		AT2G31010	4.51051	2.66271e-36
AT2G33100	7.13069	8.68676e-76		AT3G14810	-2.57479	6.13213e-20		AT5G43440	3.71964	6.76415e-48		AT4G24390	6.22177	3.28626e-83		AT5G49680	3.57363	2.72955e-36
AT4G24160	5.39347	1.20601e-75		AT5G59570	2.51849	7.01503e-20		AT5G15950	-2.17441	7.6775e-48		AT5G09880	3.1443	3.46401e-83		AT1G11450	-3.90751	3.40687e-36
AT2G16720	4.75433	1.37045e-75		AT4G25700	-2.68275	7.01503e-20		AT4G18930	2.10531	1.04068e-47		AT4G15680	-7.4434	3.95812e-83		AT1G29520	-4.43907	3.76816e-36
AT1G07870	3.63563	2.81067e-75		AT4G23290	-2.76003	8.022e-20		AT5G10760	2.08216	1.29338e-47		AT4G19520	4.55343	6.00295e-83		ATCG00680	4.7002	4.23138e-36
AT4G32480	4.99506	2.68478e-74		AT1G42550	-2.16965	9.04543e-20		AT3G23000	-2.11872	1.31963e-47		AT3G43720	-3.57525	8.0049e-83		AT2G34920	5.03081	4.41053e-36
AT1G44350	3.69463	3.71427e-74		AT2G27420	-3.53375	1.15433e-19		AT5G62720	1.60815	1.68756e-47		AT3G12810	3.71457	1.49228e-82		AT1G17870	5.24149	4.49437e-36
AT2G43120	4.49378	4.62401e-74		AT3G22420	-2.52477	1.2608e-19		AT5G45820	-4.74937	3.61353e-47		AT1G32930	3.64353	1.5783e-82		AT4G05631	5.77426	4.49437e-36
AT3G00800	5.57012	7.15409e-74		AT3G13750	-1.86225	1.42745e-19		AT1G05870	-2.15037	4.81365e-47		AT1G29720	3.88808	1.85277e-82		ATCG00270	5.29208	5.78112e-36
AT5G10830	4.9986	9.98519e-74		AT5G18540	2.80705	1.71551e-19		AT3G58490	-2.49178	9.16774e-47		AT1G21670	4.25166	3.44446e-82		AT1G36060	3.99483	6.45093e-36
AT4G37610	5.45874	1.40281e-73		AT5G19190	-1.94095	1.79261e-19		AT1G76790	4.03111	1.20937e-46		AT3G60110	3.87989	3.84958e-82		AT3G18400	-5.14627	7.58604e-36
AT4G34410	11.7893	1.89584e-73		AT4G17840	-2.64374	1.81934e-19		AT3G53800	2.94074	1.23423e-46		AT4G10060	3.08797	4.02274e-82		AT5G10550	4.35783	7.58604e-36
AT4G33920	4.1729	4.75717e-73		AT3G06510	-1.90911	2.21438e-19		AT4G12290	2.66889	1.37671e-46		AT5G01100	5.46761	2.66249e-81		AT5G06210	-3.76038	8.32614e-36
AT1G18740	5.0506	9.00013e-73		AT1G58520	-3.34525	2.33396e-19		AT1G23310	-1.61592	1.43152e-46		AT5G46330	4.38498	2.70147e-81		AT2G39800	4.46749	8.90256e-36
AT5G17350	5.58728	9.23422e-73		AT2G21320	-3.866	2.47451e-19		AT3G16175	-2.69601	2.1627e-46		AT2G22500	3.84774	4.76117e-81		AT1G15160	5.00295	1.17616e-35
AT1G05340	3.57515	1.44307e-72		AT5G40890	-2.27078	2.5345e-19		AT1G44000	-2.19219	2.17498e-46		AT1G31540	4.05297	1.54663e-80		AT1G76630	5.55222	1.2028e-35
AT5G26920	3.55478	2.1486e-72		AT1G73870	-4.48237	2.84361e-19		AT1G29920	-2.07331	2.56869e-46		AT2G18328	-9.77506	2.14564e-80		AT3G02170	5.19279	1.27031e-35
AT3G46080	6.08069	2.20558e-72		AT1G25422	2.80684	3.14032e-19		AT1G33102	-3.06048	7.3425e-46		AT4G25470	3.81793	3.82903e-80		AT5G13990	4.63829	1.32538e-35
AT3G53600	10.125	2.55016e-72		AT5G13630	-2.27162	3.2422e-19		AT2G26980	-2.02123	7.78583e-46		AT5G45630	4.53663	3.87841e-80		AT4G25470	5.58868	1.40427e-35
AT5G06310	6.44358	2.91532e-72		AT4G21215	4.14743	3.50948e-19		AT5G14760	-3.45448	1.39586e-45		AT4G22780	5.23681	5.99524e-80		AT1G74090	-3.78144	1.91765e-35
AT4G02880	3.91077	4.29417e-72		AT1G01500	3.53418	4.11826e-19		AT1G16410	2.65524	2.02424e-45		AT5G58680	4.52013	1.07985e-79		AT3G52790	-5.44903	2.52121e-35
AT4G25350	5.71606	4.36708e-72		AT3G56940	-2.53564	5.47989e-19		AT2G15890	2.15101	2.15264e-45		AT3G27260	3.57774	1.40732e-79		ATCG01120	5.35381	2.53796e-35
AT2G47140	6.66403	1.02647e-71		AT3G50760	2.74958	5.62071e-19		AT5G57660	-2.23092	3.74282e-45		AT1G76720	4.68049	1.55365e-79		AT5G57560	3.97591	2.5467e-35
AT3G25780	4.9356	1.34722e-71		AT4G12980	-2.68353	5.80458e-19		AT3G01060	-1.91073	6.42543e-45		AT1G49450	7.75554	1.89947e-79		AT1G33240	3.56146	2.65925e-35
AT5G01700	5.1671	2.79509e-71		AT4G37460	-1.83777	6.8152e-19		AT5G61380	2.30795	7.57535e-45		AT3G57530	3.8292	4.29285e-79		ATCG00290	5.82471	2.87699e-35
AT2G03240	5.23407	2.81672e-71		AT3G16520	-2.02208	7.07514e-19		AT3G02470	-1.51306	1.01584e-44		AT3G07195	4.14772	5.51572e-79		AT5G22355	4.11485	2.96278e-35
AT3G55880	3.50367	1.0192e-70		AT1G78510	-2.75609	7.35398e-19		AT2G26440	3.25197	1.11371e-44		ATMG01390	4.38575	6.93227e-79		AT1G08670	-4.31759	3.025e-35
AT5G64905	5.72872	1.11479e-70		AT1G12845	3.64629	8.2105e-19		AT1G18810	-2.21334	1.43706e-44		AT4G24160	4.15462	7.06055e-79		AT2G04800	-3.59945	3.255e-35
AT5G41750	4.88866	1.54771e-70		AT1G69530	-3.93586	1.0535e-18		AT5G48250	2.50779	1.79104e-44		AT4G38860	-2.67545	1.70672e-78		AT3G50140	4.71375	4.0318e-35
AT1G56660	7.14476	1.59552e-70		AT5G11740	2.29156	1.08881e-18		AT5G60100	5.10767	1.92898e-44		AT5G66900	3.53136	1.72733e-78		AT1G48405	7.39694	4.39164e-35
AT5G22450	3.93315	3.4988e-70		AT3G26740	2.58747	2.04702e-18		AT3G15760	-2.34026	2.02215e-44		AT1G01320	2.63951	3.71357e-78		AT4G38080	-4.61451	5.52991e-35
AT4G36950	6.7748	1.02867e-69		AT5G43150	-3.3281	2.70887e-18		AT5G14120	-2.65974	5.96255e-44		AT1G56510	3.5502	5.36497e-78		ATCG00040	4.15824	6.21829e-35
AT1G15010	5.48271	1.26996e-69		AT1G72770	-2.19751	2.78892e-18		AT2G24100	-2.48256	6.83257e-44		AT5G10550	4.38647	8.22891e-78		AT3G55980	3.45877	6.5938e-35
AT3G06490	5.57252	1.4636e-69		AT1G80110	1.94505	2.87583e-18		AT3G14200	2.80563	7.76926e-44		AT4G27654	8.09825	1.02004e-77		ATMG00650	4.89839	6.64374e-35
AT1G19220	5.21901	1.66042e-69		AT5G37780	2.52198	2.88909e-18		AT1G22770	6.56722	1.00868e-43		ATCG00540	2.15917	1.03776e-77		AT3G09330	4.72944	7.10307e-35
AT2G21140	-6.53209	2.5901e-69		AT1G60140	-2.65818	2.93623e-18		AT5G15600	-4.42907	1.08189e-43		AT4G23810	4.33853	1.21716e-77		AT5G54200	4.10441	7.10307e-35
AT3G03030	4.22719	2.91534e-69		AT5G10470	-1.7278	3.18331e-18		AT1G71340	-2.70818	1.44166e-43		AT4G19060	3.06722	2.3262e-77		AT5G15580	4.08675	7.2604e-35
AT3G05220	3.6208	3.68206e-69		AT1G67970	3.10486	3.53209e-18		AT1G65930	-1.58712	1.48774e-43		AT2G24650	3.65078	2.33602e-77		AT5G10625	-4.69145	7.28697e-35
AT1G59590	4.95281	3.87039e-69		AT4G28150	3.00671	4.73463e-18		AT2G33250	-2.03533	1.72726e-43		AT5G46510	4.26161	2.37675e-77		AT4G04740	3.69057	7.40541e-35
AT1G01740	6.40769	4.3629e-69		AT5G13770	-2.9295	4.8002e-18		AT4G32190	-2.28866	1.94067e-43		AT2G16485	3.04239	2.67355e-77		AT1G09980	3.47462	8.81761e-35
AT5G40540	3.30806	5.63779e-69		AT3G46370	-4.3431	6.18497e-18		AT5G19850	-2.05135	2.13778e-43		AT5G66650	4.78582	9.62302e-77		AT2G05910	-5.28413	9.02456e-35
AT1G28370	4.48765	8.93296e-69		AT3G01550	-2.29926	6.27533e-18		AT1G48745	-2.68611	3.42652e-43		ATCG00580	3.82785	1.71472e-76		AT4G27435	-3.90869	9.49402e-35
AT1G60200	2.731	1.44777e-68		AT4G23600	3.387	7.25664e-18		AT5G54470	-3.83253	4.20324e-43		AT2G26280	2.43383	1.82529e-76		AT4G02290	3.5226	1.08963e-34
AT4G36010	4.22552	2.88299e-68		AT4G27360	-5.20501	7.67316e-18		AT5G39410	2.4406	5.73198e-43		AT1G20310	5.03033	2.17539e-76		AT1G55990	-4.52359	1.12721e-34
AT4G28150	4.16601	3.30835e-68		AT5G57960	-2.1957	1.00403e-17		AT5G56030	2.21586	7.52639e-43		AT3G50260	5.2186	2.24818e-76		AT3G49330	-3.78853	1.15236e-34
AT2G22500	3.76443	7.07438e-68		AT4G18740	-2.65295	1.00922e-17		AT5G62430	-3.26134	8.09101e-43		AT5G55100	3.73944	2.69572e-76		AT2G21100	-4.38679	1.2089e-34
AT5G41100	3.8451	1.5503e-67		AT1G56150	2.10652	1.02842e-17		AT2G43330	-2.13158	8.39714e-43		AT5G19190	-2.30846	2.93725e-76		AT1G50110	-4.08006	1.33835e-34
AT3G15210	3.18294	2.02693e-67		AT1G23870	-2.44922	1.02937e-17		AT3G61820	2.20979	9.53781e-43		ATCG00680	4.28872	3.23603e-76		AT1G78230	4.97538	1.50715e-34
AT1G29690	4.23863	2.35818e-67		AT1G72416	3.26491	1.09719e-17		AT3G18773	-2.92213	1.16564e-42		AT3G16570	-2.67473	3.82874e-76		AT3G47180	-5.378	1.62783e-34
AT1G77250	3.81955	2.8642e-67		AT3G01310	2.71674	1.11369e-17		AT4G27560	1.82628	1.41151e-42		AT3G18950	3.36595	3.99746e-76		AT4G36610	-4.90026	1.62783e-34
AT1G34260	4.30278	5.87009e-67		AT1G66840	-2.76043	1.11369e-17		AT2G42975	-2.11893	1.80053e-42		AT5G54490	3.62179	1.0578e-75		AT1G15580	5.01062	1.65438e-34
AT2G05940	3.59691	1.06073e-66		AT1G47130	2.1626	1.35491e-17		AT4G34000	-2.35198	2.59086e-42		AT3G58160	5.06366	2.05422e-75		AT2G15900	4.13241	1.75069e-34
AT4G36550	4.83935	1.19207e-66		AT5G12340	2.87086	1.43806e-17		AT2G03730	-2.25967	2.91714e-42		AT2G26190	3.23078	5.51642e-75		AT4G24100	3.65738	1.77815e-34
AT5G46500	6.10527	1.27386e-66		AT5G10150	-1.83336	1.46553e-17		AT2G39800	-2.0216	3.43453e-42		AT5G22450	2.89229	5.94082e-75		AT4G02030	3.70542	1.84649e-34
AT1G12610	10.2657	1.31711e-66		AT4G16690	-3.86666	1.93634e-17		AT4G33666	-2.7189	3.58639e-42		AT5G46910	4.99457	8.34201e-75		AT4G16680	4.72259	1.92142e-34
AT1G09950	5.77433	1.4775e-66		AT1G14280	-2.41836	1.95633e-17		AT1G14280	-2.33702	3.85096e-42		AT5G58040	2.66142	9.949e-75		AT3G03280	4.68384	1.9919e-34
AT1G27720	6.87437	2.84196e-66		AT2G39420	2.53966	2.15947e-17		AT3G56940	-1.91882	4.20139e-42		AT4G35100	-2.44725	1.02332e-74		AT2G19590	-3.81585	2.35138e-34
AT2G40340	6.07141	3.1047e-66		AT3G50560	-3.04293	2.53949e-17		AT2G30870	1.60522	5.41718e-42		AT1G23710	4.80971	1.81702e-74		AT4G35420	-4.01326	2.65845e-34
AT1G17380	4.40149	4.67344e-66		AT3G55880	1.89914	2.68423e-17		AT1G13245	-2.90766	1.31821e-41		AT1G05670	6.43028	2.02622e-74		AT3G07340	4.09445	2.78314e-34
AT5G66620	6.96629	5.7003e-66		AT2G05070	-2.07136	3.07237e-17		AT2G39900	1.92806	1.35243e-41		AT1G60190	5.72012	3.20378e-74		AT5G50820	-4.38853	3.1951e-34
AT4G16780	3.78074	8.13077e-66		AT1G06570	-2.56226	3.36607e-17		AT1G13080	-2.33075	1.65334e-41		AT4G01610	-3.01183	4.60039e-74		AT4G24390	4.77655	3.81124e-34
AT5G57010	6.19909	1.21851e-65		AT4G29520	2.01509	3.62761e-17		AT2G16600	1.70798	1.99884e-41		AT5G27420	4.25086	6.24724e-74		AT5G24620	4.55512	4.82867e-34
AT4G05010	4.02871	1.35209e-65		AT1G65590	-2.22749	3.64548e-17		AT5G60680	-1.81294	2.08113e-41		AT3G54230	3.03245	7.86014e-74		AT2G28460	4.26259	4.99408e-34
AT2G36950	3.64916	1.51022e-65		AT4G39980	2.08507	3.84567e-17		AT1G32520	-2.38752	3.3245e-41		ATCG00800	3.00453	7.90891e-74		AT2G46240	5.44153	5.27673e-34
AT2G30620	-2.61399	1.95018e-65		AT5G17300	-7.44556	4.05503e-17		AT1G78290	-3.05732	3.64141e-41		AT3G62900	3.08114	1.18235e-73		AT2G19150	-4.8987	6.19279e-34
AT1G20510	4.28333	2.85114e-65		AT1G79680	3.45021	4.1796e-17		AT3G50560	-2.51987	4.43001e-41		AT1G07610	-2.9186	1.44016e-73		AT1G23530	-3.58964	6.19279e-34
AT2G28815	5.90073	8.83252e-65		AT5G43650	3.37402	4.76267e-17		AT2G39730	-1.34573	5.43152e-41		AT2G38470	3.97868	1.55629e-73		AT5G47490	3.80342	6.21817e-34
AT1G67865	-6.34912	8.92966e-65		AT4G38840	-2.96137	4.87906e-17		AT3G44860	2.51821	1.03628e-40		AT1G72950	4.49768	1.72546e-73		ATCG01090	4.08646	8.02651e-34
AT2G46940	5.05033	1.24186e-64		AT5G28237	4.53267	5.54985e-17		AT4G26860	-1.73876	1.09906e-40		AT2G03240	3.93955	2.3903e-73		AT2G33100	4.98568	9.06673e-34
AT4G34160	3.22892	3.85256e-64		AT3G56980	-3.15513	5.57239e-17		AT3G21890	-5.2673	1.19061e-40		AT5G58870	2.45241	2.99545e-73		AT3G55720	4.10905	1.07213e-33
AT3G57470	3.42461	7.14966e-64		AT2G47890	2.00789	5.66189e-17		AT1G68190	-2.67852	1.46731e-40		AT1G01630	-2.73046	3.72866e-73		AT1G47395	-5.75159	1.16982e-33
AT1G62300	4.48911	1.17924e-63		AT4G21850	2.82926	6.20284e-17		AT2G43760	-1.50593	1.68886e-40		AT2G24600	4.40308	5.33415e-73		AT2G20625	8.73225	1.18095e-33
AT3G06890	3.37161	1.75886e-63		AT1G76790	4.27579	6.65852e-17		AT3G57240	3.02759	2.94338e-40		AT3G48650	4.87305	5.53085e-73		AT1G05660	3.31747	1.28415e-33
AT4G38620	3.41681	1.77955e-63		AT1G47530	-1.84938	6.68313e-17		AT2G03310	2.79364	3.31668e-40		AT1G25400	3.53742	6.95663e-73		ATCG00170	4.88359	1.31416e-33
AT4G29440	3.55529	2.31492e-63		AT5G01950	2.38131	7.2644e-17		AT5G19120	-3.06955	4.82821e-40		AT5G49900	4.075	7.62408e-73		AT5G04020	3.39508	1.46559e-33
AT3G51450	4.12818	3.44477e-63		AT5G23730	-3.92297	7.76538e-17		AT2G37970	-2.20098	4.91422e-40		AT5G66210	3.50011	1.31519e-72		AT5G39320	3.48554	1.59245e-33
ATCG00770	4.05671	3.50722e-63		AT1G72130	-2.42381	8.93434e-17		AT5G13770	-2.26464	6.04336e-40		AT1G17380	3.98573	1.3473e-72		ATCG00350	5.0057	1.65803e-33
AT5G05140	3.75017	4.82655e-63		AT1G68600	3.61474	9.20051e-17		AT4G04595	-2.6989	6.35353e-40		AT3G07080	4.44567	1.78289e-72		AT2G44940	-3.52798	1.8103e-33
AT1G21670	3.28982	5.79111e-63		AT3G55760	2.16705	9.42915e-17		AT4G21380	3.24595	6.39912e-40		AT5G19590	-2.17406	1.88212e-72		ATCG01070	4.79406	1.85392e-33
AT5G63300	5.58526	1.05495e-62		AT4G10060	-1.84945	9.62264e-17		AT2G30860	1.67242	9.59422e-40		AT5G13690	4.85721	2.23382e-72		AT3G47340	5.18853	1.85392e-33
AT5G62570	4.1678	2.04144e-62		AT1G61610	2.41746	1.15416e-16		AT1G69160	-3.31291	1.55644e-39		AT3G63110	-4.94984	3.5925e-72		AT1G17950	-4.69287	1.90512e-33
AT1G07150	5.10212	2.9239e-62		AT4G30530	2.08161	1.17281e-16		AT3G13750	-1.66607	1.76177e-39		AT5G57710	2.73201	5.202e-72		AT3G03050	4.08889	2.0138e-33
AT1G78070	4.70561	3.81053e-62		AT5G38150	-2.17383	1.29841e-16		AT1G07570	-2.53833	2.67415e-39		AT4G39680	2.54299	7.57608e-72		AT2G24940	-4.12463	2.47453e-33
AT1G30755	5.24827	6.19085e-62		AT4G18810	-2.09158	1.70518e-16		AT1G29420	-6.17115	2.742e-39		AT2G43100	-3.52719	1.8335e-71		AT5G38890	-3.92718	3.21029e-33
AT5G58160	4.70488	6.66814e-62		AT3G51450	2.8135	1.72577e-16		AT2G34430	-1.84815	3.98344e-39		AT1G18590	-4.22938	2.66974e-71		AT2G38530	-5.39236	3.54289e-33
AT4G15660	-5.22858	1.34351e-61		AT4G02920	-2.33826	1.73292e-16		AT1G12580	-1.77415	4.20229e-39		AT2G01020	5.14904	2.99787e-71		AT1G75500	-3.29338	3.56311e-33
AT5G58680	5.0751	2.42249e-61		AT2G20350	2.84477	1.75381e-16		AT4G30660	4.66126	4.66057e-39		AT1G63310	-6.06008	4.25907e-71		AT1G14160	-5.07295	3.56944e-33
AT5G57015	2.60598	2.95287e-61		AT3G53420	-2.13943	1.77471e-16		AT3G24170	-1.78991	4.73018e-39		AT5G48570	5.40176	6.06564e-71		AT1G28240	3.48636	3.938e-33
AT1G56520	3.82242	3.66306e-61		AT3G27350	-3.01924	2.4725e-16		AT1G55000	-2.029	5.05788e-39		AT2G20340	4.0253	8.02717e-71		AT1G53830	4.1036	3.97697e-33
AT5G48610	3.07581	4.06687e-61		AT4G28080	-2.01898	2.64986e-16		AT1G07010	-1.90486	5.26455e-39		AT5G61190	3.42689	8.28489e-71		AT5G13220	5.80077	3.98257e-33
AT3G04640	4.29434	1.104e-60		AT1G20620	2.8048	2.68064e-16		AT1G04280	-1.64401	5.63679e-39		AT2G03140	2.92764	8.91627e-71		AT4G01535	6.57215	4.14957e-33
AT2G32150	4.01048	2.6903e-60		AT1G21390	1.88812	3.1111e-16		AT1G13700	-2.85622	5.79794e-39		AT2G36810	3.09129	9.18868e-71		AT1G21910	3.97488	4.30138e-33
AT1G73510	9.31116	3.05065e-60		AT4G04850	-2.18303	3.1111e-16		AT5G49480	-2.36237	7.34079e-39		AT5G64220	3.16772	1.61725e-70		AT1G17360	5.373	4.5139e-33
AT2G36800	4.30082	3.42974e-60		AT2G16600	1.88659	3.19534e-16		AT5G40890	-1.68143	1.05501e-38		AT4G17340	-2.65727	1.63151e-70		AT5G04480	4.84994	5.39791e-33
AT3G47950	5.5283	6.18225e-60		AT1G10200	1.77716	3.82535e-16		AT5G47240	4.8329	1.77439e-38		AT4G36648	2.5909	2.12744e-70		AT2G25060	-4.07176	6.08072e-33
AT2G35710	5.56853	7.52303e-60		AT4G27710	-1.80224	3.84678e-16		AT5G65010	-1.61927	1.9863e-38		AT4G28080	3.21774	2.26741e-70		AT1G13210	3.94236	6.12547e-33
AT5G42980	-2.81449	7.69106e-60		AT1G68830	-2.34741	3.88592e-16		AT5G18630	-2.1787	2.00668e-38		AT5G42380	4.95713	2.33933e-70		AT3G52910	-4.11824	6.26328e-33
AT3G02850	7.74951	9.16088e-60		AT5G52400	3.24474	4.03649e-16		AT1G49405	-4.78736	2.32591e-38		AT1G20920	2.72658	5.2278e-70		AT1G34670	-5.26304	6.3797e-33
AT1G05330	7.97374	1.11977e-59		AT2G06050	2.25618	4.10895e-16		AT5G44005	2.50508	2.63137e-38		AT1G51805	2.30173	7.67554e-70		AT2G45210	-4.45562	6.532e-33
AT1G60190	6.85314	1.12983e-59		AT1G51760	1.89924	4.45396e-16		AT5G14060	-1.57839	3.26509e-38		AT4G36550	4.27862	1.21631e-69		AT5G55100	3.81279	7.76006e-33
AT1G05575	4.71868	1.79746e-59		AT1G70250	-2.53409	4.66729e-16		AT1G62180	-2.49513	4.11381e-38		AT5G62570	3.08738	1.5305e-69		AT5G60800	3.8971	8.67783e-33
AT2G06045	9.42884	2.43022e-59		AT1G04530	-2.02471	4.69998e-16		AT3G26570	-1.57772	4.35701e-38		AT1G24575	-6.32016	1.56636e-69		AT5G14360	3.76746	1.58941e-32
AT3G46930	5.16558	4.00276e-59		AT1G52550	-2.08852	5.0145e-16		AT5G16030	-1.7564	8.22574e-38		AT1G73960	3.06214	1.63663e-69		AT3G51150	4.83706	1.63401e-32
AT1G61340	5.03034	9.0043e-59		AT5G17050	-2.12652	5.29912e-16		AT5G64860	1.9927	8.22574e-38		AT1G76810	2.47843	3.6374e-69		AT4G25610	3.80668	1.65563e-32
AT4G17340	-3.38091	1.40978e-58		AT4G20070	-2.78343	5.4981e-16		AT4G34350	-1.57601	8.67276e-38		AT2G36950	2.86032	4.59719e-69		AT4G35160	-3.91843	1.67216e-32
AT1G28380	4.06297	1.64397e-58		AT4G34350	-1.98324	5.56152e-16		AT1G20620	2.47549	8.73625e-38		AT1G66100	-3.27989	4.69447e-69		AT1G31935	-4.45854	1.72374e-32
AT1G18200	4.6925	3.03154e-58		AT5G48930	-1.75893	5.88514e-16		AT1G08570	-1.83006	9.52578e-38		AT5G10470	3.19408	4.86579e-69		AT3G28180	3.86268	1.81658e-32
AT2G44200	3.0426	3.79447e-58		AT5G25450	3.89618	5.93169e-16		AT5G54110	-1.77994	1.9526e-37		AT1G13390	2.56576	5.18599e-69		AT3G20570	-4.00632	2.07242e-32
AT1G66760	5.59828	4.28773e-58		AT5G18020	-3.18316	6.04708e-16		AT1G07610	-1.98677	1.97863e-37		AT3G62820	-6.0034	6.29264e-69		AT2G47420	-3.69395	2.17221e-32
AT5G58690	4.77738	8.44906e-58		AT2G31360	2.10067	6.13938e-16		AT1G70985	-2.89489	2.83977e-37		AT4G13495	3.00764	7.57091e-69		AT2G03865	6.27173	2.23024e-32
AT1G74430	5.09833	1.17692e-57		AT1G07200	-2.05336	6.48045e-16		AT1G33970	2.49478	3.05568e-37		AT3G15800	6.55486	9.23337e-69		AT5G63800	3.91437	2.37852e-32
AT4G39570	3.0804	1.43756e-57		AT2G45960	-1.69394	6.52989e-16		AT3G27050	-1.56089	3.4523e-37		AT5G42950	2.92159	1.21435e-68		AT5G52050	5.68256	2.51475e-32
AT1G07000	3.84096	1.90315e-57		AT3G49570	3.07131	6.57977e-16		AT2G31360	1.53262	4.92871e-37		AT4G18010	4.14943	1.27998e-68		AT1G04160	4.94108	2.64454e-32
AT1G17870	7.19183	2.04088e-57		AT3G43250	3.21155	7.24485e-16		AT1G05340	-1.9701	5.03173e-37		AT5G09410	3.45084	1.61009e-68		AT5G02380	-3.63251	2.89894e-32
AT5G66210	4.21034	2.13126e-57		AT3G26310	-2.31404	7.52626e-16		AT1G74470	-1.39969	5.23741e-37		AT1G19380	4.32017	1.69368e-68		AT1G15085	-6.15745	2.95112e-32
AT5G07920	3.82286	3.84398e-57		AT4G34060	-2.34179	8.32035e-16		AT4G15670	-1.79277	6.01526e-37		AT2G46020	2.75676	1.77467e-68		AT4G38140	4.0714	3.33767e-32
AT5G14730	5.10509	4.92155e-57		AT2G32150	2.41767	8.55868e-16		AT1G15740	-2.08972	7.60273e-37		AT3G05730	-3.27489	1.95744e-68		AT1G01950	3.58417	3.52078e-32
AT2G27500	4.07685	6.10053e-57		AT2G32140	2.97311	8.91509e-16		AT1G65870	-3.05735	7.82703e-37		AT1G35115	4.10352	2.1748e-68		AT2G30990	3.77804	4.7327e-32
AT5G61600	3.66087	6.2163e-57		AT5G43440	3.22637	1.00071e-15		AT1G73920	-2.05887	8.96268e-37		AT2G35630	2.87845	2.73854e-68		AT4G36240	-4.00852	4.75593e-32
AT1G05100	6.44732	7.04853e-57		AT1G70940	-2.25468	1.00622e-15		AT5G04190	-4.698	8.96268e-37		AT2G22010	4.09999	2.81674e-68		AT5G47220	3.77834	5.74288e-32
AT1G55910	-2.80124	7.26259e-57		MI0000196	-2.08801	1.03569e-15		AT1G35670	-2.14757	9.45076e-37		AT5G10170	-5.13377	3.0601e-68		AT2G38240	6.54843	5.93487e-32
AT1G70100	2.5827	8.86332e-57		AT4G36950	2.24761	1.2038e-15		AT2G41290	-2.61876	1.03442e-36		AT3G56790	6.39507	6.2868e-68		AT2G39700	-3.36862	5.97453e-32
AT3G07195	4.79702	1.37066e-56		AT5G53420	2.60454	1.45019e-15		AT2G17840	2.38261	1.09036e-36		AT3G06880	3.47279	8.73999e-68		AT3G23920	4.70702	7.44468e-32
AT5G59490	6.09248	1.50859e-56		AT5G42070	-2.12453	1.53736e-15		AT5G49740	-1.87383	1.2358e-36		AT1G02890	4.48572	1.35941e-67		AT5G54190	6.24444	8.05539e-32
AT5G60800	2.87622	1.7892e-56		AT2G28720	2.95882	1.62633e-15		AT2G16660	2.74459	2.33488e-36		AT1G59820	3.38112	1.71736e-67		AT5G11110	4.65748	8.13682e-32
AT1G59865	7.16789	1.98036e-56		AT5G24850	-2.46727	1.71122e-15		AT2G35260	-1.52858	2.94854e-36		ATCG00370	3.5136	2.60457e-67		AT3G07000	3.90618	8.79339e-32
AT5G12030	9.7696	2.05923e-56		AT5G05220	1.81503	1.99137e-15		AT1G12845	2.00128	3.04885e-36		AT4G11360	-2.66537	2.84121e-67		AT4G31840	-3.81665	1.14521e-31
AT3G13600	7.18597	2.13792e-56		AT2G26800	-2.25691	2.16258e-15		AT5G19190	-2.86909	4.08631e-36		ATMG00690	3.24515	3.77109e-67		AT1G74460	-4.25711	1.15315e-31
AT5G12340	6.07013	2.3178e-56		AT2G39400	2.12423	2.16427e-15		AT3G16240	-1.69979	5.98453e-36		ATCG00520	2.9176	4.35515e-67		AT4G13235	-4.26546	1.29859e-31
AT1G18390	4.3499	2.35058e-56		AT4G15560	-1.87805	2.2013e-15		AT1G78510	-1.52508	6.16323e-36		AT5G35735	4.54288	4.55489e-67		AT3G53600	5.43594	1.39791e-31
AT2G39650	3.01633	2.71481e-56		AT2G29720	1.90703	2.53222e-15		AT2G43550	2.58812	6.69214e-36		AT4G17500	2.97759	5.27135e-67		AT5G66310	3.64782	1.45559e-31
AT5G42010	5.10966	2.75971e-56		AT1G28200	1.94328	2.96275e-15		AT5G27930	1.88397	7.20795e-36		AT5G47070	2.90229	7.29419e-67		AT5G43890	3.92129	1.5549e-31
AT5G65207	3.39088	4.09575e-56		AT2G26010	-2.15466	2.98856e-15		AT5G52320	2.2117	7.93832e-36		AT2G03150	2.96217	8.53123e-67		AT5G24100	3.32397	1.5749e-31
AT5G48650	6.66644	4.70273e-56		AT1G07570	-2.48106	3.05745e-15		AT4G23130	2.81835	8.5002e-36		AT2G32950	2.58309	1.20097e-66		AT2G48130	-4.07031	1.65926e-31
AT5G47240	4.15038	4.77997e-56		AT1G26761	-2.54406	3.07646e-15		AT1G22890	-2.33663	8.57585e-36		AT4G31880	2.3279	3.02105e-66		AT2G37440	3.53813	1.65932e-31
AT3G44260	4.04612	5.86239e-56		AT5G42020	1.53361	3.28231e-15		AT5G42070	-1.57303	1.35783e-35		AT1G72430	-2.42172	3.43558e-66		AT1G10130	3.8322	2.25202e-31
AT3G50950	3.11725	6.35853e-56		AT5G51440	3.87025	3.40379e-15		AT2G32100	-2.1685	2.23231e-35		AT4G18240	2.74617	3.43928e-66		AT1G14730	-3.53905	2.44335e-31
AT5G59530	6.38911	8.18727e-56		AT1G28480	1.72418	3.68249e-15		AT5G43630	-2.00391	2.77088e-35		AT3G09390	-2.38996	4.21996e-66		AT1G16515	-5.76382	2.87939e-31
AT2G24160	3.93021	8.20968e-56		AT5G45750	2.18612	3.74369e-15		MI0000196	-2.80571	3.85292e-35		ATCG00760	2.37115	5.87585e-66		AT1G35250	-3.66426	3.08582e-31
AT1G58200	3.26547	9.80577e-56		AT2G04039	-2.73705	4.48441e-15		AT1G68830	-1.63771	5.96758e-35		AT1G77250	3.00601	8.46604e-66		AT3G07590	-3.5392	3.47806e-31
AT2G46240	6.62204	9.88272e-56		AT1G80120	2.62343	4.62415e-15		AT2G34720	-1.75574	7.19305e-35		AT3G01320	2.98394	9.63001e-66		AT5G50250	-3.9436	3.63041e-31
AT4G36990	4.96602	1.16751e-55		AT5G53750	2.18968	4.78738e-15		AT3G05880	1.74	1.00675e-34		AT4G03210	-3.24881	1.05448e-65		AT2G16385	-4.20879	3.73119e-31
AT2G01022	6.74158	1.38056e-55		AT2G18690	1.84504	5.11366e-15		AT1G53035	2.55529	1.70482e-34		AT2G01010	5.79358	1.07253e-65		AT1G72230	-3.34447	4.1867e-31
AT4G03255	8.9654	1.56265e-55		AT3G27050	-2.05509	5.76093e-15		AT1G78600	2.92526	1.77502e-34		AT4G38950	2.96953	1.0909e-65		AT2G14460	-3.90926	5.41428e-31
AT2G47750	6.83545	2.1306e-55		AT1G70420	1.56688	5.95022e-15		AT1G04250	-1.66539	2.00355e-34		AT3G28210	4.21818	1.25471e-65		AT2G36870	-4.22866	5.85933e-31
AT1G15430	3.13332	2.35504e-55		AT5G11670	2.03452	5.96435e-15		AT2G26800	-1.86779	3.21598e-34		AT2G28950	-2.31924	1.43031e-65		AT5G43900	4.19376	6.12197e-31
AT5G13210	6.11846	2.48307e-55		AT1G79270	-1.85892	6.13765e-15		AT5G55970	-2.61415	5.05179e-34		AT1G25450	-4.38744	2.65107e-65		AT5G09350	4.12467	6.1829e-31
AT5G19590	-2.38774	2.55092e-55		AT4G18530	2.69628	7.06728e-15		AT5G16400	-1.33384	5.59567e-34		AT1G44910	2.49806	2.76331e-65		AT1G65970	-4.39638	6.61449e-31
AT1G55210	-2.53307	3.82008e-55		AT1G16410	3.04872	7.33344e-15		AT4G20070	-2.80265	5.80793e-34		AT2G45160	-2.56244	3.04835e-65		AT4G29440	4.16351	6.86698e-31
AT5G45110	3.61172	3.90805e-55		AT1G28230	4.95584	7.74543e-15		AT3G25770	2.88691	5.90776e-34		AT1G34260	4.00235	3.6287e-65		AT5G06970	3.47544	7.51734e-31
AT3G15353	-4.59205	4.07954e-55		AT4G32340	2.11196	7.74543e-15		AT4G08290	-1.87887	7.25486e-34		AT3G44190	4.44568	5.39287e-65		AT2G45540	3.8928	7.7766e-31
AT4G35600	3.40258	5.87838e-55		AT5G21930	-1.76135	7.74543e-15		AT3G55450	1.6937	9.70741e-34		AT5G54660	-5.40986	5.56156e-65		AT1G10160	4.86871	8.15539e-31
AT5G14700	3.87418	7.25686e-55		AT5G04490	-1.73341	8.5708e-15		AT1G07280	1.57135	1.12735e-33		AT3G56040	3.2639	6.63961e-65		AT5G44065	6.33428	8.52968e-31
AT2G39400	4.59115	7.7348e-55		AT1G35560	-2.57862	8.61286e-15		AT1G06570	-2.32963	1.16061e-33		AT1G12360	2.83762	7.69145e-65		AT2G40000	4.01788	8.67837e-31
AT2G23320	3.43091	7.76831e-55		AT4G13900	-2.37691	9.11145e-15		AT3G14620	1.78414	1.32849e-33		AT3G50950	3.4318	7.7508e-65		AT1G05820	5.32657	1.0973e-30
AT4G24570	4.67539	9.59654e-55		AT1G02450	2.34317	9.16846e-15		AT3G03780	2.19072	1.5561e-33		AT1G59860	5.17581	2.0417e-64		AT5G20260	5.80814	1.42548e-30
AT2G21210	-3.58516	1.7801e-54		AT1G60590	-3.17406	9.95779e-15		AT1G69260	-3.35381	1.76962e-33		ATCG00065	2.82787	3.65742e-64		AT4G28710	3.33825	1.57442e-30
AT4G30600	3.18029	1.78065e-54		AT5G53590	2.30595	9.95779e-15		AT1G80920	-2.06209	1.83405e-33		AT2G43510	-3.46927	3.9561e-64		ATCG00190	4.44086	1.70329e-30
AT4G34870	-2.06361	2.09392e-54		AT5G39530	-2.44433	1.03958e-14		AT1G49500	-2.3388	2.08838e-33		AT4G31800	4.04793	8.69061e-64		AT1G79000	3.61936	1.87327e-30
AT4G30210	3.86131	2.45803e-54		AT2G39450	-2.13778	1.04568e-14		AT4G02330	2.23275	3.98888e-33		AT1G77300	4.70887	1.09315e-63		AT3G63240	3.38234	2.02716e-30
AT1G15190	6.5737	2.55894e-54		AT4G21380	2.93316	1.05876e-14		AT5G14920	1.83816	4.8557e-33		AT4G21620	-3.17932	1.1674e-63		AT2G01690	4.94256	2.02716e-30
AT5G17020	3.45475	4.65453e-54		AT5G24870	-2.78417	1.11001e-14		AT1G42550	-1.39748	5.27181e-33		AT1G17870	6.81274	1.86871e-63		AT5G42930	3.42597	2.03562e-30
AT5G54720	4.39812	4.92742e-54		AT1G56060	2.31251	1.11198e-14		AT3G22231	2.03379	5.47921e-33		AT4G27450	-3.47449	2.14932e-63		AT2G42820	-3.96856	2.07869e-30
AT5G17370	4.06115	5.5224e-54		AT3G23080	-2.1715	1.44087e-14		AT5G14110	-4.47531	8.04255e-33		AT5G17350	3.50219	2.22056e-63		AT5G37690	-4.1361	2.53245e-30
AT5G16200	2.95195	5.92166e-54		AT1G01300	1.81761	1.44341e-14		AT1G31690	2.24983	8.24987e-33		AT1G27720	6.07038	2.80569e-63		AT1G65610	3.31485	2.59403e-30
AT3G04620	5.15829	7.55799e-54		AT1G25370	2.66969	1.6403e-14		AT5G53200	-2.07386	8.48105e-33		AT2G26560	3.76598	3.97926e-63		AT3G50150	5.08715	2.60108e-30
AT2G32235	5.66003	8.11364e-54		AT2G23600	-2.16059	1.6957e-14		AT4G26130	1.47405	9.31664e-33		AT4G02880	2.96787	5.3909e-63		AT2G19200	-6.11709	2.60108e-30
AT3G07280	3.20945	9.05283e-54		AT5G35490	-2.5854	1.93151e-14		AT1G26945	-1.68604	9.44495e-33		AT3G50380	3.55121	5.54592e-63		AT5G08780	4.53611	2.68661e-30
AT1G17360	3.83986	1.10264e-53		AT2G40095	1.72062	1.94946e-14		AT3G14595	-1.72153	9.85379e-33		AT5G38150	3.28713	8.28336e-63		AT5G04000	-4.75573	2.8859e-30
AT1G61610	5.40629	1.63507e-53		AT4G33490	2.69717	2.27186e-14		AT3G17040	-1.63944	1.41898e-32		AT3G46845	-2.5956	1.29886e-62		AT2G48080	3.75505	2.95826e-30
AT4G21940	4.41349	1.75601e-53		AT5G09730	-2.68767	2.45774e-14		AT3G15770	-2.62081	1.68103e-32		AT3G47950	6.48292	3.32187e-62		AT3G59130	4.2534	2.96652e-30
AT2G00340	7.63161	1.95819e-53		AT2G15970	1.78309	2.56582e-14		AT1G29430	-2.28756	1.74141e-32		AT5G02940	2.68921	3.40409e-62		AT5G60340	-3.18865	2.97245e-30
AT1G21326	7.20429	3.9211e-53		AT5G49760	1.66222	2.76596e-14		AT4G26670	2.14919	2.62039e-32		AT1G64360	-7.97552	3.46299e-62		AT5G06390	3.76095	2.99642e-30
AT3G28210	6.55576	4.04037e-53		AT2G24195	2.68574	2.82338e-14		AT2G40000	-2.99065	3.00483e-32		AT1G65790	4.09606	3.64101e-62		AT3G12560	3.42013	3.05142e-30
AT5G48530	5.96453	4.13609e-53		AT2G21330	-2.40503	2.91699e-14		AT1G76955	2.74163	4.40646e-32		AT3G09440	2.96735	4.51159e-62		AT2G37600	-4.0023	3.30214e-30
AT3G05727	-7.21029	4.38156e-53		AT5G22250	1.77455	2.92648e-14		AT5G02020	-3.42091	4.82542e-32		AT5G22640	2.66592	5.20483e-62		AT3G26330	-3.96672	3.42733e-30
AT5G01950	3.78903	5.69496e-53		AT3G21390	-2.25377	3.07364e-14		AT3G26510	-1.7994	6.57562e-32		AT1G55260	-2.92705	6.42044e-62		ATCG00430	4.40356	3.70282e-30
AT4G20390	5.50683	7.13014e-53		AT3G52180	2.06488	3.2267e-14		AT5G56100	-2.62529	6.62576e-32		AT3G27200	-4.95814	7.39035e-62		AT3G10910	-3.69649	3.70282e-30
AT1G07135	5.04904	7.69696e-53		AT5G23010	2.87865	3.24878e-14		AT2G15970	1.24801	8.85229e-32		AT5G27240	3.53478	8.2685e-62		AT5G44770	3.76602	3.75903e-30
AT3G49130	9.11497	8.50173e-53		AT4G30660	4.39559	3.93643e-14		AT5G13090	-2.11085	9.15627e-32		AT4G16680	5.30276	8.3647e-62		AT5G49360	3.85693	4.77025e-30
AT5G35735	3.76495	8.64816e-53		AT2G35800	-1.84972	4.08246e-14		AT4G02920	-1.61018	1.25176e-31		AT1G13210	3.80911	1.09854e-61		AT1G50750	7.46998	4.88729e-30
AT4G17900	3.43575	1.0148e-52		AT1G55000	-1.86689	4.61066e-14		AT4G03060	2.56051	1.25192e-31		AT1G70670	-4.20724	1.43745e-61		AT1G53050	3.87255	4.89694e-30
AT2G40180	6.61182	1.01871e-52		AT1G17380	1.74617	4.9387e-14		AT5G07460	1.95449	1.5211e-31		AT3G57470	3.11761	1.63641e-61		AT1G79245	3.71781	5.16793e-30
AT2G44840	4.83268	2.45568e-52		AT2G43550	1.97068	4.9387e-14		AT2G38465	2.34333	1.52882e-31		AT3G05220	2.11043	2.05464e-61		AT1G05330	4.78388	5.23201e-30
AT2G45820	2.96953	4.86897e-52		AT4G17670	2.34478	5.15175e-14		AT3G55760	2.68179	1.68384e-31		AT1G77580	3.88786	2.51229e-61		AT1G30190	5.57238	6.81222e-30
AT1G30700	5.9614	5.38382e-52		AT5G59750	-2.758	5.42291e-14		AT3G53420	-2.27172	1.78068e-31		ATCG00120	3.11515	2.97068e-61		AT5G01630	4.75978	6.96879e-30
AT5G05220	9.09909	6.03725e-52		AT1G54040	2.50125	6.46105e-14		AT3G54960	1.56472	1.92432e-31		AT3G21295	2.96889	3.61817e-61		AT5G58860	-4.587	8.24425e-30
AT4G36940	3.6522	7.42161e-52		AT4G29610	5.41264	7.00297e-14		AT1G07350	1.67789	1.93167e-31		AT1G07720	-2.79021	4.00066e-61		AT5G63300	4.35816	8.72439e-30
AT5G64750	7.16025	8.37041e-52		AT4G11850	1.83574	7.04803e-14		AT4G27310	-3.05515	2.18843e-31		AT1G55970	5.22196	4.20089e-61		ATMG00160	4.19481	9.61097e-30
AT5G22700	3.70114	9.2699e-52		AT1G48650	-1.66123	7.79809e-14		AT1G01300	1.99652	2.37493e-31		AT2G42330	3.34342	5.0316e-61		AT1G58170	-3.55539	1.01381e-29
AT2G24550	3.47101	1.73634e-51		AT1G21410	-2.29766	7.80956e-14		AT1G23870	-3.19373	4.01786e-31		AT4G34390	3.65816	5.14567e-61		AT4G28650	3.51879	1.05589e-29
AT1G11960	2.90071	2.60622e-51		AT3G44860	2.2427	8.01251e-14		AT5G26570	1.5813	4.07864e-31		AT5G55310	2.65821	9.83257e-61		AT2G48140	-4.24966	1.07667e-29
AT4G08300	-5.00908	2.91404e-51		AT1G61560	2.21894	8.59475e-14		AT3G58990	2.41031	4.46766e-31		AT5G67250	3.02493	1.016e-60		AT3G22660	-3.3608	1.10272e-29
AT2G15042	4.32821	3.01946e-51		AT1G64200	2.8971	8.66458e-14		AT5G67140	-2.68519	4.46883e-31		AT3G01370	2.57266	1.16822e-60		AT1G74950	4.20848	1.13155e-29
AT3G01830	5.41802	3.28048e-51		AT5G06530	-2.29826	8.75271e-14		AT2G27420	-2.63215	5.65059e-31		AT1G22830	5.12388	1.45248e-60		AT3G05155	3.16045	1.20158e-29
AT1G76360	4.14236	6.89159e-51		AT3G27690	-3.01932	9.34415e-14		AT5G17290	-1.85598	5.86041e-31		AT4G24170	9.24755	1.67959e-60		AT3G04810	4.11523	1.20459e-29
AT4G27280	4.37009	6.93028e-51		AT5G04190	-3.78176	9.97561e-14		AT2G20670	-5.00033	7.97684e-31		AT3G04240	4.07071	3.00669e-60		AT3G21180	4.5057	1.29571e-29
AT3G19670	3.03816	1.1488e-50		AT1G77930	-1.95505	1.10949e-13		AT1G79270	-2.40466	9.9972e-31		AT2G11240	3.55035	3.05425e-60		AT1G80840	5.49327	1.34315e-29
AT5G17000	4.20146	1.29277e-50		AT4G13550	-1.73471	1.11184e-13		AT1G49032	-2.14609	1.62997e-30		AT2G27030	-1.85141	4.15112e-60		AT4G01950	4.02444	1.3551e-29
AT4G32190	3.4482	1.55245e-50		AT3G47420	-3.49955	1.13805e-13		AT4G16690	-2.26837	1.98531e-30		AT5G57010	5.13362	4.53783e-60		AT1G10560	4.53523	1.41272e-29
AT3G15760	3.13279	1.81102e-50		AT5G56850	-2.39394	1.14843e-13		AT4G33985	2.80228	2.62398e-30		AT1G47960	-4.02258	5.34395e-60		AT1G73620	-5.64394	1.46583e-29
AT5G11650	4.38003	2.29578e-50		AT2G38240	2.90863	1.21297e-13		AT1G69530	-2.75192	3.95228e-30		AT1G61360	4.87985	5.83188e-60		AT1G19050	-3.95593	1.46885e-29
AT4G17250	2.81143	2.38245e-50		AT5G22545	2.31991	1.21955e-13		AT4G21215	2.7192	3.97496e-30		AT4G29020	-4.05186	6.31815e-60		AT1G31760	-4.07252	2.0664e-29
AT3G11020	8.51715	2.49669e-50		AT1G67810	2.22965	1.26323e-13		AT5G65380	-1.94264	4.90133e-30		AT2G41410	-2.95144	6.42448e-60		AT4G34990	-3.76411	2.07333e-29
AT4G19840	-5.24411	2.59808e-50		AT3G19450	-1.88451	1.37827e-13		AT4G16880	1.95919	4.91654e-30		AT1G65720	-2.67307	8.3975e-60		AT1G26680	-4.91791	2.55129e-29
AT1G13390	3.7992	4.04467e-50		AT1G55970	-2.1024	1.39813e-13		AT1G52770	2.71658	5.29232e-30		AT3G23920	3.15606	8.95989e-60		AT5G23430	3.88236	2.61009e-29
AT3G44350	4.78977	4.41632e-50		AT5G02120	-2.18229	1.41833e-13		AT3G19710	2.70602	5.9346e-30		AT5G46470	3.15547	9.07316e-60		AT5G43540	-4.00915	2.81649e-29
AT1G01650	2.70372	4.88127e-50		AT3G01060	-2.55971	1.43527e-13		AT1G70820	2.31853	6.19527e-30		AT1G50640	-3.0779	1.05727e-59		AT5G64220	3.3735	2.92891e-29
AT2G36880	-2.23421	5.38979e-50		AT4G27560	2.46337	1.44534e-13		AT1G73660	-1.96913	6.39045e-30		AT5G43900	3.00542	1.06048e-59		AT5G16490	-3.97508	2.95994e-29
AT3G21550	-6.24336	5.61706e-50		AT5G03395	-5.01385	1.44729e-13		AT2G28305	-1.44065	8.09682e-30		AT5G59820	3.91475	1.23174e-59		AT2G25460	4.53819	3.31785e-29
AT1G25450	-3.54864	5.66865e-50		AT3G24190	-2.02364	1.46556e-13		AT2G39450	-1.92297	8.22205e-30		AT1G42980	5.3696	1.29613e-59		AT1G44830	4.48598	3.31943e-29
AT2G47060	2.38853	5.79122e-50		AT3G25585	-1.94939	1.62853e-13		AT4G29520	1.93933	8.34319e-30		AT5G24670	3.07373	1.35753e-59		AT5G01040	3.71702	3.37403e-29
AT2G36220	6.6987	7.54164e-50		AT1G05900	-2.31565	1.66093e-13		AT4G13250	2.10486	9.35248e-30		AT2G42840	-3.23554	1.38183e-59		AT5G22310	3.55916	3.63826e-29
AT1G16110	3.30402	8.63063e-50		AT5G56860	-2.14526	1.69376e-13		AT1G01490	-1.5391	1.11807e-29		AT4G04830	-3.71336	1.56897e-59		AT4G09670	-3.1655	3.74681e-29
AT5G25930	4.63593	8.6534e-50		AT5G65730	-2.11383	1.74806e-13		AT4G12900	2.38051	1.19128e-29		AT1G20510	4.31365	1.70134e-59		AT5G52300	6.95752	3.78887e-29
AT1G58420	4.32988	9.41477e-50		AT1G16110	2.08492	1.92031e-13		AT3G57030	-1.55095	1.25583e-29		AT5G22250	3.32	1.96688e-59		AT2G26380	7.05681	3.85782e-29
AT1G32920	3.51736	9.91641e-50		AT2G40840	2.03121	2.02161e-13		AT5G49015	2.61089	2.10565e-29		AT1G11850	-2.92441	2.55186e-59		AT5G43690	-5.22206	3.96108e-29
AT1G74440	2.05176	1.56422e-49		AT4G34950	2.24361	2.29447e-13		AT1G07420	1.49448	2.23088e-29		AT1G75310	3.10568	2.64222e-59		AT2G41650	-3.55989	4.11095e-29
AT5G03990	4.41619	2.11679e-49		AT3G29320	2.41057	2.29447e-13		AT5G58650	-2.20686	2.86343e-29		AT3G21550	-7.04059	4.29961e-59		ATMG00630	5.83264	4.49756e-29
AT1G67920	4.53432	3.19428e-49		AT5G17290	-1.98123	2.3561e-13		AT5G62360	3.14094	2.86804e-29		AT4G25490	8.42802	4.70735e-59		AT2G06950	-3.75836	5.06986e-29
AT1G08720	3.33977	3.38443e-49		AT4G29110	2.46255	2.36123e-13		AT2G41310	-1.7228	3.2193e-29		AT5G40340	2.2072	5.10145e-59		AT2G37925	-4.66121	5.06986e-29
AT3G62820	-5.46225	3.65892e-49		AT2G38980	-1.87475	2.44535e-13		AT2G24270	-1.42587	3.54552e-29		AT1G51820	5.51211	8.8522e-59		AT5G58680	4.28195	5.20191e-29
AT1G59820	3.78615	4.46624e-49		AT1G54410	2.75406	2.48667e-13		AT5G18600	-1.3015	3.8984e-29		AT5G05190	3.26083	1.0352e-58		AT4G16000	-4.64637	5.24691e-29
AT5G54730	3.78534	4.8943e-49		AT1G74100	2.70352	2.56241e-13		AT1G65800	1.60816	4.54785e-29		AT1G01720	4.31719	1.18657e-58		AT5G52290	6.93212	5.9924e-29
AT2G26190	3.51025	6.44802e-49		AT4G11320	2.82825	2.63536e-13		AT2G46220	-1.69707	5.69446e-29		AT4G40040	-1.87323	1.4001e-58		AT3G03250	3.51787	6.81508e-29
AT4G25490	7.13863	1.81337e-48		AT4G34230	1.95419	2.71281e-13		AT5G02440	-2.42379	6.60704e-29		AT2G38540	-2.80494	1.50628e-58		AT1G04330	-3.50422	7.02257e-29
AT2G42330	4.34489	2.05106e-48		AT4G04595	-2.81689	3.15293e-13		AT5G50450	2.4173	6.8066e-29		AT1G76960	-3.49823	1.59186e-58		AT5G58690	3.55578	7.89497e-29
AT1G07510	3.1645	2.1351e-48		AT5G14200	2.84139	3.25772e-13		AT1G49750	1.36955	8.28479e-29		AT1G32750	2.66988	1.8045e-58		AT5G02430	4.07255	9.44456e-29
AT3G25890	-3.48716	2.14893e-48		AT4G23300	-2.35289	3.50076e-13		AT5G18020	-2.02233	1.08386e-28		AT1G65070	2.76906	1.85086e-58		AT1G66270	3.57632	9.97545e-29
AT3G61200	-2.45881	2.21003e-48		AT4G03210	2.53224	3.50941e-13		AT1G24580	-3.61628	1.14914e-28		AT5G67600	-3.60674	1.86883e-58		AT5G01100	4.72459	9.98578e-29
AT2G29420	3.39985	2.58945e-48		AT3G25770	1.86227	3.70126e-13		AT5G18650	-1.38448	1.56692e-28		AT2G30040	4.31184	2.04793e-58		AT1G47271	-4.59568	1.00509e-28
AT3G17510	3.40005	2.66729e-48		AT2G43510	2.18569	4.47383e-13		AT1G47370	-2.21422	1.59035e-28		AT2G42975	-2.08276	2.45695e-58		AT1G30455	6.93159	1.01203e-28
AT1G27100	2.8034	3.19779e-48		AT5G38310	3.68358	4.47383e-13		AT5G51460	-1.70253	1.75691e-28		AT1G20450	2.70731	2.62057e-58		AT1G67140	3.72408	1.18503e-28
AT5G58430	4.09132	3.93545e-48		AT4G12680	-2.22015	4.60961e-13		AT3G61280	1.66446	1.82858e-28		AT1G80030	2.31006	3.33464e-58		AT5G17165	-6.36818	1.21315e-28
AT1G24575	-4.37907	4.84546e-48		AT1G65870	-2.26513	4.71621e-13		AT1G70290	-2.15471	1.83308e-28		AT1G67865	-8.5029	4.77169e-58		AT5G18633	6.9608	1.23465e-28
AT1G55450	3.55225	4.94388e-48		AT2G24270	-1.61592	5.18721e-13		AT5G39530	-1.75758	1.84196e-28		AT3G16030	4.30667	8.23965e-58		AT5G10580	-3.94698	1.28834e-28
AT1G70620	3.18592	6.32582e-48		AT5G19730	-2.45975	5.67526e-13		AT2G16500	-1.32911	1.89545e-28		AT4G36950	5.89382	8.37284e-58		AT4G00460	4.15199	1.31636e-28
AT1G67890	3.06102	7.66527e-48		AT1G78230	-1.97865	5.72936e-13		AT5G61790	1.84596	1.91629e-28		AT2G33580	4.33929	1.00116e-57		AT3G13782	4.06685	1.31636e-28
AT4G38840	-4.79533	9.23377e-48		AT5G04140	-2.02677	5.72936e-13		AT1G17050	-1.77175	2.11538e-28		AT3G14205	2.51273	1.05288e-57		AT3G41762	5.7178	1.3864e-28
ATCG00460	6.91231	9.83887e-48		AT1G17147	2.00027	6.54192e-13		AT3G01770	-1.70428	2.44678e-28		AT4G35800	2.17833	1.14931e-57		AT1G04360	-4.00481	1.48323e-28
AT5G26030	2.94095	1.10422e-47		AT1G76590	3.4504	6.54192e-13		AT3G27210	1.79049	2.73685e-28		AT2G26150	9.50327	1.54443e-57		AT4G04830	-3.43162	1.54152e-28
AT1G07590	-3.0447	1.12039e-47		AT4G35270	-2.8891	6.90116e-13		AT2G41090	1.51771	3.01298e-28		AT3G16420	-3.03425	1.80729e-57		AT1G09540	3.12131	1.56347e-28
AT1G03740	3.55913	1.23004e-47		AT3G61440	-1.64339	7.02361e-13		AT3G60300	-1.78375	3.1279e-28		AT1G27770	3.99401	1.9636e-57		AT4G34600	-3.9161	1.85462e-28
AT4G23000	6.04729	1.86896e-47		AT1G68340	2.15097	7.08392e-13		AT5G59080	-1.85053	3.28529e-28		AT5G13950	2.36441	2.99866e-57		AT2G37840	3.59569	2.09391e-28
AT1G01560	4.5842	1.96035e-47		AT5G57110	1.92937	7.37784e-13		AT5G11150	1.33519	4.10126e-28		AT1G70250	3.15939	3.05056e-57		AT4G15233	4.62697	2.10694e-28
AT2G47880	-4.95005	2.43338e-47		AT1G02270	1.90076	7.93725e-13		AT3G13062	-1.81585	4.10126e-28		AT2G32970	3.67398	4.00635e-57		AT5G52280	3.50775	2.12397e-28
AT1G09715	8.02859	2.93161e-47		AT5G22630	1.91653	8.1233e-13		AT2G46735	-1.5186	4.40472e-28		AT5G14720	2.32223	4.3514e-57		ATMG00640	4.15491	2.1788e-28
AT1G49410	-2.01284	3.97577e-47		AT1G66410	1.99849	8.40733e-13		AT5G15970	1.85533	5.03126e-28		AT4G28460	4.19269	4.47849e-57		AT3G62900	3.23753	2.24639e-28
AT3G12910	6.52447	4.23488e-47		AT1G21130	2.18225	8.82975e-13		AT1G70610	-1.75237	5.41267e-28		AT3G56800	-1.80801	5.25641e-57		AT5G07810	4.12692	2.24639e-28
AT5G43650	8.3577	4.83383e-47		AT2G43100	2.78718	9.54826e-13		AT3G13040	-1.58034	5.60251e-28		AT4G19200	-2.21581	5.3671e-57		AT5G03170	-3.98473	2.42413e-28
AT2G41010	3.63835	4.86363e-47		AT5G60800	1.75011	9.69975e-13		AT5G59750	-2.00503	6.11344e-28		AT1G55450	3.37081	5.86936e-57		AT1G61290	8.45584	2.46105e-28
AT5G66070	3.00739	6.22991e-47		AT2G27310	1.58003	1.01603e-12		AT5G57630	2.10365	6.96378e-28		AT1G06360	-3.41393	7.69547e-57		AT1G70950	3.53989	2.58573e-28
AT4G34412	3.60128	7.20834e-47		AT4G34000	-1.92669	1.02545e-12		AT1G28050	2.31021	7.63618e-28		AT1G05830	2.9557	8.79561e-57		AT5G52470	-3.39997	2.70056e-28
AT5G22090	-2.91781	7.32741e-47		AT2G24570	2.14692	1.08243e-12		AT4G36850	-6.99065	1.16885e-27		AT5G20180	-2.29995	1.12634e-56		AT5G41040	-3.54973	3.19167e-28
AT3G45730	3.01313	8.32065e-47		AT1G68190	-2.81907	1.10532e-12		AT2G27830	-2.15948	1.31e-27		AT3G15536	-3.87208	1.30461e-56		AT1G31258	-3.64535	3.46744e-28
AT3G15500	6.5077	1.33729e-46		AT5G59920	-2.17851	1.12543e-12		AT1G76130	-1.63722	1.38912e-27		AT1G30755	4.01952	1.50136e-56		AT1G71692	-3.22456	3.63662e-28
AT3G46090	5.06649	1.53714e-46		AT5G19500	-2.03759	1.14436e-12		AT3G48360	-1.86773	2.05372e-27		AT2G47890	3.09107	1.57411e-56		AT3G04240	3.61875	3.71025e-28
AT5G01830	5.25204	1.54635e-46		AT3G21880	-9.98355	1.23324e-12		AT2G23910	3.2085	2.22999e-27		AT4G13550	2.78096	1.707e-56		AT1G80850	3.24404	3.89252e-28
AT4G03430	3.53734	2.10547e-46		AT1G69252	-2.25295	1.2524e-12		AT4G38840	-1.55411	2.62479e-27		AT1G58200	2.71239	1.88288e-56		AT1G17060	3.69863	4.90104e-28
AT5G39785	4.15923	2.6266e-46		AT1G73650	-1.70829	1.29362e-12		AT1G60140	-2.63282	2.63754e-27		AT5G57350	-4.03434	3.51466e-56		AT2G23540	-4.62332	5.22472e-28
AT5G05190	4.07747	3.22334e-46		AT1G72280	1.72222	1.31566e-12		AT2G46250	-1.6996	3.1572e-27		AT1G26580	2.95333	4.67201e-56		AT1G78260	3.09094	5.89109e-28
AT4G32030	3.55779	3.77121e-46		AT4G26860	-2.40004	1.32361e-12		AT3G55580	-4.86379	3.15833e-27		AT5G17370	4.71386	6.78496e-56		AT3G28550	3.91533	6.03835e-28
AT5G09880	2.98135	4.12345e-46		AT5G61670	-2.2306	1.55653e-12		AT1G78680	1.77177	5.59192e-27		AT4G16990	2.12981	1.00914e-55		AT3G23830	-3.74194	6.07693e-28
AT2G33710	6.33848	6.04128e-46		AT1G49180	-2.22552	1.70589e-12		AT3G51895	-2.69698	5.97504e-27		ATCG00460	9.05957	1.0293e-55		AT3G15540	3.46564	6.26977e-28
AT1G76690	3.97215	6.35252e-46		AT4G09350	-2.06354	1.79347e-12		AT2G21560	-1.75341	6.9792e-27		AT5G58430	2.96783	1.37558e-55		AT1G18620	3.81713	6.78837e-28
AT5G56980	4.64333	7.20588e-46		AT2G29450	1.4823	1.89197e-12		AT3G22235	1.99385	7.32877e-27		AT2G04570	-4.55245	1.39452e-55		AT4G38660	-3.35119	6.93537e-28
AT1G74870	4.0113	9.50087e-46		AT2G37240	-2.01215	1.92468e-12		AT3G60080	-1.60293	1.00877e-26		AT4G19230	5.15972	1.90184e-55		AT5G48500	-3.08875	7.01843e-28
AT1G01480	8.21864	1.0703e-45		AT1G61120	2.90335	2.00681e-12		AT5G16380	1.62831	1.08055e-26		ATCG00140	2.55958	1.93466e-55		AT5G47635	-5.16283	7.04368e-28
AT3G27260	3.52609	1.11798e-45		AT4G22890	-1.9411	2.05718e-12		AT3G15850	-1.27581	1.40186e-26		AT5G66030	2.07443	2.04059e-55		AT1G21730	3.45245	7.37507e-28
AT5G48570	5.85625	1.20001e-45		AT3G03780	2.35158	2.11068e-12		AT5G27360	-2.73421	1.4408e-26		AT3G49310	-2.98354	2.67569e-55		AT5G02350	3.642	8.42488e-28
AT4G21550	4.86458	1.38212e-45		AT1G01470	1.6212	2.29723e-12		AT3G21670	-2.72554	1.70704e-26		AT5G64940	1.80258	4.16299e-55		AT3G24535	-4.35913	8.72746e-28
AT4G11280	6.60844	1.5142e-45		AT5G64570	-1.89743	2.29993e-12		AT5G25190	-2.80574	1.84553e-26		AT1G76690	4.76843	6.12657e-55		AT3G04910	3.13311	8.72746e-28
AT5G46510	3.95351	1.69915e-45		AT1G74470	-2.00254	2.35712e-12		AT3G49790	-2.42263	2.28592e-26		AT5G19310	2.86346	6.23099e-55		AT4G25350	4.24549	8.80293e-28
AT4G30100	2.82301	1.71041e-45		AT5G10830	1.76736	2.35816e-12		AT5G59570	2.10271	3.64477e-26		AT3G18710	3.3666	6.69911e-55		AT1G74830	4.14903	8.85285e-28
AT3G45640	2.01604	1.8097e-45		AT3G49120	1.85381	2.43931e-12		AT1G48920	1.92021	3.73114e-26		ATCG00660	2.80298	7.48251e-55		AT3G48260	4.12144	9.58411e-28
AT5G47850	6.08893	1.8281e-45		AT5G20070	-1.56106	2.47518e-12		AT1G16850	1.91843	3.82844e-26		AT1G09645	-2.38406	7.99687e-55		AT2G36590	5.53155	9.60787e-28
AT3G50240	3.56474	3.49537e-45		AT3G13437	2.38053	2.50653e-12		AT5G10250	-3.10361	4.08545e-26		AT1G09940	4.27927	8.01991e-55		AT3G11020	7.05604	9.76249e-28
AT4G23190	4.86027	3.55634e-45		AT3G23250	1.91233	2.54346e-12		AT5G01810	-1.75296	4.37306e-26		AT5G05305	6.70899	9.22031e-55		AT1G03360	-3.38366	1.06474e-27
AT2G32140	5.51742	4.18395e-45		AT1G75170	-2.25919	2.54955e-12		AT1G69252	-1.85763	4.77411e-26		AT3G25780	4.64742	9.40413e-55		AT3G04370	-5.21557	1.23789e-27
AT5G38212	3.99896	4.37378e-45		AT3G09390	2.24344	2.69149e-12		AT5G10150	-1.5026	4.84747e-26		AT2G39200	5.65324	1.13326e-54		AT1G78100	3.09656	1.31628e-27
AT4G36660	-2.46052	6.63536e-45		AT1G70000	-2.81434	2.86888e-12		AT5G47610	-2.06225	4.94609e-26		AT4G34060	3.95353	1.15495e-54		AT3G63470	3.08443	1.33082e-27
AT4G34380	6.24057	1.35964e-44		AT2G30990	1.9826	2.91755e-12		AT1G52550	-1.77266	5.34788e-26		AT5G44870	2.94405	1.19164e-54		AT5G19110	4.85712	1.45136e-27
AT2G35930	4.96119	2.28839e-44		AT3G19350	5.0701	3.01628e-12		AT2G06050	1.905	5.83844e-26		AT5G52530	2.24076	1.49474e-54		AT4G02650	4.32994	1.56077e-27
AT5G54300	3.86603	2.74061e-44		AT4G10390	3.54388	3.07028e-12		AT4G15560	-1.27818	5.94553e-26		AT5G04290	2.91519	1.68167e-54		AT4G36900	3.35131	1.65258e-27
AT2G28830	4.01904	2.84341e-44		AT5G52750	1.5049	3.07365e-12		AT1G22640	-1.94248	7.20846e-26		AT2G31150	2.66799	1.85717e-54		AT1G23480	3.517	1.65277e-27
AT4G33930	7.01604	3.13091e-44		AT2G43910	-1.41052	3.23479e-12		AT3G16565	1.48073	7.81846e-26		AT4G01800	2.61723	2.65609e-54		AT1G73430	3.95417	1.83549e-27
AT5G01380	8.24242	3.90916e-44		AT1G52565	-3.27104	3.34233e-12		AT5G54960	2.07598	7.85949e-26		AT1G55920	2.23693	2.84373e-54		AT2G22510	-4.47328	1.83651e-27
AT1G70530	3.22275	5.06933e-44		AT2G42600	-1.53426	3.34233e-12		AT2G47890	2.16654	1.06611e-25		AT4G15180	2.56898	3.06056e-54		AT2G46380	4.31468	1.89011e-27
AT1G55920	4.41919	9.32582e-44		AT4G18930	2.21703	3.46726e-12		AT5G65730	-2.38484	1.15513e-25		AT2G16720	4.81455	3.42753e-54		AT1G18990	6.36358	1.92182e-27
AT5G06660	-2.18821	1.4242e-43		AT3G62550	3.18143	3.59831e-12		AT1G78070	-2.12031	1.34333e-25		AT1G61100	2.08554	4.87814e-54		AT1G55860	3.48452	2.0772e-27
AT1G47130	10.831	1.47531e-43		AT4G14695	-4.00499	3.66213e-12		AT1G65590	-1.58965	1.67302e-25		AT1G61790	-2.28062	4.99271e-54		AT5G05420	6.66979	2.38396e-27
AT2G18328	-5.63775	1.68327e-43		AT1G78370	2.54115	3.75415e-12		AT5G61670	-1.7236	1.90432e-25		AT5G41790	2.40297	5.08286e-54		AT5G26731	-3.97505	2.47173e-27
AT3G17800	2.94101	1.68327e-43		AT2G43710	-1.46779	4.14906e-12		AT4G27360	-8.13703	2.00243e-25		AT5G63370	2.63081	5.18122e-54		AT5G10170	-3.47355	2.5191e-27
AT1G72280	3.41244	1.89966e-43		AT5G14700	1.59884	4.18522e-12		AT1G64890	2.17505	2.13279e-25		AT4G36010	4.64315	5.92388e-54		AT1G20850	-3.60651	2.66909e-27
AT1G67060	3.87644	1.93656e-43		AT5G59340	-2.72801	4.26867e-12		AT4G11600	1.20325	2.38452e-25		AT5G66620	5.40888	8.28158e-54		AT2G16740	-3.31256	2.82309e-27
AT1G17340	3.32852	3.55231e-43		AT3G25780	2.27486	4.26867e-12		AT5G09730	-2.32001	2.65578e-25		AT3G57460	4.15077	8.84159e-54		AT2G22970	2.97771	2.83443e-27
AT5G27765	6.09557	3.55645e-43		AT3G14200	2.08851	4.26867e-12		AT1G51090	3.12557	2.74409e-25		AT3G02850	7.21366	9.73388e-54		AT4G34210	6.4924	2.87325e-27
AT3G23230	5.46886	5.99583e-43		AT1G66100	-2.15862	4.32129e-12		AT5G42650	1.60956	3.17512e-25		AT5G59080	-2.5693	1.02903e-53		AT1G76020	-3.59799	2.88017e-27
AT1G76380	3.92104	6.09761e-43		AT1G62960	-2.52384	4.50818e-12		AT1G79440	1.47227	3.31972e-25		AT1G65800	3.08537	1.10256e-53		AT5G62310	5.00512	3.19303e-27
AT1G27770	4.17489	7.83435e-43		AT5G47550	-2.24919	4.63032e-12		AT1G10200	1.44326	3.45989e-25		AT1G19025	5.25948	1.16494e-53		AT3G56780	8.14532	3.38293e-27
AT4G11470	5.06125	7.86716e-43		AT2G15090	2.87965	5.10334e-12		AT5G41670	1.4721	3.74757e-25		AT1G72920	2.96268	2.26111e-53		AT4G37640	3.92319	3.60123e-27
AT1G06830	-3.85465	8.45833e-43		AT1G25250	1.9976	5.2879e-12		AT3G52360	-1.8182	4.27258e-25		AT1G72940	3.0847	2.98056e-53		ATCG00280	3.83211	3.73333e-27
AT3G02890	2.98635	8.91532e-43		AT1G14870	2.07939	5.30334e-12		AT5G23380	-2.22314	5.86756e-25		AT3G14840	2.72824	3.04422e-53		AT3G24840	3.62524	4.40947e-27
AT3G12750	3.32722	9.60417e-43		AT1G78600	2.45507	5.43619e-12		AT1G19490	-2.81053	6.40044e-25		AT5G06120	2.60697	3.05609e-53		AT4G12600	-3.37186	4.67656e-27
AT2G40080	-2.1273	1.238e-42		AT5G37260	-2.78839	5.52001e-12		AT2G46650	1.73305	6.65195e-25		AT1G01790	2.30789	3.24933e-53		AT5G45110	4.27448	4.78124e-27
AT1G10160	4.81131	1.62292e-42		AT2G42750	-2.43535	5.61429e-12		AT1G51610	1.96714	8.30436e-25		AT2G44490	3.0062	3.4607e-53		AT1G69360	3.32357	5.09297e-27
AT4G18010	4.16925	1.73381e-42		AT5G13190	1.55208	5.67115e-12		AT5G67385	-1.43909	8.36044e-25		AT3G44020	-2.18603	3.94723e-53		AT4G37400	3.17183	5.81911e-27
AT2G26560	3.55668	2.02219e-42		AT1G64970	-1.95954	6.13528e-12		AT4G29610	6.05952	8.41862e-25		AT1G56520	4.00438	4.3889e-53		AT4G08780	-5.23879	6.37934e-27
AT3G48640	3.51569	2.04739e-42		AT5G17230	-1.87623	6.36169e-12		AT5G58870	-1.56038	1.06731e-24		AT4G19510	2.4842	5.35018e-53		AT4G28250	-4.34063	6.49531e-27
AT2G16500	-2.26812	2.06793e-42		AT1G29720	-1.79935	6.41709e-12		AT5G14200	1.72514	1.24034e-24		AT4G02260	2.4499	6.17896e-53		AT2G23610	-3.25784	6.67552e-27
AT1G66160	5.78224	2.38945e-42		AT4G29905	-1.57028	6.92276e-12		AT1G27290	-1.49415	1.34599e-24		AT5G48650	5.66057	6.32646e-53		AT3G06770	3.61678	7.09145e-27
AT4G27657	3.83649	2.39696e-42		AT2G32440	-1.48258	7.0425e-12		AT3G47500	-1.62504	1.47778e-24		AT2G17540	-2.49586	6.57999e-53		AT5G01820	3.2838	7.09385e-27
AT2G19710	3.62584	2.49422e-42		AT1G10040	1.87812	7.07884e-12		AT2G05620	-1.32212	1.48455e-24		AT4G24680	2.51819	7.58301e-53		AT1G02900	-3.6941	7.14978e-27
AT5G57510	6.82791	3.60788e-42		AT4G19170	-3.21401	7.87404e-12		AT3G12150	-1.73672	1.4964e-24		AT3G57260	-2.98024	8.04703e-53		AT1G08160	-3.88197	7.18778e-27
AT4G31550	3.23181	5.69037e-42		AT5G50950	2.04582	7.99667e-12		AT4G39940	1.71156	1.49985e-24		AT4G39050	2.26891	8.15236e-53		AT5G42146	-4.2924	7.18778e-27
AT3G21150	3.36661	7.13574e-42		AT1G25220	1.60891	8.39799e-12		AT3G17800	-1.80837	1.56442e-24		AT4G31550	2.75265	9.11742e-53		AT5G03210	4.68941	7.35647e-27
AT3G48520	6.80545	1.15087e-41		AT2G38465	2.75416	8.8352e-12		AT2G34090	2.3305	1.62831e-24		AT5G12140	-2.22659	9.95942e-53		ATMG00110	3.92766	8.30687e-27
AT1G12360	4.15991	1.25237e-41		AT2G30860	2.21537	9.09483e-12		AT1G04820	1.16131	1.67878e-24		AT1G63860	4.42965	1.03109e-52		AT2G43490	3.56582	8.39687e-27
AT1G70590	2.55934	1.66242e-41		AT3G56140	-1.67943	9.15154e-12		AT5G59780	-1.91089	1.71325e-24		AT5G64620	-2.49273	1.06307e-52		AT5G43700	-2.96873	8.56448e-27
AT4G28240	-3.26149	2.2922e-41		AT3G08940	-2.15809	9.19636e-12		AT4G25700	-1.85842	1.95489e-24		AT5G44660	3.41884	1.16778e-52		AT2G03200	-3.87581	8.82964e-27
AT2G37430	5.83786	2.68821e-41		AT4G08920	-1.742	9.46124e-12		AT4G24230	-1.73281	2.0593e-24		AT5G24520	-1.96462	1.1686e-52		AT4G30160	3.41023	9.03053e-27
AT3G55430	3.01751	3.47789e-41		AT3G12910	2.07858	9.93925e-12		AT1G24100	1.35578	2.10185e-24		AT3G57760	4.42802	1.21733e-52		AT5G03840	-4.49182	9.03053e-27
AT1G22930	2.3924	3.74785e-41		AT5G38420	-1.93874	1.14439e-11		AT5G46871	-2.29232	2.77085e-24		AT1G08520	1.8431	1.24224e-52		AT4G27100	3.38369	9.15814e-27
AT5G58670	3.87479	3.77744e-41		AT5G63470	-1.46098	1.14439e-11		AT5G17310	-1.21793	2.87003e-24		AT3G54000	4.6732	1.45568e-52		AT1G23060	3.27844	9.21054e-27
AT2G26150	6.08127	4.20744e-41		AT2G17840	1.69705	1.14898e-11		AT1G79700	-2.41596	3.19332e-24		AT2G16940	2.42683	1.74925e-52		AT5G14720	3.0698	9.34672e-27
AT3G03050	3.03626	4.2625e-41		AT4G08170	2.24123	1.15063e-11		AT3G10405	-1.31485	3.36462e-24		AT3G52560	-1.95879	2.0286e-52		AT2G07688	4.37995	9.60982e-27
AT5G01990	5.33922	5.54805e-41		AT4G14240	-1.77891	1.22406e-11		AT4G15680	-1.69376	4.10678e-24		AT5G46500	4.26085	2.15214e-52		AT5G38700	4.05384	9.88052e-27
AT1G31812	-2.03441	5.90261e-41		AT3G15850	-2.16806	1.22679e-11		AT4G37540	-2.3654	4.43795e-24		AT4G21940	3.21819	2.18253e-52		AT5G53480	3.1218	9.96291e-27
AT2G38780	2.39486	6.64651e-41		AT5G57170	-1.5948	1.25678e-11		AT4G39210	2.22601	4.66298e-24		AT4G34400	6.40174	2.74682e-52		AT1G01140	3.9294	9.96291e-27
AT5G60900	2.49084	6.64651e-41		AT4G15530	-1.7539	1.33135e-11		AT4G14550	-1.81763	6.04103e-24		AT5G57560	3.17355	3.37249e-52		AT3G13090	4.06888	1.05267e-26
AT5G02380	-3.8232	6.89322e-41		AT4G13220	-1.55712	1.3911e-11		AT4G08930	-1.7389	6.13984e-24		AT4G32190	2.32125	3.62076e-52		AT4G33550	-4.36116	1.05847e-26
AT3G48450	5.70934	7.42611e-41		AT1G76040	2.15875	1.40216e-11		AT2G01850	-1.79433	6.38636e-24		AT5G12230	2.17979	3.93134e-52		AT5G28640	-3.46857	1.14279e-26
AT4G39670	4.68383	9.49349e-41		AT1G02930	1.68223	1.54653e-11		AT5G42020	1.61396	7.19897e-24		AT1G22710	-3.25684	4.86255e-52		AT2G28315	-3.65644	1.21694e-26
AT1G63860	4.0619	1.02831e-40		AT3G23000	-2.01898	1.56395e-11		AT1G19660	-1.49053	7.4345e-24		AT1G67890	2.92052	4.95277e-52		AT2G43040	3.78977	1.34747e-26
AT4G24380	4.72782	1.63474e-40		AT2G39730	-2.25251	1.66597e-11		AT3G25585	-1.53891	8.63977e-24		AT1G75900	-3.32115	5.11019e-52		AT3G18480	3.34434	1.39088e-26
AT3G57760	4.75306	1.64405e-40		AT5G52420	-1.66279	1.66742e-11		AT1G64970	-2.16827	9.11417e-24		AT5G61600	2.78086	6.17843e-52		AT5G63130	3.37	1.50346e-26
AT5G08770	3.21549	1.97358e-40		AT3G28270	-3.03586	1.68499e-11		AT2G05540	-1.78747	1.12026e-23		AT5G25560	2.94635	6.61106e-52		AT4G21830	4.06794	1.50764e-26
AT1G63310	-6.4622	2.51049e-40		AT5G03630	1.75976	1.69905e-11		AT4G15780	-1.5799	1.18155e-23		AT3G54500	2.78238	6.87442e-52		AT2G43550	-3.67352	1.5469e-26
AT3G12580	6.18554	2.5972e-40		AT1G23310	-2.25575	1.7521e-11		AT4G35100	-1.24933	1.31219e-23		AT4G20390	3.97128	7.32986e-52		AT4G38215	5.34287	1.55006e-26
AT3G53180	3.27581	2.85479e-40		AT2G28900	1.71628	1.77746e-11		AT5G40780	1.78188	1.32016e-23		AT4G14440	-2.35954	7.34235e-52		AT4G18670	3.83105	1.5919e-26
AT1G79245	4.69529	3.30867e-40		AT5G61380	1.58535	1.77746e-11		AT1G64230	-1.38878	1.3882e-23		AT4G23220	3.70026	9.54225e-52		AT2G07633	6.02999	1.6256e-26
AT3G12020	2.76661	3.30867e-40		AT5G25250	1.70494	1.78893e-11		AT1G80270	2.00003	1.82749e-23		AT4G15620	-3.63282	1.08579e-51		AT5G17870	-3.74172	1.75966e-26
AT1G73805	2.11813	3.43572e-40		AT3G29360	1.50539	1.82589e-11		AT1G35720	1.11819	2.13297e-23		AT3G07280	2.7028	1.10408e-51		AT5G67080	4.24782	1.78544e-26
AT4G28400	3.78738	3.6726e-40		AT3G18010	-2.78221	1.98559e-11		AT2G14878	-1.46738	2.13297e-23		AT2G27080	3.56357	1.46223e-51		AT4G15770	-3.82081	1.81658e-26
AT3G50960	4.14877	3.99336e-40		AT5G61790	1.36519	2.02252e-11		AT5G18404	-2.89417	2.16885e-23		AT1G79000	2.23081	1.46248e-51		AT5G10720	4.05439	1.95048e-26
AT5G49920	7.7594	4.24344e-40		AT3G55720	3.21622	2.06913e-11		AT5G52640	3.48736	2.54259e-23		AT4G28400	2.44332	1.69328e-51		AT5G03260	-4.36509	2.12461e-26
AT3G18710	3.65553	4.25487e-40		AT1G17220	-1.4841	2.18339e-11		AT5G65660	-1.5644	2.95966e-23		AT1G69890	2.6688	2.43684e-51		AT1G02950	-4.62114	2.16113e-26
AT1G74400	3.99332	4.59104e-40		AT3G53600	2.07058	2.19765e-11		AT5G16110	-1.81882	3.13929e-23		AT2G45920	3.81387	2.65656e-51		AT3G11430	-4.86197	2.19184e-26
AT3G13050	2.6599	5.06591e-40		AT1G25425	2.85777	2.25244e-11		AT1G70940	-1.81356	3.35014e-23		AT1G58602	2.12433	2.81964e-51		AT1G49730	4.25802	2.27314e-26
AT1G20100	2.99899	5.34402e-40		AT1G63830	1.88786	2.38434e-11		AT5G63190	-1.55014	3.52459e-23		AT1G21326	5.13399	2.83285e-51		AT1G73540	3.14186	2.27742e-26
AT2G04460	-6.12378	5.3447e-40		AT3G55840	1.83261	2.43929e-11		AT1G06460	2.13082	3.58833e-23		AT3G62930	-6.07537	2.90784e-51		AT5G24350	4.05101	2.29478e-26
AT1G42470	3.68192	5.60483e-40		AT2G29460	2.41477	2.47988e-11		AT2G02710	-1.59761	3.67443e-23		AT5G43150	-2.17221	4.11343e-51		AT2G22760	5.4177	2.61808e-26
AT3G52400	4.01639	6.19336e-40		AT4G23010	1.66529	2.50793e-11		AT3G19860	-1.62809	3.96661e-23		AT4G34412	3.99162	5.15446e-51		AT3G14870	3.57753	2.6603e-26
AT3G14430	-2.2651	7.31862e-40		AT2G29290	-2.46546	2.51386e-11		AT2G38670	1.25952	4.04681e-23		AT2G38780	2.64011	6.34725e-51		AT2G25355	-3.51592	2.97611e-26
AT5G40340	3.04262	7.31948e-40		AT1G32520	-2.4233	2.56308e-11		AT4G17530	-1.42172	4.13665e-23		AT2G40180	4.82495	6.5351e-51		AT3G25760	5.89161	3.07986e-26
AT2G00820	7.68999	8.74118e-40		AT5G40780	2.19358	2.5866e-11		AT1G49230	3.19894	4.14474e-23		AT3G56880	3.24525	7.21406e-51		AT5G63780	3.52898	3.24681e-26
AT1G77300	3.82858	9.459e-40		AT5G63160	-1.92777	2.59738e-11		AT3G12345	-1.11709	4.34826e-23		AT1G50140	2.43907	7.8229e-51		AT1G53730	3.62995	3.25105e-26
AT3G56240	-4.77677	1.116e-39		AT4G36900	2.28281	2.7626e-11		AT3G14810	-2.36737	4.58563e-23		AT3G04620	4.98302	8.73761e-51		AT2G46995	8.36439	3.2821e-26
AT1G19025	5.43758	1.40156e-39		AT4G05010	1.96237	2.8066e-11		AT5G01340	-1.46427	4.63565e-23		ATCG00560	3.04719	9.09373e-51		AT1G20816	-4.36115	3.30541e-26
AT2G24100	3.35802	1.43967e-39		AT3G10420	-1.8344	3.3116e-11		AT5G65207	-1.84709	5.7064e-23		AT5G06660	-2.28087	1.10404e-50		AT3G32980	-3.65796	3.36369e-26
AT2G25610	-2.11627	2.44297e-39		AT5G28540	1.54144	3.44444e-11		AT3G16050	1.8864	6.04885e-23		AT4G17615	3.81874	1.12567e-50		AT5G45340	4.06576	3.56307e-26
AT4G35950	3.97723	3.11919e-39		AT5G64860	1.828	3.5641e-11		AT4G27440	1.15519	7.05583e-23		AT2G44300	-4.00846	1.50288e-50		AT5G46530	-4.04348	3.80723e-26
AT1G68690	4.72041	3.36499e-39		AT1G19720	-1.78089	3.77368e-11		AT2G34260	2.04739	7.05714e-23		AT4G14746	-2.52693	1.73142e-50		AT1G53470	4.61085	3.9896e-26
AT5G58040	2.87361	3.75049e-39		AT1G65790	1.70976	3.80407e-11		AT5G22570	2.38564	7.20655e-23		AT5G10380	-2.67394	2.11354e-50		AT5G66052	-3.79664	4.08015e-26
AT5G65280	4.03502	4.31255e-39		AT1G21550	2.99417	3.88959e-11		AT1G74670	-2.71153	7.29428e-23		AT3G27030	-3.64615	2.4174e-50		AT2G24840	7.39335	4.08657e-26
AT4G18170	5.29774	4.31255e-39		AT2G41290	-2.9145	4.13552e-11		AT3G52720	-1.86317	8.01679e-23		AT1G19485	2.56942	2.82032e-50		AT4G38580	-3.07285	4.15576e-26
AT5G03630	2.71384	4.42707e-39		AT5G22540	2.08339	4.38611e-11		AT1G10360	-1.44663	8.50083e-23		AT1G74330	3.32454	3.22715e-50		AT5G43150	-3.99333	4.1999e-26
AT2G47180	4.83288	4.4931e-39		AT1G18660	-1.38278	4.55323e-11		AT4G29510	1.54445	8.9556e-23		AT1G69700	-2.09747	3.98789e-50		AT1G77520	-3.85107	4.34425e-26
AT1G29340	3.23722	4.82162e-39		AT3G52340	-2.0407	4.56572e-11		AT5G52900	-2.16694	8.98636e-23		AT3G17700	3.97081	4.01892e-50		AT3G15357	-3.591	4.64226e-26
AT4G40065	-3.713	4.85431e-39		AT4G27030	-2.36122	4.65398e-11		AT1G65840	1.6373	1.07465e-22		AT3G28340	3.29507	4.15232e-50		AT5G02230	3.45446	4.65785e-26
AT2G39660	3.70873	4.85431e-39		AT3G48200	-2.07582	4.73594e-11		AT1G47530	-1.3838	1.07981e-22		AT1G05720	-2.44054	4.87278e-50		AT1G19220	3.74727	4.9392e-26
AT4G31490	-2.55119	5.83552e-39		AT1G03730	1.5402	4.81875e-11		AT3G62190	-1.26345	1.22736e-22		AT4G34750	-4.08599	5.71851e-50		AT5G11070	4.02869	5.65306e-26
AT1G12580	2.17851	7.50848e-39		AT1G66130	-2.18709	4.92893e-11		AT5G27350	-1.86626	1.34741e-22		AT4G16008	-5.57692	7.61203e-50		AT5G01870	-6.02252	5.85157e-26
AT3G17770	2.6005	7.61785e-39		AT3G61220	-1.75047	5.03162e-11		AT1G68050	7.682	1.35187e-22		AT4G22970	4.66509	8.56154e-50		AT2G43360	-2.96481	6.2549e-26
AT3G48740	-4.32036	7.78837e-39		AT5G22270	2.73097	5.11573e-11		AT1G21410	-2.50193	1.42296e-22		AT4G04350	2.29598	9.99682e-50		AT1G61140	3.14528	6.39738e-26
AT1G66170	6.15125	8.61059e-39		AT1G13608	-4.15817	5.21011e-11		AT3G10770	-1.39557	1.46737e-22		AT5G12120	3.19863	1.18518e-49		AT3G10720	4.18276	6.67654e-26
AT2G02230	3.24683	8.70712e-39		AT5G39410	2.39274	5.3815e-11		AT1G10370	-1.829	1.57118e-22		AT2G37430	4.07269	1.42121e-49		AT2G32200	5.50703	6.91363e-26
AT1G76810	2.36397	9.63001e-39		AT3G17020	1.65177	5.5124e-11		AT1G04530	-1.25194	1.67635e-22		AT5G63300	5.51788	1.6153e-49		AT4G12020	3.67746	6.99433e-26
AT3G19970	3.94765	9.77827e-39		AT2G25900	-1.6182	5.63625e-11		AT1G19400	-1.35967	1.92122e-22		AT2G01180	3.92738	1.82906e-49		AT3G08770	-5.71174	8.06e-26
AT3G57450	2.80101	1.00606e-38		AT1G15750	-1.45512	5.73581e-11		AT1G02640	-2.65569	1.92434e-22		AT4G11900	2.56127	1.98675e-49		AT1G05960	3.49609	8.147e-26
AT4G27410	3.75751	1.13093e-38		AT1G12250	-1.75625	6.24652e-11		AT4G15690	-1.63165	1.9492e-22		AT5G58630	6.0477	2.0269e-49		AT1G48090	3.51623	8.43315e-26
AT4G33905	4.45429	1.21545e-38		AT1G66140	-2.17799	6.40667e-11		AT4G29840	1.42325	1.98699e-22		AT3G19025	5.9344	2.1755e-49		AT1G72760	6.01267	8.84675e-26
AT1G75000	3.44714	1.2869e-38		AT4G16680	-2.31691	6.42278e-11		AT1G03610	-1.76792	2.03321e-22		AT2G41010	2.50151	2.20319e-49		AT3G06355	4.79936	8.88689e-26
AT2G17660	6.90604	1.5553e-38		AT3G28220	-2.35783	6.76988e-11		AT2G36390	1.64922	2.08342e-22		AT2G36490	3.02216	2.82801e-49		AT3G22910	4.93813	9.77869e-26
AT1G45207	3.05468	1.56826e-38		AT3G44350	2.13296	6.77344e-11		AT1G01620	-1.26255	2.27544e-22		AT1G02660	4.1967	3.8255e-49		AT2G32970	3.83877	9.85442e-26
AT1G70750	2.73111	1.68708e-38		AT1G73110	-1.78358	7.01686e-11		AT3G60930	-2.81774	2.30782e-22		AT5G19900	3.06527	4.24801e-49		AT1G25260	-3.13092	9.86023e-26
AT3G54000	5.32525	1.74395e-38		AT4G25450	-1.64096	7.0958e-11		AT2G04460	2.90223	2.58932e-22		AT4G03255	9.03001	5.85962e-49		AT5G10340	5.50055	1.00173e-25
AT3G57460	4.17634	2.09858e-38		AT5G17310	-2.07602	7.0958e-11		AT3G29631	-2.42851	2.97095e-22		AT1G07590	-3.20905	7.70455e-49		AT1G47670	-3.41361	1.08832e-25
AT2G38400	3.69247	2.19729e-38		AT2G05540	-3.38821	7.53222e-11		AT4G29905	-2.38163	2.99064e-22		AT5G20490	2.3333	7.86232e-49		AT3G21770	-3.12614	1.12776e-25
AT3G55410	3.21951	2.23469e-38		AT1G22770	3.4301	7.53222e-11		AT2G46030	-1.4749	3.02687e-22		AT4G12735	5.78132	7.93417e-49		AT5G18970	-3.33329	1.14052e-25
AT1G24140	3.04603	2.68972e-38		AT4G04293	-2.93888	7.7098e-11		AT2G17880	-1.71776	3.23566e-22		AT5G22030	3.24288	1.2389e-48		AT5G66020	6.57562	1.17351e-25
AT4G31800	4.55829	3.70136e-38		AT1G23740	-2.21467	7.72732e-11		AT1G55920	-1.65784	3.26057e-22		AT1G29400	-2.20588	1.24464e-48		AT1G30135	5.99142	1.19991e-25
AT3G58160	3.84873	4.22612e-38		AT4G31310	-1.64514	7.82819e-11		AT2G23000	-2.46639	3.41479e-22		AT2G16740	-6.84795	1.30989e-48		AT5G63560	-3.84939	1.21385e-25
ATCG00800	3.12941	4.95192e-38		AT2G40670	-2.99346	8.05169e-11		AT3G62260	-2.23476	3.83947e-22		AT3G15354	2.39237	1.36145e-48		AT2G14660	-4.42234	1.22933e-25
AT1G79950	2.70714	4.95532e-38		AT3G22930	2.73136	8.5064e-11		AT1G28230	2.44495	4.15308e-22		AT5G04080	-5.12803	1.78967e-48		AT2G44860	-3.18849	1.24253e-25
AT1G67310	3.68369	4.95903e-38		AT1G51610	1.81727	8.74501e-11		AT4G25300	-1.69992	4.16065e-22		AT5G65020	-2.92376	1.9033e-48		AT1G57600	3.0956	1.28034e-25
AT4G08170	3.94432	5.07023e-38		AT3G53260	-2.31434	8.78301e-11		AT5G05410	4.35885	4.23951e-22		AT3G05380	2.98229	1.97625e-48		AT3G10840	5.21922	1.3514e-25
AT1G65790	3.33914	5.97857e-38		AT5G23060	-1.85269	9.0946e-11		AT4G08920	-1.14953	4.45933e-22		AT5G44750	3.21224	2.24346e-48		AT2G02130	-3.49992	1.42452e-25
AT5G13220	3.25371	7.08104e-38		AT5G64810	2.17585	9.17558e-11		AT4G34970	-2.98979	4.51736e-22		AT1G23440	-1.96337	2.40769e-48		AT1G66500	3.42874	1.45312e-25
AT2G06050	2.40197	7.56588e-38		AT2G15960	1.76617	9.24759e-11		AT2G00410	-1.80896	5.05382e-22		AT2G14610	-3.58394	2.4263e-48		AT5G13500	2.87474	1.47039e-25
AT5G22690	4.53394	9.43433e-38		AT4G30090	1.97645	9.32232e-11		AT2G44310	1.15307	5.52672e-22		AT5G40910	2.4872	2.87196e-48		AT2G37090	-4.33379	1.48161e-25
AT1G61790	-2.36254	1.06913e-37		AT3G58990	3.28979	9.37438e-11		AT3G12320	-5.53061	6.16316e-22		AT2G46690	-3.7139	3.73708e-48		AT2G17080	3.99209	1.49006e-25
AT4G19230	5.44152	1.54926e-37		AT5G35790	-1.62732	9.42483e-11		AT1G21550	2.33572	6.7774e-22		AT1G29690	2.68508	3.95415e-48		AT2G24300	3.16455	1.51071e-25
ATCG00750	3.54495	1.64805e-37		AT3G28370	2.11071	9.70658e-11		AT5G15830	-3.3628	7.3009e-22		AT2G35382	-4.42049	4.62701e-48		AT2G47410	3.64416	1.56963e-25
AT4G22490	-6.69527	1.71458e-37		AT2G02310	3.30005	9.95633e-11		AT1G03870	-1.68455	7.54844e-22		AT1G61560	3.92657	5.02712e-48		AT1G68730	-3.79129	1.59161e-25
AT2G29410	4.28297	1.96058e-37		AT1G22985	1.98457	1.02506e-10		AT1G72820	-1.52727	9.14797e-22		AT5G22690	3.79154	5.38577e-48		AT4G15160	2.93392	1.60672e-25
AT2G32870	-6.27032	1.9878e-37		AT5G48545	-1.74779	1.0595e-10		AT3G18010	-1.94799	9.40684e-22		ATCG00490	2.35046	6.48391e-48		AT2G06045	7.50262	1.61456e-25
AT1G61100	3.73987	2.38198e-37		AT5G40370	1.31977	1.0595e-10		AT2G46170	1.27067	9.92791e-22		ATCG01120	2.58311	7.6961e-48		AT2G28810	-3.38756	1.667e-25
AT2G22870	2.11914	2.4433e-37		AT1G22630	-1.89102	1.06649e-10		AT5G63780	2.27548	1.01226e-21		AT5G13210	4.49805	8.22963e-48		AT3G15870	8.16695	1.71933e-25
AT2G45920	4.82997	2.56416e-37		AT5G08720	-1.77076	1.11943e-10		AT3G14210	1.29052	1.01392e-21		AT3G10020	3.84235	1.27152e-47		AT3G13175	-4.3989	1.73893e-25
AT3G01470	-2.48581	2.57493e-37		AT1G29700	-1.64825	1.12002e-10		AT5G11650	-1.75686	1.04641e-21		ATCG00670	2.09812	1.70543e-47		AT4G35350	-3.10496	1.76765e-25
AT1G11210	3.27704	2.681e-37		AT5G00655	2.12193	1.17332e-10		AT2G45960	-1.5685	1.0786e-21		AT3G13480	-2.28055	1.93019e-47		AT1G47380	3.19408	1.85295e-25
AT2G23120	2.94467	2.84479e-37		AT1G66480	2.24657	1.17961e-10		AT3G52480	-1.91309	1.23148e-21		AT1G15280	2.26827	2.0603e-47		AT4G11610	3.83794	1.87121e-25
AT5G13100	2.67056	2.87752e-37		AT3G06145	-1.99668	1.18485e-10		AT4G37520	-1.52838	1.2378e-21		AT3G14660	2.79166	2.49409e-47		AT1G48690	-4.10049	1.92667e-25
AT1G29430	-3.7977	2.89441e-37		AT1G06460	1.62786	1.20258e-10		AT2G36950	-1.50843	1.28738e-21		AT3G17410	-1.73297	2.90954e-47		AT5G22030	3.48469	2.16994e-25
AT5G04020	4.46803	3.20316e-37		AT1G67840	-1.40394	1.24963e-10		AT2G36895	-1.53903	1.33252e-21		AT1G21580	2.47555	3.6053e-47		AT1G43790	-4.65317	2.57622e-25
AT2G27660	4.59054	3.98686e-37		AT5G59770	-1.6165	1.38607e-10		AT5G28540	1.72728	1.39478e-21		AT1G32920	2.73698	3.85771e-47		ATCG00790	3.73524	2.61081e-25
AT4G20840	2.22553	4.6453e-37		AT1G03055	-2.91385	1.40675e-10		AT2G23690	-2.39066	1.55713e-21		AT3G08770	-3.72036	3.96686e-47		AT3G50060	3.44754	3.0621e-25
AT4G34710	3.14018	6.17733e-37		AT1G33240	-1.74821	1.47156e-10		AT5G49450	-1.62068	1.56009e-21		AT5G39030	2.77376	4.21352e-47		AT4G23493	-3.61805	3.17122e-25
AT2G44490	2.77958	6.49606e-37		AT4G27310	-2.13175	1.48298e-10		AT5G20110	-1.58505	1.80127e-21		AT4G34870	-2.36322	5.9375e-47		AT2G37200	-3.24101	3.19076e-25
AT5G54165	6.08633	6.52109e-37		AT4G13495	-1.75733	1.57194e-10		AT4G12690	-2.00388	1.81646e-21		AT5G37190	2.74335	6.67833e-47		AT5G60310	5.37692	3.248e-25
AT5G66610	4.12907	7.72338e-37		AT3G52840	-1.56197	1.57195e-10		AT3G04550	1.43013	1.91151e-21		AT2G19710	3.1273	7.59384e-47		ATCG00340	3.58393	3.35204e-25
AT1G20225	-1.99355	9.44724e-37		AT4G36940	1.61321	1.57626e-10		AT3G48115	-1.47687	2.05181e-21		AT5G25930	4.00586	7.59384e-47		AT4G19120	3.40097	3.46902e-25
AT5G53590	3.38468	1.39309e-36		AT3G56680	-1.48241	1.57626e-10		AT3G54920	-1.56665	2.08303e-21		AT2G25480	2.00676	8.90249e-47		AT3G50120	3.64987	3.77852e-25
AT5G02015	7.18657	1.39309e-36		AT2G39250	-2.19933	1.60714e-10		AT4G25470	-5.90041	2.35677e-21		AT3G06520	5.24407	9.11285e-47		AT3G44890	-3.5343	3.90359e-25
AT5G63370	3.43032	1.4207e-36		AT2G02010	2.433	1.62517e-10		AT3G06080	-1.39409	2.4084e-21		AT1G10890	2.08045	9.17701e-47		AT3G54870	4.52618	4.05354e-25
AT1G59860	5.13789	1.44418e-36		AT1G78210	2.05361	1.68424e-10		AT1G65790	2.50438	2.43111e-21		AT3G63500	2.84861	9.34097e-47		AT3G56790	5.59245	4.64056e-25
AT2G16510	-1.86631	1.53058e-36		AT2G24240	2.31722	1.69278e-10		AT1G11210	4.59954	3.02911e-21		AT3G20570	-6.05673	1.12534e-46		ATCG00480	3.53609	4.69094e-25
AT3G16510	3.63506	1.55735e-36		AT1G30040	2.22474	1.70173e-10		AT1G17360	-1.37042	3.09981e-21		AT2G43570	-3.71616	1.26848e-46		AT1G64000	-4.92716	4.69639e-25
AT5G42050	2.71919	1.80518e-36		AT4G05100	2.5864	1.70421e-10		AT2G36460	1.48542	4.32839e-21		AT5G41750	4.65292	1.58398e-46		AT4G27480	3.26796	4.70121e-25
AT1G44910	2.22123	2.1733e-36		AT5G48570	2.48918	1.75058e-10		AT3G18080	1.21527	4.81807e-21		AT2G30470	2.46481	1.87833e-46		AT1G22190	3.07928	5.10883e-25
AT1G61120	5.26881	2.27758e-36		AT3G06125	-1.74439	1.77889e-10		AT4G06195	-2.21206	4.92753e-21		AT4G30270	-2.59176	1.99557e-46		AT1G21670	3.01246	5.27183e-25
AT5G19980	-2.34676	2.28484e-36		AT5G50450	2.40938	1.8711e-10		AT2G03750	-1.22242	5.23178e-21		AT3G18250	-4.99786	2.17698e-46		ATCG01010	3.66253	5.88096e-25
AT2G03150	2.31824	2.33349e-36		AT5G05860	-1.50478	1.90339e-10		AT4G13010	-1.10996	5.23894e-21		AT1G15260	-2.53932	2.33748e-46		AT2G18196	-3.75335	5.88245e-25
AT5G15870	3.68703	2.3535e-36		AT5G15860	-1.89129	1.91319e-10		AT1G07200	-1.51447	5.51872e-21		AT2G05210	2.64371	2.39301e-46		AT1G67080	-3.20564	7.22496e-25
AT3G27200	-3.41186	2.93396e-36		AT1G66200	-1.81214	1.96808e-10		AT2G37460	-1.65556	5.67939e-21		AT5G42540	2.14394	2.45375e-46		AT4G22212	-3.35591	7.24247e-25
AT4G23220	3.21218	3.60603e-36		AT4G33625	1.95367	1.97814e-10		AT4G35630	1.738	5.75688e-21		AT3G14560	-3.34408	2.52904e-46		AT3G18130	-3.65862	7.84381e-25
AT1G04047	9.13594	3.99764e-36		AT5G47070	1.4913	1.98875e-10		AT3G02630	1.51101	6.28686e-21		AT2G30540	-9.14892	2.56083e-46		AT2G26710	3.04335	7.91279e-25
AT5G22220	3.98887	4.92645e-36		AT3G52230	-1.61033	2.12832e-10		AT5G13760	-1.74378	6.51876e-21		AT2G15042	3.95891	2.75794e-46		AT5G58080	8.04682	8.32829e-25
AT2G23810	2.41698	5.15866e-36		AT3G17110	2.53049	2.1517e-10		AT1G02450	2.36047	6.69299e-21		AT2G44200	2.45483	2.87134e-46		AT5G17210	-3.31928	8.39834e-25
AT1G56060	4.20063	5.52259e-36		AT5G54280	-1.75817	2.31531e-10		AT4G35250	-1.03515	6.83841e-21		AT4G19960	2.62734	3.26465e-46		AT1G77500	3.0067	9.30236e-25
AT4G37690	4.84376	6.58192e-36		AT2G47650	1.78459	2.39348e-10		AT1G73650	-1.40841	7.36711e-21		AT5G42620	2.46591	3.27614e-46		AT1G68430	-3.95368	9.70913e-25
AT1G68840	4.86205	6.60148e-36		AT5G15910	-1.60243	2.54736e-10		AT1G22930	-1.65227	7.93824e-21		AT1G24460	2.73523	3.56712e-46		AT3G51490	7.06452	9.74185e-25
AT2G36810	2.69229	8.49136e-36		AT3G03820	-1.98487	2.54736e-10		AT1G07187	2.72791	8.39841e-21		AT5G42400	3.16358	3.70943e-46		AT4G17785	-4.56004	9.764e-25
AT2G34585	-2.28103	9.12382e-36		AT5G54490	1.38156	2.7609e-10		AT2G27360	-1.55255	8.41175e-21		AT1G27530	-2.37406	3.84977e-46		AT2G47950	4.71761	9.81249e-25
AT2G47890	2.96877	9.51964e-36		AT1G78290	-1.39171	2.85725e-10		AT1G78210	1.2371	8.63541e-21		AT4G09890	-2.8135	4.34198e-46		AT4G13340	3.67988	9.95866e-25
AT3G52450	6.10244	9.77247e-36		AT3G45730	1.61713	3.00192e-10		AT4G15550	-2.66866	8.89561e-21		AT1G56540	4.3236	4.41523e-46		AT5G61890	8.20903	1.05442e-24
AT5G61190	2.74471	9.9049e-36		AT5G25120	-1.90411	3.18309e-10		AT2G26080	-1.33837	8.89561e-21		AT1G07640	-4.15658	4.72227e-46		AT5G54855	-3.05359	1.17647e-24
AT1G56510	3.57573	1.04633e-35		AT4G25290	-2.53546	3.19004e-10		AT5G65630	1.36742	8.96352e-21		AT4G34430	2.54696	4.94309e-46		AT2G28410	-2.95152	1.24914e-24
AT2G29110	4.03427	1.16852e-35		AT5G26340	2.07242	3.19004e-10		AT4G14960	1.04287	9.06434e-21		AT2G33100	6.63025	5.15855e-46		AT1G09080	5.40758	1.25536e-24
AT3G15800	4.7122	1.67828e-35		AT5G64460	-1.60356	3.33451e-10		AT1G14060	1.6591	9.32807e-21		AT5G58160	3.65557	6.39496e-46		AT4G32630	7.1749	1.34024e-24
ATCG09900	4.87383	1.75369e-35		AT1G11210	2.04434	3.33451e-10		AT2G21210	-1.25838	9.35978e-21		AT3G48520	9.67833	6.43755e-46		AT5G01650	-3.20424	1.34427e-24
AT1G68340	4.00257	2.34861e-35		AT5G51460	-1.84191	3.5788e-10		AT4G33625	1.63679	1.00251e-20		AT1G23390	-2.46334	9.00187e-46		AT2G04500	3.71386	1.35268e-24
AT5G04560	3.37159	2.61035e-35		AT3G17650	-1.48895	3.59018e-10		AT1G48300	-1.35727	1.02513e-20		AT3G13600	4.66158	9.83178e-46		AT4G35380	3.30281	1.35269e-24
AT3G60940	7.81362	2.88186e-35		AT4G34730	-1.65247	3.59832e-10		AT5G62130	-2.42307	1.12154e-20		AT3G01830	4.56722	1.26757e-45		AT4G11320	-3.32539	1.40006e-24
AT3G06520	3.44941	3.15166e-35		AT2G35060	-1.94162	3.63231e-10		AT1G80760	-2.15585	1.36367e-20		AT5G67570	2.81807	1.2809e-45		AT1G53700	3.47301	1.48154e-24
AT1G43000	6.48549	3.62384e-35		AT1G02820	-4.9189	3.77714e-10		AT5G56544	-2.73353	1.74354e-20		AT1G22885	-3.41126	1.30342e-45		AT2G40670	-4.20235	1.65793e-24
AT1G51700	2.50228	3.73719e-35		AT1G13790	1.83765	3.82264e-10		AT1G75690	-1.04049	1.75948e-20		AT3G62910	2.15249	1.37145e-45		AT3G01940	-4.16438	1.68798e-24
AT4G38570	3.4434	4.02395e-35		AT1G18620	-1.85267	3.98096e-10		AT5G14740	-0.993796	1.90054e-20		AT5G13590	2.9949	1.68961e-45		AT3G44550	-3.7723	1.80532e-24
AT1G24145	2.38347	4.44022e-35		AT4G33770	-1.99601	4.27774e-10		AT5G21170	-1.95034	1.92706e-20		AT5G44070	2.96847	1.91192e-45		AT5G46115	-5.02852	1.87179e-24
AT3G05670	2.68425	4.65012e-35		AT1G01630	1.73484	4.47372e-10		AT1G15290	-1.24614	2.20183e-20		AT5G45060	2.65998	1.97436e-45		AT3G08720	3.44354	1.87318e-24
AT4G34135	4.25612	4.74806e-35		AT1G73805	1.55082	4.47372e-10		AT5G04490	-1.23021	2.33829e-20		AT5G14700	2.45618	2.13368e-45		AT3G48450	-4.2704	1.88869e-24
AT5G01020	-1.88346	4.74806e-35		AT4G39030	2.02359	4.52499e-10		AT5G20630	1.36849	2.467e-20		AT5G44020	-2.50095	3.5173e-45		AT1G59730	-5.23813	2.3338e-24
AT4G12610	2.70542	4.94545e-35		AT5G39380	2.6166	4.59193e-10		AT5G21020	-1.35328	2.725e-20		AT4G10930	3.00644	3.61368e-45		AT5G16250	-3.28209	2.42517e-24
AT3G28850	4.90745	5.3853e-35		AT3G55470	1.58228	4.75395e-10		AT2G45170	-2.12235	2.96554e-20		AT4G33780	-2.19889	4.2249e-45		AT2G46510	4.88902	2.45611e-24
AT1G21390	2.56346	5.39096e-35		AT5G26667	1.36104	4.9506e-10		AT1G35612	-1.60331	3.1289e-20		AT4G16860	3.25468	5.37436e-45		AT5G12050	3.64875	2.55602e-24
AT1G27695	5.07357	5.5534e-35		AT1G78680	1.73356	5.06542e-10		AT4G38580	1.50508	3.18894e-20		AT3G62010	2.2985	5.48267e-45		AT2G14960	4.44931	2.55865e-24
AT4G25470	8.39547	6.03829e-35		AT3G47550	1.74123	5.77374e-10		AT4G15420	-1.46788	3.49856e-20		AT5G35170	1.78681	5.5526e-45		AT3G26770	-3.33938	2.64103e-24
AT3G05380	3.36533	6.98002e-35		AT5G64850	-1.59425	5.81782e-10		AT5G02120	-1.60397	3.52339e-20		AT1G48745	-2.53178	6.09932e-45		AT5G19010	3.63777	2.71919e-24
AT1G08880	-1.94153	6.98377e-35		AT3G09580	-1.63965	5.86595e-10		AT5G06980	-4.5251	3.60347e-20		AT1G77800	3.00622	6.17514e-45		AT4G17030	-3.57707	2.82758e-24
AT4G34460	2.53895	7.15454e-35		AT5G46920	1.93626	6.00883e-10		AT1G78230	-1.78729	3.67084e-20		AT3G29000	3.23623	9.37812e-45		AT3G57410	2.97536	2.84986e-24
AT4G14370	5.6983	7.59735e-35		AT3G44480	-1.89207	6.30013e-10		AT4G16520	-1.37695	3.83987e-20		AT1G22890	-2.85347	1.07864e-44		AT2G14880	-3.28744	2.93699e-24
AT1G22830	5.32608	8.39407e-35		AT1G44350	1.79871	6.38752e-10		AT2G22240	-2.20273	5.00246e-20		AT2G43810	-2.13727	1.18645e-44		AT1G73885	-3.6218	3.03825e-24
AT1G15200	2.14706	9.11901e-35		AT1G78410	2.5047	6.49868e-10		AT1G55210	1.1489	5.24922e-20		AT3G05500	2.75389	1.79801e-44		AT2G02480	3.3192	3.07233e-24
AT4G27910	2.6626	9.96257e-35		AT5G01750	1.40229	6.6282e-10		AT2G46440	1.38163	5.42855e-20		AT2G33435	1.98568	1.92575e-44		AT2G35670	8.04708	3.09133e-24
AT3G47350	-1.93496	1.15854e-34		AT5G04250	2.29487	6.79164e-10		AT4G22890	-1.1662	5.96672e-20		AT1G73080	3.68499	2.13838e-44		AT3G49055	5.30349	3.12722e-24
AT3G63060	4.48908	1.34085e-34		AT4G30993	-1.65443	7.27959e-10		AT5G03130	-2.06048	6.0669e-20		AT4G04840	-2.29393	2.5488e-44		AT3G06990	3.89853	3.15021e-24
AT1G02335	-6.25153	1.34696e-34		AT1G51090	1.49436	7.27959e-10		AT2G46340	-1.32596	6.12424e-20		AT5G20090	-1.61838	2.66948e-44		AT1G28480	3.56503	3.36127e-24
AT4G05100	5.95733	1.53414e-34		AT5G43260	-1.51218	7.2813e-10		AT5G00650	-2.85438	6.89264e-20		AT1G76090	-2.88066	4.63484e-44		AT4G14060	-5.48178	3.46592e-24
AT5G25250	3.48702	1.59371e-34		AT4G22780	1.58888	7.286e-10		AT1G56720	-1.32737	7.08367e-20		AT5G19390	2.26873	5.01073e-44		AT5G40960	-4.80512	3.7547e-24
AT1G25250	3.08743	1.69962e-34		AT4G14230	1.75731	7.62531e-10		AT1G27930	1.27979	7.1077e-20		AT1G28370	4.18025	5.01415e-44		AT1G76800	-4.14725	4.22369e-24
AT3G26910	3.40269	1.9351e-34		AT3G60300	-1.58087	7.66846e-10		AT2G38980	-2.00632	7.37554e-20		AT2G28410	-4.10831	5.18341e-44		AT2G16870	3.93601	4.28911e-24
AT4G16008	-4.88719	2.04932e-34		AT3G13600	2.34245	7.90805e-10		AT1G66130	-1.30625	7.57419e-20		AT1G75630	-1.82227	5.29178e-44		AT4G29790	3.16708	4.51442e-24
AT2G40740	4.95014	2.07245e-34		AT1G70800	2.38712	8.16959e-10		AT4G10040	-1.42937	7.98715e-20		AT5G19530	-3.21231	5.75703e-44		AT4G36410	-3.17665	4.60366e-24
AT4G28470	3.33326	2.12837e-34		AT2G29910	-2.0193	8.33905e-10		AT5G55570	-2.21776	8.45121e-20		AT3G45980	-1.82964	6.17137e-44		AT2G03780	-3.98543	4.71711e-24
AT4G30090	3.39283	2.27153e-34		AT5G35210	-1.47409	8.49127e-10		AT5G66880	1.88556	8.76795e-20		AT4G24580	11.276	6.19544e-44		AT3G07010	3.00385	4.8767e-24
AT4G17895	3.63723	2.56178e-34		AT3G27170	-3.42992	8.82476e-10		AT1G18590	1.46025	1.02197e-19		AT2G39190	2.41434	6.28645e-44		AT3G01710	3.58469	4.93021e-24
AT1G30135	4.47466	2.8156e-34		AT2G32210	2.07974	8.91838e-10		AT2G29400	-1.29203	1.03508e-19		AT4G04410	3.45073	7.53669e-44		AT1G54540	-4.04691	4.94405e-24
AT1G01350	3.04952	3.07322e-34		AT3G02870	-1.305	9.8381e-10		AT4G09900	1.71514	1.11727e-19		AT4G03430	2.8035	7.96532e-44		AT2G47440	2.87596	4.98868e-24
AT2G36590	3.66946	3.51999e-34		AT1G66230	-1.86802	9.93733e-10		AT3G20270	-1.63238	1.32779e-19		AT2G32860	-4.91244	9.06335e-44		AT1G15760	-3.94456	5.07124e-24
AT5G24800	3.38208	3.64865e-34		AT3G10405	-1.86489	1.08533e-09		AT2G18700	-2.61165	1.37642e-19		AT2G06210	2.37381	9.71808e-44		AT3G03300	3.64201	5.10067e-24
AT2G17787	3.37297	4.17703e-34		AT1G69890	1.56233	1.10448e-09		AT1G14290	-1.39536	1.3854e-19		AT5G44710	-2.07753	1.0567e-43		AT2G28970	3.31652	5.10067e-24
AT3G53280	2.82099	4.77896e-34		AT5G37600	1.94452	1.13522e-09		AT3G23920	-1.32462	1.41913e-19		AT4G35950	4.33977	1.07315e-43		AT1G80730	-4.61001	5.10484e-24
AT2G33470	-1.81729	4.87989e-34		AT4G34610	-1.69779	1.16898e-09		AT3G05130	1.93144	1.45475e-19		AT3G03030	3.82969	1.08316e-43		AT1G20030	-4.07805	5.37618e-24
AT1G73480	3.03013	5.04843e-34		AT4G39210	2.05267	1.19846e-09		AT1G62960	-1.86895	1.53169e-19		AT5G48412	-2.74943	1.12747e-43		AT2G01008	5.06397	5.38181e-24
AT1G74330	4.21523	5.51628e-34		AT2G33530	-1.55647	1.20773e-09		AT1G27630	1.44654	1.53284e-19		AT5G65630	2.98816	1.17114e-43		AT1G79470	-3.65953	5.52749e-24
AT5G64220	3.24985	5.54958e-34		AT3G25882	1.74232	1.21088e-09		AT5G15860	-1.49799	1.72301e-19		AT3G58990	-3.67111	1.44373e-43		AT2G17550	3.73929	5.53733e-24
AT1G63750	3.97952	6.03193e-34		AT1G27350	1.3132	1.24699e-09		AT1G29450	-1.64635	2.01966e-19		AT2G45960	-1.71193	1.5376e-43		AT3G08640	-3.2188	5.54542e-24
AT1G72440	2.20775	6.03857e-34		AT4G34590	1.8256	1.27299e-09		AT1G12420	-1.4126	2.53043e-19		AT5G47220	3.15694	1.63168e-43		AT1G80050	-3.41945	6.55219e-24
AT1G53590	2.8343	6.31065e-34		AT2G03390	-1.54307	1.27583e-09		AT5G37260	-1.47768	2.91832e-19		AT4G21660	2.05657	1.98307e-43		AT1G71696	3.23805	7.3649e-24
AT1G27050	-2.41587	7.96925e-34		AT5G49680	1.68601	1.28063e-09		AT3G23080	-1.58893	3.41617e-19		AT2G44430	2.69114	2.18101e-43		AT5G61560	4.31389	7.82671e-24
AT3G05510	4.04064	8.72612e-34		AT1G76530	-2.67243	1.31773e-09		AT4G32570	-1.32177	3.50401e-19		AT5G17000	2.79786	2.24249e-43		AT3G45530	3.43963	8.47501e-24
AT1G07400	5.53518	9.31658e-34		AT3G51460	1.45036	1.35467e-09		AT2G39000	-1.398	3.5755e-19		AT1G70100	2.5676	2.28556e-43		AT1G12240	3.38706	8.80064e-24
AT4G10480	-1.79443	9.31658e-34		AT1G28190	1.51796	1.3678e-09		AT5G39760	2.16931	3.58616e-19		AT3G22231	3.02724	2.70203e-43		AT4G37460	2.83657	8.83523e-24
AT5G16360	3.57551	1.10907e-33		AT1G80780	-1.3874	1.37738e-09		AT5G10946	-1.69878	3.75566e-19		AT4G36520	1.94256	2.79313e-43		AT5G22570	5.83855	9.24303e-24
AT1G30400	2.57253	1.12678e-33		AT4G15545	-1.37149	1.37738e-09		AT5G62070	1.45435	3.98832e-19		ATCG00400	2.60763	3.67906e-43		AT4G22160	-3.25905	9.62151e-24
AT1G21010	2.67857	1.12697e-33		AT1G66080	1.80271	1.38594e-09		AT1G64530	-2.4169	4.16664e-19		AT5G54800	-3.18801	4.35997e-43		AT5G45670	-6.28452	1.01682e-23
AT1G58380	-2.27721	1.1295e-33		AT5G01920	-1.47278	1.38812e-09		AT4G31500	1.42383	4.22512e-19		AT3G12020	3.01955	4.8312e-43		AT2G46535	-3.14437	1.0431e-23
AT2G46270	3.34147	1.17212e-33		AT5G40760	1.55642	1.41096e-09		AT3G62950	-2.30365	4.94924e-19		AT4G21840	-5.08644	7.05685e-43		AT5G36870	3.58139	1.06506e-23
AT1G72920	3.15627	1.27069e-33		AT5G21222	-1.69366	1.41371e-09		AT5G44010	2.13958	5.26775e-19		AT3G26165	2.92497	8.07025e-43		AT1G62380	-3.52165	1.06506e-23
AT5G42950	2.71254	1.36481e-33		AT4G31500	1.93599	1.44561e-09		AT5G16650	-1.16801	5.29117e-19		AT5G10780	-2.173	8.13065e-43		AT2G38650	3.12685	1.16625e-23
AT1G66140	-3.2283	1.47526e-33		AT1G48330	1.95655	1.46807e-09		AT3G10420	-1.49696	5.35461e-19		AT2G30620	-1.99608	8.61894e-43		AT1G13635	-4.64936	1.16625e-23
AT1G19180	4.00209	1.66166e-33		AT2G00410	-1.82056	1.51633e-09		AT1G66410	1.03831	5.41554e-19		AT5G53560	-2.07046	8.97871e-43		AT2G07715	4.31201	1.18058e-23
AT4G26710	-1.65218	1.73463e-33		AT2G40400	-1.60654	1.57255e-09		AT3G50760	2.19148	5.44272e-19		AT4G32420	2.09111	1.07843e-42		AT5G10800	4.7116	1.2003e-23
AT5G63160	3.21122	2.01618e-33		AT1G11720	-1.50274	1.59095e-09		AT2G47750	-3.34358	6.04429e-19		AT2G20290	3.14479	1.09212e-42		ATMG00060	3.79953	1.32983e-23
AT1G12920	-2.05598	2.11182e-33		AT2G04495	1.53212	1.63075e-09		AT5G20670	-2.26542	7.3795e-19		AT5G64660	3.98172	1.28376e-42		AT3G12090	-3.12053	1.35321e-23
AT4G40040	-1.97702	2.12105e-33		AT2G16070	-1.50366	1.65251e-09		AT5G10380	-1.45925	7.64305e-19		AT1G66170	6.96568	1.38786e-42		AT1G77640	3.46373	1.37959e-23
AT5G22240	5.04302	2.14318e-33		AT2G14750	1.89142	1.66835e-09		AT2G31110	-1.45337	8.23651e-19		AT1G23780	-2.47	1.40056e-42		AT1G62450	4.61699	1.44271e-23
AT5G26770	2.9152	2.15552e-33		AT1G70580	-2.0695	1.69189e-09		AT3G12580	4.0356	9.58652e-19		AT4G20850	2.5151	1.84801e-42		AT3G12870	-3.72771	1.64587e-23
AT5G11630	-1.93214	2.16186e-33		AT5G62140	-1.52753	1.70214e-09		AT4G26850	-1.51123	1.06152e-18		AT3G14430	-2.72898	1.86616e-42		AT3G05420	2.8463	1.71396e-23
AT5G10550	3.15466	2.20954e-33		AT2G32950	-1.30178	1.74704e-09		AT4G17080	-1.5655	1.1241e-18		AT5G34790	4.06077	1.92095e-42		AT1G08590	4.01194	1.89288e-23
AT3G44630	2.40976	2.23413e-33		AT2G38360	2.24248	1.78708e-09		AT3G18500	1.33635	1.17291e-18		AT5G49680	3.46217	1.94967e-42		AT4G00080	2.92503	1.89961e-23
AT5G38700	8.64613	2.4843e-33		AT1G71340	-1.70589	1.79993e-09		AT1G44800	-1.97936	1.19608e-18		AT3G53410	-2.24571	2.02136e-42		AT1G12210	-4.20448	2.10862e-23
AT5G08240	3.65953	2.50551e-33		AT5G45050	-1.43001	1.87689e-09		AT5G64930	-1.73233	1.5488e-18		AT1G77885	-4.11835	2.1067e-42		AT5G51940	-3.12801	2.15035e-23
AT3G44400	2.50819	3.20001e-33		AT1G79520	-2.7412	1.90566e-09		AT3G04670	-1.26557	1.6226e-18		AT1G42470	3.16826	2.6498e-42		AT1G05160	3.43214	2.33309e-23
AT5G59030	-1.99846	3.27087e-33		AT2G41310	-1.79439	1.93156e-09		AT3G51920	-1.46165	1.67505e-18		AT4G10120	2.51342	2.90193e-42		AT4G25630	-3.44203	2.33718e-23
AT4G23920	3.12232	3.72445e-33		AT1G20450	1.60848	1.94833e-09		AT1G77930	-1.14233	1.72762e-18		AT3G48110	2.8573	2.99247e-42		AT1G18830	7.30702	2.37226e-23
AT4G39640	2.76508	3.94778e-33		AT3G05345	-2.00218	1.9801e-09		AT1G05900	-1.1746	2.02654e-18		AT5G16210	2.42552	3.40886e-42		AT4G00480	3.78984	2.45039e-23
AT3G59540	-1.7751	4.47161e-33		AT2G20670	-2.06824	2.0495e-09		AT1G26670	-1.35498	2.1264e-18		AT5G42850	-2.09778	3.59575e-42		ATCG00510	3.88151	2.60006e-23
AT1G06840	3.38737	4.83117e-33		AT3G16870	1.8638	2.16527e-09		AT2G34070	-1.63944	2.28244e-18		ATMG00090	4.25754	3.71931e-42		AT3G15115	3.11561	2.71645e-23
AT2G18680	4.22012	4.83117e-33		AT1G19020	1.82479	2.2721e-09		AT1G19680	-1.5871	2.38876e-18		AT1G64750	-1.93064	4.24412e-42		AT1G21170	3.7257	2.77578e-23
AT1G69460	-1.9215	5.13387e-33		AT1G77000	2.80921	2.33521e-09		AT1G66230	-1.87759	2.47843e-18		AT1G79245	4.25503	4.37975e-42		AT5G43040	3.09583	3.04674e-23
ATCG00320	3.38611	6.22276e-33		AT3G45290	1.84153	2.39391e-09		AT4G10150	-2.15461	2.66105e-18		AT4G12400	5.3584	4.48167e-42		AT5G48480	-3.36412	3.18263e-23
AT1G56250	5.96218	7.4241e-33		AT4G39830	2.06568	2.50046e-09		AT4G31310	-1.34242	2.70045e-18		AT4G34000	2.00302	4.87379e-42		AT5G13690	4.54392	3.21887e-23
AT1G25422	3.56904	7.62932e-33		AT4G26270	1.85795	2.53835e-09		AT1G30820	-1.94684	2.87837e-18		AT5G64070	2.483	5.5093e-42		AT1G35730	9.29144	3.24709e-23
AT1G73630	-4.80015	8.19267e-33		AT4G36860	-1.40359	2.62165e-09		AT3G21260	-1.935	2.924e-18		AT4G28070	4.40559	5.62996e-42		AT2G32900	3.35129	3.32162e-23
AT5G05300	3.59978	8.20688e-33		AT2G31020	2.11695	2.62165e-09		AT1G11850	-1.17175	3.02262e-18		AT2G23130	-2.46138	5.79221e-42		AT4G26970	3.25391	3.34932e-23
AT1G70480	2.38156	9.26253e-33		AT2G22500	1.37147	2.63128e-09		AT1G74090	1.67064	3.08929e-18		ATCG00570	3.14652	5.98234e-42		AT1G33090	3.68058	3.35864e-23
AT5G49680	3.90274	9.32829e-33		AT5G25130	-2.2931	2.63208e-09		AT1G21750	1.23674	3.2813e-18		AT4G30350	2.9506	6.46562e-42		AT3G30350	-4.84962	3.50695e-23
AT4G35480	3.15585	1.09881e-32		AT4G35480	1.6579	2.64902e-09		AT4G02340	1.15417	3.37088e-18		AT1G58420	3.45472	6.72333e-42		AT2G37220	-2.9456	3.66079e-23
AT1G51090	3.27645	1.10092e-32		AT5G58700	2.23846	2.69844e-09		AT1G07450	-2.10792	3.43107e-18		AT4G34260	-2.31408	9.07577e-42		AT5G41650	-3.52479	3.73412e-23
AT2G27140	-7.11282	1.12623e-32		AT4G35780	-1.94066	2.70109e-09		AT3G06070	-1.9701	3.49632e-18		AT5G33370	-6.84421	9.54627e-42		AT3G58470	-2.99533	3.77897e-23
AT5G22545	3.38491	1.16985e-32		AT1G76620	1.73346	2.81131e-09		AT3G57490	1.74037	3.85988e-18		AT5G08780	4.572	1.01908e-41		AT4G19020	3.63096	3.82234e-23
AT3G19830	2.65647	1.44329e-32		AT3G19800	-1.60344	2.86132e-09		AT1G69870	1.79446	4.04173e-18		AT5G44800	2.21487	1.12737e-41		AT2G22125	3.39654	3.83537e-23
AT3G45650	3.41291	1.64572e-32		AT4G18253	1.52267	2.93808e-09		AT1G78020	1.32663	4.04173e-18		AT4G30100	2.5599	1.42582e-41		AT2G19710	3.54192	3.88264e-23
AT2G32130	6.49593	1.69184e-32		AT3G13040	-1.71306	3.02369e-09		AT2G45560	1.80329	4.65809e-18		AT2G21170	1.55146	1.46219e-41		AT4G24130	-3.74542	3.8882e-23
AT1G01770	3.47417	1.89042e-32		AT4G27700	-1.54774	3.02556e-09		AT5G37600	1.57158	4.65809e-18		AT3G29390	2.9596	1.63203e-41		AT1G64370	-3.42121	4.4613e-23
AT1G77500	3.16572	1.91365e-32		AT3G02470	-1.19621	3.02556e-09		AT2G38750	1.81682	4.65918e-18		AT1G06670	2.89825	1.70174e-41		AT5G45560	3.74021	5.44862e-23
AT1G77890	2.9014	2.22082e-32		AT4G22970	1.5819	3.09288e-09		AT3G23120	1.80298	4.66781e-18		AT5G39020	3.45359	1.83842e-41		AT2G02120	-4.22904	5.54255e-23
AT3G05200	3.22385	2.36606e-32		AT2G45180	-1.38152	3.13022e-09		AT3G20300	1.64049	4.97795e-18		AT2G44840	4.04212	1.87172e-41		AT5G49920	6.43373	5.54255e-23
AT5G16000	-2.44592	2.86568e-32		AT1G35420	-1.69802	3.13022e-09		AT2G42540	4.63208	4.97795e-18		AT3G23530	2.01748	1.87175e-41		AT4G33610	-3.97399	5.57963e-23
AT4G39830	4.12305	3.07517e-32		AT5G03610	1.58273	3.16226e-09		AT1G64390	1.47218	5.14641e-18		AT3G61200	-2.22392	1.93638e-41		AT3G59850	3.34622	6.40773e-23
AT4G31780	2.7137	3.35393e-32		AT3G51160	1.5821	3.23516e-09		AT5G39080	-1.454	5.14641e-18		AT4G23420	5.33888	2.19553e-41		AT1G05310	-4.51451	6.51341e-23
AT3G19570	2.79898	3.35393e-32		AT1G24100	1.71864	3.24206e-09		AT1G27045	-4.02156	6.228e-18		AT3G55630	2.35226	2.52429e-41		AT2G19950	3.11724	6.64831e-23
AT5G58630	5.38774	3.56846e-32		AT1G62250	-2.09715	3.26465e-09		AT2G29670	-1.31466	6.36329e-18		AT1G70140	4.47852	2.69659e-41		AT1G74100	-3.17567	6.77289e-23
AT1G48310	-2.54117	4.31689e-32		AT2G16365	-1.55073	3.2862e-09		AT3G08730	-1.23697	6.9952e-18		AT1G80930	1.86733	2.86713e-41		AT3G23750	3.25818	6.8393e-23
AT5G08500	2.41291	4.9471e-32		AT2G40750	1.49071	3.29833e-09		AT4G13770	1.27686	7.36432e-18		AT1G79270	2.3553	3.14109e-41		AT2G17240	-2.89735	6.89498e-23
AT2G17540	-2.96872	5.24245e-32		AT1G27330	1.58704	3.37841e-09		AT5G44530	-2.39924	7.39899e-18		AT2G25170	2.20587	3.28198e-41		AT3G22320	-2.90244	6.96824e-23
AT5G46295	4.82983	5.38027e-32		AT3G25690	-1.57652	3.40555e-09		AT5G28770	-3.8428	7.80245e-18		AT4G25350	4.70571	3.84377e-41		AT3G46400	4.432	7.03739e-23
AT3G16860	4.15795	5.50944e-32		AT2G41560	-1.72583	3.55368e-09		AT5G15350	-1.1135	7.82267e-18		AT1G48310	-3.07523	4.69044e-41		AT1G74450	3.20568	7.33373e-23
AT5G24670	2.71669	6.12153e-32		AT2G02230	1.51604	3.56383e-09		AT2G06025	-1.07783	7.94981e-18		AT3G49530	3.11303	6.09755e-41		ATMG01120	4.31337	7.33603e-23
AT3G07080	4.29227	6.2909e-32		AT2G46650	2.43265	3.57676e-09		AT1G29700	-1.0985	8.21435e-18		AT5G57160	3.54755	6.29066e-41		AT1G13380	-3.06347	7.83458e-23
AT2G31210	9.1459	7.20113e-32		AT3G60260	1.61307	3.63567e-09		AT1G27330	1.1677	8.39304e-18		AT4G36660	-1.94311	6.76753e-41		AT3G26700	3.65575	8.01696e-23
AT1G64370	-5.10152	8.01731e-32		AT1G68440	-1.3595	3.73702e-09		AT5G19855	-0.973541	8.60805e-18		AT2G46400	3.75539	7.19565e-41		AT1G22460	4.11324	8.01989e-23
AT1G79270	2.93688	8.15129e-32		AT5G47900	-1.95244	3.79134e-09		AT3G00490	-2.03192	8.62076e-18		AT3G13225	3.38635	7.34162e-41		AT4G22910	3.27363	8.10383e-23
AT5G46470	2.79623	8.34086e-32		AT1G64760	1.90723	3.79597e-09		AT4G23400	-1.24537	8.8314e-18		AT1G18730	-1.88028	7.43163e-41		AT3G01520	-2.81938	8.5013e-23
AT1G29720	2.79799	9.15414e-32		AT5G65300	1.40982	3.79597e-09		AT1G09765	-1.73265	8.8811e-18		AT3G08720	4.38061	9.97718e-41		AT4G38213	7.23002	8.52233e-23
AT2G44430	2.92455	1.17324e-31		AT2G30870	1.49865	4.00121e-09		AT2G37400	1.18886	8.97018e-18		AT5G53170	2.13108	1.01437e-40		ATCG00150	3.76252	9.38668e-23
ATCG00780	2.92216	1.32547e-31		AT5G42010	1.81564	4.15323e-09		AT4G24190	1.24117	9.38707e-18		AT1G02610	-2.61818	1.07097e-40		ATCG00740	3.54505	9.42579e-23
AT4G12120	4.46712	1.51404e-31		AT3G05580	1.77411	4.1892e-09		AT4G34730	-1.13946	9.56903e-18		AT5G58375	-2.06369	1.08499e-40		AT5G53430	3.2253	9.50228e-23
AT1G27530	-2.42172	1.54649e-31		AT5G51040	-1.30891	4.24618e-09		AT4G19170	-1.6192	9.80844e-18		AT4G31490	-2.13541	1.1207e-40		AT1G12440	-2.90648	1.00805e-22
AT1G79380	2.47521	1.85285e-31		AT1G05870	-1.61786	4.30586e-09		AT2G43100	1.58797	9.94963e-18		AT3G24770	-2.4971	1.1269e-40		AT5G44240	3.20985	1.04625e-22
AT4G30240	2.37107	2.05848e-31		AT2G47370	-2.04696	4.32299e-09		AT5G13100	-1.36572	1.02291e-17		AT3G06355	3.38646	1.23334e-40		AT1G04120	3.20495	1.1349e-22
AT1G21750	-1.62428	2.29084e-31		AT2G33120	1.34491	4.44155e-09		AT4G38932	-1.42054	1.02306e-17		AT4G27280	3.46619	1.33819e-40		AT1G50360	3.41804	1.14983e-22
AT1G28390	3.6347	2.37712e-31		AT2G25297	1.94307	4.46988e-09		AT3G07090	1.5479	1.05019e-17		AT5G47820	2.22245	1.37708e-40		AT3G21250	3.22559	1.19176e-22
AT3G45310	-1.87942	2.49982e-31		AT5G15650	1.33534	4.53682e-09		AT3G12700	1.56328	1.09399e-17		AT1G03740	3.14538	1.39954e-40		AT2G35190	2.86052	1.23196e-22
AT4G17220	5.23327	2.57275e-31		AT3G02630	1.90606	4.6391e-09		AT4G17730	-1.4061	1.25625e-17		AT1G15290	2.18195	1.48897e-40		AT1G58007	-4.95065	1.24673e-22
AT5G19450	2.69163	3.08796e-31		AT1G61065	2.03284	4.64229e-09		AT2G21188	-1.53362	1.27753e-17		AT1G02900	-4.22177	1.49504e-40		AT5G42510	3.64071	1.25608e-22
AT5G45775	-2.06802	3.36893e-31		AT4G33905	1.95232	4.7645e-09		AT4G36105	-3.49229	1.27872e-17		AT3G11280	-2.30785	1.60945e-40		ATMG00830	4.55727	1.35239e-22
AT1G18730	-2.29854	3.38472e-31		AT5G07460	2.72399	4.79437e-09		AT4G20380	-1.3964	1.28897e-17		AT1G30400	2.10459	1.61422e-40		AT1G08730	3.79805	1.38132e-22
AT1G16670	3.7994	3.44056e-31		AT2G38750	2.51379	4.80945e-09		AT3G58660	1.6055	1.3548e-17		AT5G45050	2.29297	1.74263e-40		AT3G27880	3.90036	1.47696e-22
AT5G19900	3.02661	4.07731e-31		AT3G01513	2.74116	4.80945e-09		AT3G03820	-1.48018	1.53459e-17		AT3G44310	-1.86124	1.76798e-40		AT1G66890	-3.36067	1.49351e-22
AT2G47050	5.49673	4.37721e-31		AT2G40100	-2.03719	4.82331e-09		AT5G09225	-1.14365	1.60358e-17		AT5G22090	-2.4833	1.87826e-40		AT1G31335	-3.6983	1.57333e-22
AT5G15650	1.89649	4.61713e-31		AT4G08145	-5.46043	4.83861e-09		AT2G22430	1.36145	1.60358e-17		AT2G36220	5.52988	2.28137e-40		AT2G32090	-2.93279	1.57647e-22
AT4G23420	5.2685	5.20658e-31		AT1G64065	1.67124	4.92849e-09		AT3G52840	-1.13417	1.67772e-17		AT5G49480	3.04728	2.34082e-40		AT4G03210	-3.1012	1.59758e-22
AT3G27030	-2.91557	5.54701e-31		AT3G25230	1.57022	4.96408e-09		AT3G47860	0.937589	1.72645e-17		AT3G26520	-2.33817	2.49601e-40		AT3G15240	-3.3341	1.60953e-22
AT3G62010	2.61582	5.54701e-31		AT3G05130	2.98255	5.05875e-09		AT1G53230	1.63562	1.74015e-17		AT4G18970	-2.41525	3.20685e-40		AT5G63590	-3.3229	1.62137e-22
AT1G26650	-2.53714	5.75597e-31		AT5G66070	1.86182	5.07112e-09		AT2G05440	-2.1849	1.74474e-17		AT3G47480	-2.92691	4.1488e-40		AT5G57820	4.91292	1.62592e-22
AT1G35115	3.16591	5.86245e-31		AT4G37400	3.33399	5.08583e-09		AT5G57345	-1.29451	1.80769e-17		AT4G17245	-1.99834	4.60608e-40		AT1G63780	-2.94452	1.68797e-22
AT2G06210	2.31659	6.13605e-31		AT4G11911	3.06219	5.12622e-09		AT3G26000	-1.19361	1.81045e-17		AT3G55410	2.73726	4.71662e-40		AT3G12810	3.11116	1.78419e-22
AT4G38560	4.8252	6.29191e-31		AT2G14290	3.56234	5.14647e-09		AT3G14310	0.940237	1.97706e-17		ATCG00320	3.90616	5.06645e-40		AT2G43160	2.8057	1.80737e-22
AT2G45100	2.84819	6.33208e-31		AT5G52410	1.61655	5.33848e-09		AT5G09810	0.902175	2.30296e-17		AT1G29420	-4.62094	5.1169e-40		AT1G75310	3.76102	1.8416e-22
AT4G33780	-2.12376	6.75243e-31		AT3G48450	2.03294	5.49952e-09		AT5G18140	-1.65454	2.33088e-17		AT3G26650	-1.45524	5.79919e-40		AT3G56730	-3.00993	1.85184e-22
AT5G20660	-1.87395	6.92315e-31		AT1G62750	-1.47561	5.50187e-09		AT1G21670	1.90323	2.3553e-17		AT2G01008	5.45202	5.79919e-40		AT1G09163	7.84633	1.8632e-22
AT5G44170	-2.27711	7.05311e-31		AT1G09950	2.2005	5.58347e-09		AT2G22420	-1.62242	2.47039e-17		AT1G32410	-2.15333	6.23305e-40		AT2G35630	2.80657	1.90113e-22
AT3G20290	-2.00341	7.74111e-31		AT1G79440	1.64173	5.70905e-09		AT1G06110	-1.2334	2.48877e-17		AT1G16890	-1.93032	7.25041e-40		AT1G03700	-4.49302	1.94585e-22
AT3G53160	5.57451	8.90886e-31		AT5G49030	-1.29889	5.85778e-09		AT5G63040	1.2126	2.62527e-17		AT1G10380	-4.81484	7.79388e-40		AT3G08565	4.8362	2.10115e-22
AT1G09070	2.64082	8.90886e-31		AT4G14040	1.99178	5.89084e-09		AT2G40435	2.24187	2.65449e-17		AT5G20670	-1.92369	9.77854e-40		AT4G25250	2.94982	2.16661e-22
AT2G18700	4.15978	9.50452e-31		AT5G21326	-1.29724	5.98282e-09		AT4G00165	1.45927	2.72142e-17		AT3G59780	1.76404	1.10764e-39		AT3G13910	-3.11723	2.22334e-22
AT5G44750	2.67379	1.06768e-30		AT1G01320	-1.2411	5.98282e-09		AT5G35490	-1.72718	3.02282e-17		AT2G16600	-1.92223	1.2282e-39		AT4G14368	4.90736	2.22334e-22
AT3G16030	4.62578	1.07301e-30		AT3G10230	-2.05104	6.25221e-09		AT5G63810	1.47839	3.17078e-17		AT4G19990	3.07766	1.26282e-39		AT5G57340	2.94007	2.4574e-22
AT1G58590	-2.70227	1.10415e-30		AT3G25760	1.93426	6.25977e-09		AT3G11930	-0.990585	3.19137e-17		AT5G48657	2.51059	1.3315e-39		AT4G27745	-3.1424	2.5019e-22
AT3G01820	2.16324	1.14035e-30		AT4G25340	1.75801	6.32692e-09		AT1G01470	1.20712	3.20569e-17		AT5G47690	2.53856	1.34252e-39		AT1G68220	-2.83489	2.5576e-22
AT1G69930	6.45099	1.17183e-30		AT1G53320	1.51692	6.36858e-09		AT1G19510	-1.85172	3.27888e-17		AT4G27940	2.54674	1.35439e-39		AT2G03505	-3.92053	2.56032e-22
AT5G16910	3.73763	1.17183e-30		AT1G01790	-1.48734	6.36858e-09		AT1G21680	1.26966	3.44103e-17		AT1G19220	3.6307	1.49431e-39		AT1G74310	4.62958	2.56401e-22
AT3G52560	-1.93121	1.35867e-30		AT2G34090	2.14909	6.63835e-09		AT1G48330	1.25258	3.49172e-17		AT1G65440	2.00032	1.57121e-39		AT2G36290	-2.76451	2.56609e-22
AT5G59570	2.58985	1.50878e-30		AT1G34000	-2.04865	6.68303e-09		AT5G13630	-1.37802	3.77463e-17		ATCG00480	2.76607	1.67046e-39		AT1G61690	2.92722	2.59037e-22
AT4G01860	2.61169	1.64987e-30		AT1G35230	1.74756	6.76528e-09		AT4G38850	-2.03381	3.82808e-17		AT1G80810	2.33272	1.75807e-39		AT3G11700	2.62721	2.61496e-22
AT3G18300	4.64849	1.66785e-30		AT5G65280	1.90239	6.80584e-09		AT4G01670	2.17668	3.82875e-17		AT1G08770	-2.50961	1.97769e-39		AT1G73410	-3.93226	2.77824e-22
AT5G64870	5.15967	1.92277e-30		AT1G42430	-1.58821	6.82337e-09		AT1G52240	-1.45484	3.84241e-17		AT1G43000	5.97246	2.15564e-39		AT4G23060	3.58267	2.92066e-22
AT2G36780	4.13993	2.12463e-30		AT1G20696	1.53516	6.83239e-09		AT3G02570	1.4029	4.04522e-17		AT3G46530	2.32931	2.15694e-39		AT5G54380	2.95108	2.9856e-22
ATCG00760	2.88277	2.20557e-30		AT4G17080	-2.26642	6.86734e-09		AT5G63470	-1.21731	4.04942e-17		AT4G27435	-5.23726	2.29053e-39		AT3G56760	2.92663	2.99557e-22
AT3G21640	2.23304	2.53013e-30		AT5G42650	1.44398	6.88928e-09		AT3G59820	1.88045	4.0857e-17		AT5G67240	2.87901	2.50676e-39		AT1G63120	-3.18443	3.03123e-22
AT3G09560	3.16659	2.58487e-30		AT1G19485	-1.33843	7.59208e-09		AT2G39710	1.28697	4.10469e-17		AT3G48190	3.18111	2.80643e-39		AT1G23000	-4.49407	3.03675e-22
AT1G29260	-1.97114	2.69971e-30		AT1G29690	1.49747	7.6212e-09		AT2G32540	-1.84214	4.29177e-17		AT5G61140	2.1885	2.91748e-39		AT4G17760	-3.7337	3.03675e-22
AT1G79280	2.67711	3.25982e-30		AT1G80130	-2.294	7.63138e-09		AT1G21270	1.51026	4.31117e-17		AT4G19530	2.06379	2.97899e-39		AT5G05960	-3.92087	3.188e-22
AT5G67570	2.61082	3.27189e-30		AT3G24090	1.92672	7.962e-09		AT5G24850	-1.87507	4.43692e-17		AT2G42760	2.97948	3.60915e-39		AT2G37790	-3.18809	3.32226e-22
AT4G14350	2.99104	3.28382e-30		AT3G29034	1.95716	8.0082e-09		AT1G22370	1.96979	4.47824e-17		AT5G55530	-2.02661	3.805e-39		AT2G37390	-4.66877	3.32663e-22
AT3G00330	13.9974	3.44347e-30		AT5G06060	-1.44486	8.29644e-09		AT1G72930	1.02593	4.54751e-17		AT5G45950	-3.16227	4.18149e-39		AT3G16510	3.59038	3.32663e-22
AT2G31970	2.70083	3.63384e-30		AT4G31550	1.36138	9.00017e-09		AT5G61520	1.20514	4.6621e-17		AT5G47040	2.25823	4.76391e-39		AT3G24480	3.4581	3.32841e-22
AT3G55470	2.5199	3.81819e-30		AT4G09570	1.38523	9.13764e-09		AT4G15700	-1.18561	4.794e-17		AT1G14610	2.60783	5.84641e-39		AT1G45140	7.56664	3.425e-22
AT5G18600	-4.86773	4.15409e-30		AT4G26670	1.34996	9.21627e-09		AT4G38810	-1.08431	4.81321e-17		AT2G04032	-4.34051	6.77362e-39		AT5G13150	3.70752	3.5127e-22
AT3G45660	8.37579	4.18277e-30		AT4G23190	1.32007	9.21627e-09		AT1G67970	1.82617	5.04254e-17		AT2G24690	2.9571	9.26131e-39		AT2G20290	3.64473	3.55573e-22
AT3G20410	3.32358	4.51142e-30		AT1G27030	1.80002	9.21627e-09		AT4G23290	-1.41211	5.15549e-17		AT5G57035	2.77654	9.76567e-39		AT2G39950	3.13005	3.6049e-22
AT3G01310	2.04301	4.51633e-30		AT1G19140	-1.43747	9.54147e-09		AT4G10925	-1.54748	5.31389e-17		AT2G47410	3.09567	9.86661e-39		AT1G13145	-3.59398	3.79577e-22
AT1G34270	2.73931	5.21878e-30		AT3G54960	1.53955	9.79279e-09		AT1G74840	-1.12815	5.88568e-17		ATCG00530	1.79819	1.30509e-38		AT1G26700	3.86613	3.83894e-22
AT2G45160	-3.08889	5.65327e-30		AT1G19920	-1.47605	9.80463e-09		AT1G67660	1.31439	6.14632e-17		AT1G63490	2.87749	1.34228e-38		AT4G22570	-2.99986	3.91174e-22
AT2G43520	-2.58309	5.8062e-30		AT5G06790	-2.37165	1.02956e-08		AT1G64490	-1.16366	6.21555e-17		AT4G24110	5.66534	1.38783e-38		AT4G34620	-3.31732	4.12886e-22
AT1G09980	2.46065	6.26123e-30		AT1G07110	-1.81756	1.03211e-08		AT5G01790	1.61859	6.28679e-17		AT2G46450	2.25671	1.58299e-38		AT3G18420	-2.99298	4.22526e-22
AT3G50930	4.10585	7.62141e-30		AT5G20360	-1.25937	1.04319e-08		AT5G03160	1.30374	6.37807e-17		AT1G05010	4.16276	1.76083e-38		AT2G07827	4.87507	4.35428e-22
AT1G32410	-1.97007	7.78774e-30		AT3G54150	2.8437	1.05061e-08		AT3G09595	-10.4154	8.53477e-17		AT2G07783	4.51718	1.77944e-38		AT3G47965	-2.82777	4.36974e-22
AT1G18880	5.37661	7.9861e-30		AT2G32540	-2.79442	1.06857e-08		AT2G43530	1.52221	8.83251e-17		AT4G11300	2.82436	1.86651e-38		AT1G64690	-3.24325	4.50572e-22
AT5G57290	-1.61166	8.12876e-30		AT1G17620	1.71097	1.08607e-08		AT5G21930	-1.16031	8.95981e-17		AT5G48610	2.5204	1.99494e-38		AT3G62020	-3.4207	4.50901e-22
AT1G05010	4.4159	8.13315e-30		AT1G16670	1.91139	1.12081e-08		AT1G01240	-1.57942	9.39249e-17		AT1G74430	5.54153	2.12751e-38		AT2G46650	-4.03552	4.51034e-22
AT3G48440	2.58475	8.40371e-30		AT1G19180	1.50855	1.16426e-08		AT1G01070	-2.48854	9.94574e-17		AT4G33500	1.73341	2.34103e-38		AT3G61460	-3.27123	4.53964e-22
AT4G01600	-4.93096	1.00541e-29		AT1G11000	1.70106	1.16504e-08		AT5G17190	1.03231	1.05692e-16		AT5G38840	1.92247	2.68314e-38		AT2G22560	3.62483	4.54932e-22
AT5G62600	2.67462	1.01074e-29		AT1G69900	1.53669	1.19946e-08		AT4G25080	-0.969344	1.1071e-16		AT1G12430	2.41568	3.03382e-38		AT3G15470	2.75727	4.54932e-22
AT2G18670	3.77029	1.05366e-29		AT3G59400	-2.50503	1.19946e-08		AT1G29460	-1.50568	1.2082e-16		AT1G29520	-3.1581	3.132e-38		AT3G55950	3.05063	4.62689e-22
AT4G08500	2.9059	1.05715e-29		AT2G43020	1.75723	1.2054e-08		AT1G12440	-0.998815	1.22575e-16		AT3G19020	4.03851	3.4532e-38		AT2G03480	2.9754	4.66457e-22
AT4G21105	-1.80273	1.06579e-29		AT5G64380	-1.7781	1.22719e-08		AT3G01160	1.36402	1.25856e-16		AT4G14716	-1.86911	3.70616e-38		AT5G09540	-4.47552	4.71891e-22
AT1G70185	4.57047	1.13019e-29		AT5G27765	2.22706	1.27464e-08		AT3G25760	1.36127	1.30543e-16		AT1G77500	2.92636	4.18564e-38		AT5G04080	-3.69602	5.14036e-22
AT3G25230	2.78189	1.16066e-29		AT5G52760	1.95366	1.27555e-08		AT2G21380	1.61429	1.42172e-16		AT5G65460	2.43802	4.25781e-38		AT5G09530	-3.87777	5.19466e-22
AT3G58970	-2.1914	1.17422e-29		AT3G01180	-1.74238	1.27732e-08		AT3G00590	-1.52316	1.43486e-16		AT2G34690	-1.80929	4.27612e-38		AT1G25530	-3.18073	5.19493e-22
ATCG00065	2.76685	1.17818e-29		AT3G09440	1.51638	1.29375e-08		AT2G36470	1.69368	1.49163e-16		AT1G18390	4.01934	4.53187e-38		AT4G22590	3.24438	5.21644e-22
AT4G25670	2.6073	1.25501e-29		AT3G47290	-1.49372	1.3076e-08		AT5G17670	-1.01081	1.4931e-16		AT1G28380	3.53195	4.57669e-38		AT4G11280	4.40348	5.2474e-22
AT2G47680	3.74777	1.39141e-29		AT1G20310	1.36911	1.31074e-08		AT4G12980	-1.97194	1.54969e-16		AT2G20875	-4.67195	5.5293e-38		AT1G15420	-2.85075	5.29193e-22
AT2G28740	-2.1269	1.42111e-29		AT2G33110	1.70826	1.31074e-08		AT5G58670	1.26022	1.57727e-16		AT1G63750	3.72598	5.75551e-38		AT3G13225	3.34499	5.33105e-22
AT1G04780	2.25442	1.42349e-29		AT3G57030	-1.56175	1.33934e-08		AT2G46900	-1.39542	1.60803e-16		AT5G61380	2.6442	5.81967e-38		AT2G03150	3.06295	5.39258e-22
AT5G59850	-1.71042	1.47973e-29		AT5G08240	1.61976	1.34812e-08		AT3G15010	1.36949	1.717e-16		AT2G36390	2.35059	6.26437e-38		AT4G19030	2.94247	5.43365e-22
AT3G06760	2.89972	1.7835e-29		AT1G58290	-1.89154	1.38245e-08		AT3G16520	-1.27558	1.8745e-16		AT2G03350	-1.76265	6.33402e-38		AT3G63060	4.299	5.47905e-22
AT1G06420	3.24849	1.81092e-29		AT1G19300	1.64383	1.39781e-08		AT2G19450	1.90299	1.8745e-16		AT1G21160	2.1301	7.42127e-38		AT1G45201	-3.28624	5.47905e-22
AT5G22630	2.7923	1.85864e-29		AT1G15550	-2.29684	1.46105e-08		AT3G27030	-1.26064	1.94344e-16		AT4G29810	-1.6429	7.51534e-38		AT5G52400	9.27588	5.562e-22
AT5G61380	1.95746	1.86651e-29		AT2G25070	-1.37387	1.49292e-08		AT2G40475	1.38118	1.97496e-16		AT3G57300	2.08868	7.8302e-38		AT3G59290	3.07755	5.56297e-22
AT5G13200	2.93961	1.87284e-29		AT1G19400	-1.51069	1.57773e-08		AT2G39570	-1.67324	2.00124e-16		AT5G40370	-1.74142	7.8302e-38		AT4G32290	-3.12833	5.62114e-22
AT1G34418	-1.75571	2.03394e-29		AT2G23000	-2.43986	1.58862e-08		AT2G42980	-1.94708	2.00675e-16		AT5G64960	3.11824	7.87673e-38		AT3G21620	4.07231	5.6542e-22
AT2G27530	-1.90956	2.08307e-29		AT1G42990	1.23487	1.60457e-08		AT5G64510	2.92164	2.03443e-16		AT1G01770	3.20248	8.34511e-38		AT1G60860	3.65175	6.30194e-22
AT5G67240	2.31716	2.17359e-29		AT2G34460	-1.9651	1.62454e-08		AT2G33585	-1.15188	2.18754e-16		AT2G17265	-1.83384	8.43982e-38		AT1G27720	3.94939	6.39323e-22
AT2G36490	2.39389	2.19238e-29		AT2G21200	-2.45342	1.63012e-08		AT1G62560	1.71318	2.21047e-16		AT1G29430	-2.80487	8.80266e-38		AT2G03600	4.06977	6.42573e-22
AT1G32210	-1.66374	2.22381e-29		AT3G27210	1.58176	1.63108e-08		AT3G13610	-2.91952	2.21047e-16		AT2G34585	-2.39893	1.11666e-37		ATCG00160	3.75576	6.65418e-22
AT5G67450	3.39302	2.27959e-29		AT2G20610	1.63723	1.63108e-08		AT4G33700	1.29554	2.47996e-16		AT3G63070	2.48214	1.13882e-37		AT5G03204	6.59146	7.4321e-22
AT1G61140	3.28953	2.36829e-29		AT3G13062	-1.43164	1.63192e-08		AT1G75490	-4.22473	2.6811e-16		AT1G04300	1.95621	1.19811e-37		AT5G45630	5.23475	7.43866e-22
AT5G57035	3.26817	2.62512e-29		AT1G07610	-2.96925	1.63871e-08		AT1G26761	-1.1283	2.6811e-16		AT2G13440	2.23748	1.21386e-37		AT5G01360	-3.25749	7.4807e-22
AT3G45750	3.1402	2.63314e-29		AT5G54585	-2.47052	1.73627e-08		AT4G17090	-1.0547	2.69244e-16		AT3G11560	3.3017	1.25957e-37		AT1G71520	4.049	7.8082e-22
AT1G05675	5.37049	2.65189e-29		AT2G36895	-1.99237	1.76439e-08		AT1G26560	-1.1797	2.70448e-16		AT1G34418	-2.12871	1.26044e-37		AT5G16900	3.61696	7.87843e-22
AT5G64070	2.52737	2.65189e-29		AT3G47070	-1.53969	1.7722e-08		AT4G36010	2.75334	2.70925e-16		AT1G62820	-2.32798	1.2964e-37		AT4G10280	-3.41284	8.36884e-22
AT2G04570	-3.9679	2.70216e-29		AT2G43330	-1.62296	1.8181e-08		AT4G02370	1.10036	2.8465e-16		AT2G29350	-3.45225	1.33476e-37		AT4G23000	5.23014	8.38711e-22
AT5G62620	2.30641	3.45658e-29		AT4G38860	-2.5556	1.82253e-08		AT5G64850	-1.52543	2.8593e-16		AT5G17650	-4.75831	1.38923e-37		AT2G37020	-3.25349	8.97073e-22
AT2G36690	5.84463	3.50086e-29		AT2G26440	3.02424	1.87185e-08		AT5G35735	2.00482	3.00791e-16		AT4G37925	-1.97255	1.41456e-37		AT3G05320	3.00829	9.29713e-22
AT4G31210	2.96878	3.54672e-29		AT2G41000	-1.86477	1.87867e-08		AT5G57960	-1.20537	3.1207e-16		AT3G04290	-3.33656	1.45359e-37		AT3G44380	-3.85246	9.33239e-22
AT3G46600	2.01108	3.80452e-29		AT5G15600	-4.07643	1.90645e-08		AT3G24927	-1.49117	3.22509e-16		AT4G23670	-2.69568	1.47598e-37		AT1G58370	-3.89354	9.33834e-22
AT1G24577	-6.57386	4.20984e-29		AT2G05620	-1.81891	1.92919e-08		AT4G25730	1.42497	3.22509e-16		AT4G21105	-1.81272	1.53687e-37		AT3G53180	3.23546	9.70064e-22
AT3G21295	3.74395	4.44155e-29		AT5G42570	1.30704	1.93352e-08		AT5G18540	1.57122	3.22509e-16		AT1G09950	5.782	1.61929e-37		AT1G17550	3.39812	9.93915e-22
AT3G43690	2.90854	5.20372e-29		AT1G35670	-2.16444	1.95323e-08		AT5G23010	1.685	3.24216e-16		AT2G40140	3.59886	1.71504e-37		AT1G49430	-3.73303	1.02014e-21
ATMG00090	4.95223	5.20372e-29		AT2G31150	-1.35678	2.01776e-08		AT5G59000	1.33037	3.31254e-16		AT4G18170	3.86864	1.76512e-37		AT5G01270	3.25591	1.02519e-21
AT5G66080	4.18786	5.21919e-29		AT1G01650	1.53886	2.11878e-08		AT5G42420	1.2332	3.35615e-16		AT5G16780	1.82185	1.81517e-37		AT5G37590	3.07894	1.0329e-21
AT2G29450	2.42483	5.48669e-29		AT5G17670	-1.81973	2.16761e-08		AT3G16800	-1.97214	3.43015e-16		AT5G54920	2.95615	1.85224e-37		AT2G47750	6.37897	1.03772e-21
AT1G75630	-1.80232	5.51012e-29		AT3G03470	-3.33383	2.17003e-08		AT4G16000	-1.56605	3.63076e-16		AT3G47350	-1.72487	1.8964e-37		AT5G38096	5.32542	1.04247e-21
AT5G13590	2.80466	5.54267e-29		AT2G21380	1.43854	2.20238e-08		AT3G28930	1.07513	3.98522e-16		AT1G21610	2.77165	1.90088e-37		AT1G58520	3.41259	1.05758e-21
AT4G36648	2.98972	5.62922e-29		AT5G49015	2.89953	2.2269e-08		AT4G04630	-1.93282	3.99461e-16		AT5G03455	-1.61969	1.90437e-37		AT5G11850	2.61999	1.09518e-21
AT1G76180	3.08661	5.64597e-29		AT5G50430	1.61021	2.25528e-08		AT1G10650	-1.23573	4.22374e-16		AT5G43620	3.31217	1.90505e-37		AT1G03060	3.28124	1.18682e-21
AT1G11950	2.85748	5.82343e-29		AT1G06110	-1.42575	2.26844e-08		AT1G61870	1.57025	4.38584e-16		AT5G24590	2.86113	1.91854e-37		AT2G00820	5.68945	1.21902e-21
AT1G09925	6.15366	6.12388e-29		AT1G20440	1.80068	2.2897e-08		AT5G15330	-1.57314	4.45822e-16		AT5G67190	-2.18108	1.93736e-37		AT1G19570	-3.54962	1.22277e-21
AT4G02110	3.40262	6.44235e-29		AT3G24463	-8.06759	2.34726e-08		AT4G32870	-1.31447	4.68219e-16		ATMG00020	1.90847	2.17424e-37		AT4G09550	-3.27079	1.23558e-21
AT3G26510	2.75349	6.86283e-29		AT4G02970	-2.21423	2.35503e-08		AT5G64460	-0.908482	4.75976e-16		AT1G78660	-2.00139	2.18638e-37		AT5G09410	3.3962	1.2396e-21
AT4G20850	2.11023	7.91018e-29		AT5G28840	-1.46035	2.35503e-08		AT3G21390	-1.58235	5.13933e-16		AT3G57880	2.78044	2.21997e-37		AT4G39720	-3.84357	1.30786e-21
AT3G04030	-3.83743	8.65351e-29		AT3G19830	1.56878	2.36454e-08		AT3G16870	1.4696	5.34256e-16		AT5G14730	2.87318	2.45298e-37		AT5G52560	2.91848	1.37381e-21
AT5G62020	3.53297	8.67728e-29		AT1G08795	2.74241	2.3936e-08		AT1G21920	-1.58384	5.45373e-16		AT2G46560	2.27226	2.53004e-37		AT2G45750	3.17658	1.38147e-21
AT1G67530	4.53062	8.67728e-29		AT1G76070	2.01455	2.41915e-08		AT3G11900	-1.76898	5.67651e-16		AT5G53486	-3.55357	3.27338e-37		AT3G56040	3.82205	1.44973e-21
AT3G22230	-1.72844	9.75766e-29		AT5G38140	-2.32386	2.41915e-08		AT3G20240	1.80586	5.94752e-16		AT2G18170	-3.02815	3.36293e-37		AT5G23190	-3.67095	1.45984e-21
AT1G77800	2.53032	9.90674e-29		AT5G15950	-2.14877	2.41915e-08		AT4G25340	1.56786	6.13069e-16		ATCG00010	2.48399	3.39707e-37		AT1G54160	5.20556	1.46942e-21
AT3G46560	-1.82129	1.03524e-28		AT5G11610	2.61714	2.41986e-08		AT1G13650	-1.73205	6.49902e-16		AT2G33540	2.41334	3.64951e-37		AT1G20980	3.05236	1.48307e-21
AT1G71000	6.10828	1.03524e-28		AT3G26165	-2.57087	2.46831e-08		AT4G14716	0.965776	6.49902e-16		AT1G77350	-2.30771	3.8567e-37		AT1G02870	-3.14744	1.48399e-21
AT3G57930	2.0176	1.2313e-28		AT4G00750	-2.16356	2.49598e-08		AT5G23575	1.03764	7.03903e-16		AT2G40060	-1.95456	3.986e-37		AT3G24715	4.93044	1.49376e-21
AT3G28740	8.13896	1.24014e-28		AT5G52110	-1.67517	2.50337e-08		AT2G33830	1.78211	7.07009e-16		AT5G59030	-1.87256	4.09073e-37		AT2G11320	6.07894	1.50907e-21
AT2G47520	5.08891	1.35948e-28		AT2G36410	2.07461	2.50469e-08		AT1G66200	-1.14004	7.21109e-16		AT5G40970	-2.39641	4.16899e-37		AT4G30830	4.04706	1.53816e-21
AT3G44430	-2.59159	1.43219e-28		AT3G08710	1.21173	2.53177e-08		AT1G70410	-0.984927	7.77652e-16		AT5G01270	2.42589	4.56079e-37		AT1G79350	3.44482	1.55687e-21
AT5G24110	3.6168	1.55479e-28		AT5G64510	3.11014	2.53243e-08		AT4G18440	1.7732	8.23753e-16		AT5G24810	3.02486	4.87168e-37		AT1G20510	3.03752	1.56224e-21
AT2G44310	-1.94829	1.58597e-28		AT5G56010	1.50817	2.54064e-08		AT5G55920	1.71122	8.47225e-16		AT3G16370	-3.02637	5.08603e-37		AT4G10930	2.85761	1.57939e-21
AT5G36120	-2.48521	1.65866e-28		AT2G41835	1.703	2.59097e-08		AT5G23060	-1.15443	8.573e-16		AT4G35480	2.99119	5.12715e-37		AT2G02860	3.30551	1.59219e-21
AT1G30620	2.82436	1.68526e-28		AT3G62600	1.20322	2.59991e-08		AT5G19970	-3.02523	8.573e-16		AT1G31812	-2.17149	7.91023e-37		AT1G73630	-4.94566	1.62377e-21
AT5G01870	-4.67889	1.70129e-28		AT2G02100	1.71917	2.6059e-08		AT2G23420	-1.25207	9.5935e-16		AT2G29210	2.10188	8.04495e-37		AT3G12800	-2.71528	1.68064e-21
AT2G24195	5.86949	1.7496e-28		AT5G55420	4.44758	2.63732e-08		AT5G55620	-1.21813	9.92514e-16		AT5G54710	3.17218	8.55147e-37		AT1G65985	2.61855	1.70735e-21
AT2G47070	2.0754	1.8755e-28		AT3G44670	-1.89107	2.72177e-08		AT1G70800	1.58559	1.06537e-15		AT2G34660	1.89907	9.38679e-37		AT1G24030	-3.9121	1.70735e-21
AT4G05631	6.07634	1.89198e-28		AT2G31450	-1.48265	2.9149e-08		AT1G60640	1.22492	1.06901e-15		AT4G23250	2.78657	1.04159e-36		AT3G25940	-3.2414	1.73134e-21
AT3G23805	-1.95188	1.94327e-28		AT3G63060	1.732	2.96548e-08		AT3G59670	1.7343	1.07426e-15		AT3G59410	2.62686	1.15865e-36		AT4G03560	3.12534	1.73134e-21
AT2G14660	-2.20642	2.02188e-28		AT1G19310	2.31733	2.97278e-08		AT1G27350	1.02872	1.1257e-15		AT1G54040	-2.66548	1.18313e-36		AT2G17680	6.24851	1.74156e-21
AT4G39300	-2.01947	2.1165e-28		AT5G21020	-1.54744	2.98094e-08		AT2G05075	-1.62698	1.13691e-15		AT5G64310	3.22457	1.33345e-36		AT5G01790	-3.58283	1.77931e-21
AT2G15292	-2.26763	2.18578e-28		AT5G42380	1.31941	3.01055e-08		AT5G56850	-1.12066	1.20723e-15		AT1G05100	3.97198	1.5467e-36		AT3G18260	-4.17901	1.8389e-21
AT5G10695	3.56869	2.30896e-28		AT1G76640	1.8937	3.06395e-08		AT1G10660	-1.34365	1.21171e-15		AT1G07150	3.75352	1.5661e-36		AT3G02640	-3.11845	1.91663e-21
AT1G61290	8.64188	2.4284e-28		AT3G04710	1.9489	3.06407e-08		AT5G14570	-1.18628	1.23241e-15		AT2G32440	2.31847	1.58869e-36		AT5G66985	-4.11787	1.93412e-21
AT2G44500	3.63036	2.46221e-28		AT5G49730	-4.19187	3.08099e-08		AT1G02220	-2.0932	1.3373e-15		AT2G31880	2.62197	1.65402e-36		AT1G61840	3.43503	1.93967e-21
AT4G21400	3.14116	2.65357e-28		AT2G40180	1.79902	3.09992e-08		AT5G58600	1.20476	1.35556e-15		AT1G65860	-2.54602	2.19494e-36		AT3G02493	-4.51755	1.93967e-21
AT3G24770	-1.94911	2.77733e-28		AT4G19820	-6.38245	3.14387e-08		AT4G30530	1.17634	1.41731e-15		AT1G15440	4.05998	2.37344e-36		AT4G33467	5.71724	1.99716e-21
AT2G42310	-1.63179	3.20186e-28		AT2G18680	1.93967	3.15051e-08		AT1G77510	1.41373	1.48062e-15		AT1G29340	2.14908	2.4405e-36		AT2G16586	6.20602	1.99762e-21
AT5G22540	3.4231	3.50776e-28		AT4G00040	-1.77786	3.15193e-08		AT3G61440	-0.958047	1.50116e-15		AT2G20560	3.84073	2.46782e-36		AT3G48185	-2.78545	2.10321e-21
AT2G07783	5.16322	3.71091e-28		AT4G23880	1.45575	3.20677e-08		AT5G18170	-1.32301	1.62298e-15		AT2G27140	-8.08776	2.47955e-36		AT3G09250	3.5799	2.14681e-21
AT5G55060	2.86804	3.96881e-28		AT1G61740	-1.67894	3.2774e-08		AT2G26150	5.51659	1.89969e-15		AT1G77450	3.31878	2.78459e-36		AT1G53165	3.02848	2.23848e-21
AT1G04160	3.88731	4.08255e-28		AT4G01700	1.73509	3.33749e-08		AT1G56150	1.19648	1.93932e-15		AT2G33710	4.45825	3.24074e-36		AT3G14110	-2.7513	2.27651e-21
AT1G16370	4.83051	4.19036e-28		AT1G17500	1.74007	3.34717e-08		AT1G63830	1.39941	1.98528e-15		AT4G14760	2.77182	4.41358e-36		AT5G64410	3.649	2.41179e-21
AT3G20380	7.26342	4.23107e-28		AT2G23680	1.4208	3.55807e-08		AT2G26560	1.68988	1.98914e-15		AT1G55350	2.3584	4.743e-36		AT1G22885	-4.22668	2.41393e-21
AT4G01610	-2.36104	4.33247e-28		AT1G22370	3.04697	3.61374e-08		AT1G70890	1.13685	2.01945e-15		AT5G62950	-2.23744	4.8397e-36		AT1G24460	3.14547	2.62348e-21
AT5G16260	2.32503	4.40195e-28		AT5G58690	1.77338	3.6157e-08		AT5G45750	1.39427	2.06287e-15		AT2G27450	-1.88652	4.90445e-36		AT2G40370	-3.8674	2.75341e-21
AT5G28610	6.52936	4.63821e-28		AT4G17260	1.64975	3.62005e-08		AT3G62600	1.10992	2.09713e-15		AT5G25060	2.64276	5.07507e-36		AT1G27180	3.09622	2.80477e-21
AT2G17040	2.6391	5.32986e-28		AT2G24840	4.69901	3.62568e-08		AT2G41120	-1.64634	2.2658e-15		AT5G11160	-2.98541	5.18688e-36		AT1G19180	3.09759	2.85672e-21
AT2G42975	-2.89429	6.26259e-28		AT4G19500	-1.59668	3.63053e-08		AT3G52230	-1.01629	2.34967e-15		AT2G32487	-4.29986	5.25056e-36		AT4G02800	-3.49376	2.87993e-21
AT3G11840	3.47667	7.59662e-28		AT4G29510	1.56859	3.64903e-08		AT2G44490	1.22102	2.3682e-15		AT2G40880	-1.78652	5.41439e-36		AT2G36390	4.15041	3.05062e-21
AT1G65720	-2.49783	8.73743e-28		AT1G28040	7.01192	3.64903e-08		AT5G57785	-1.34117	2.5684e-15		AT4G28470	2.84849	5.47024e-36		AT3G49470	-3.73703	3.08943e-21
AT4G36500	2.06269	9.2675e-28		AT2G46220	-1.53722	3.72341e-08		AT3G19350	5.59417	2.7645e-15		AT5G58100	2.2927	5.6062e-36		AT1G46264	-4.01835	3.13228e-21
AT3G50970	2.99311	9.2675e-28		AT2G34060	-1.97725	3.75142e-08		AT2G04790	-1.27922	3.01004e-15		AT4G27660	3.36669	6.0554e-36		AT4G37720	7.28928	3.35976e-21
AT4G37640	3.39785	9.85592e-28		AT2G35840	-1.52143	3.75142e-08		AT3G51840	-1.12738	3.06164e-15		AT3G11600	-4.72251	6.10227e-36		AT3G08530	3.28159	3.40047e-21
AT1G67860	-4.90592	9.88167e-28		AT3G12345	-1.66128	3.87501e-08		AT5G21222	-1.20038	3.07424e-15		AT5G53430	3.15708	6.19068e-36		AT3G07970	-3.91847	3.43209e-21
AT2G21120	2.35546	1.04761e-27		AT5G22920	-1.70202	4.0044e-08		AT1G20450	1.4884	3.29355e-15		AT2G18660	-2.89552	6.52101e-36		AT5G66620	3.80561	3.43727e-21
ATCG00370	3.54186	1.09121e-27		AT5G25630	-1.57914	4.21982e-08		AT1G35560	-1.48884	3.3337e-15		AT2G17230	-2.67494	7.06399e-36		AT5G62090	3.2045	3.70097e-21
AT1G72960	7.04408	1.09121e-27		AT5G18404	-3.64882	4.24988e-08		AT2G15090	1.66545	3.7941e-15		AT1G76360	3.23675	7.19705e-36		AT2G33240	5.03392	3.74663e-21
AT5G64620	-2.79282	1.20105e-27		AT1G49620	1.75291	4.30152e-08		AT5G44973	-3.52096	3.84296e-15		AT3G22600	-4.43543	7.35771e-36		AT4G36950	5.19539	4.00324e-21
AT4G00990	2.10549	1.22086e-27		AT5G65740	-1.58771	4.30664e-08		AT2G32090	-1.03645	3.88596e-15		AT5G05950	-2.28014	7.39753e-36		ATCG01080	3.71339	4.0159e-21
AT1G10650	2.55409	1.30608e-27		AT1G48920	1.8025	4.40035e-08		AT4G38690	-1.48423	3.93069e-15		AT1G55210	-2.94595	7.64185e-36		AT3G62010	4.18683	4.0694e-21
AT3G02880	2.42697	1.30962e-27		AT3G59820	1.65094	4.4723e-08		AT3G09270	-2.1437	3.93523e-15		AT4G37640	3.08894	7.64185e-36		AT2G42485	-3.62356	4.27954e-21
AT3G55950	3.59934	1.33114e-27		AT4G11570	-1.40443	4.47244e-08		AT1G70000	-1.48725	4.15221e-15		AT1G60220	2.18531	7.92841e-36		AT2G29540	-3.45852	4.2798e-21
AT1G20920	2.72965	1.33192e-27		AT3G47430	-2.03598	4.53351e-08		AT5G11790	1.2308	4.36658e-15		AT1G64790	2.29345	8.37578e-36		ATMG00510	4.29961	4.44043e-21
AT5G48400	4.7269	1.39649e-27		AT4G21390	2.25832	4.6662e-08		AT4G04850	-1.32715	4.3841e-15		AT3G47510	-3.08626	9.31839e-36		AT5G12420	-4.46517	4.51832e-21
AT4G27940	3.02666	1.40612e-27		AT2G30930	2.40231	4.79177e-08		AT2G38010	1.49298	4.62415e-15		AT5G25980	-2.93258	9.69474e-36		AT1G12990	2.98247	4.59367e-21
AT1G70640	4.15807	1.42448e-27		AT1G53625	2.5498	4.80073e-08		AT3G15450	-4.40542	5.02274e-15		AT4G22513	-8.9644	1.00829e-35		AT1G35220	3.35235	4.67122e-21
AT2G39580	3.71875	1.46385e-27		AT1G12240	-1.17031	4.80832e-08		AT3G56720	1.24538	5.11163e-15		AT5G62600	2.29971	1.0205e-35		AT3G21290	2.75939	4.69715e-21
AT1G29250	-1.93992	1.57992e-27		AT5G54630	-1.53692	4.91015e-08		AT2G31141	-1.5451	5.15093e-15		AT4G18910	-2.32704	1.0245e-35		AT5G46470	3.00886	4.80333e-21
AT1G78870	-1.82571	1.62803e-27		AT5G43420	2.13107	4.92684e-08		AT1G19310	1.73317	5.18691e-15		AT1G65500	-2.45565	1.04206e-35		AT4G25890	-2.97886	4.83098e-21
AT1G54050	3.64101	1.63286e-27		AT5G19970	-3.48696	4.9875e-08		AT1G17420	1.94069	5.44327e-15		AT1G32210	-1.99057	1.05592e-35		AT4G08300	-3.84097	4.95096e-21
AT4G15670	-7.34993	1.63842e-27		AT2G28840	1.35465	5.07131e-08		AT4G37295	-2.17112	6.10336e-15		AT1G67530	3.29546	1.08384e-35		AT2G40720	4.85181	5.45473e-21
AT5G00655	8.64198	1.84052e-27		AT5G55570	-3.06562	5.11376e-08		AT4G01330	-1.55342	6.39025e-15		AT3G06125	-1.97416	1.12902e-35		AT2G34910	4.44492	5.45678e-21
AT3G46000	-1.50689	1.86509e-27		AT4G37370	1.79852	5.13744e-08		AT5G16410	-3.15026	6.39025e-15		AT5G38140	3.68211	1.14729e-35		AT3G27260	2.86055	5.48272e-21
AT5G20240	6.75606	2.00229e-27		AT1G14360	1.85261	5.13744e-08		AT5G54970	1.35527	6.46389e-15		AT3G10720	2.79947	1.16526e-35		AT1G75030	-3.70827	5.50495e-21
AT5G01770	3.55719	2.0516e-27		AT3G55950	1.49575	5.13744e-08		AT4G38700	-1.78067	6.64559e-15		AT3G16240	-1.94209	1.33497e-35		AT1G02990	2.87801	5.70186e-21
AT4G08160	5.22718	2.08533e-27		AT1G76955	2.1957	5.14576e-08		AT2G21250	0.943749	6.80457e-15		AT1G32928	2.88367	1.54457e-35		AT2G43910	-3.01514	5.70186e-21
AT1G43790	-6.38232	2.13958e-27		AT2G37430	1.77364	5.15048e-08		AT4G20820	-4.34221	6.83479e-15		AT3G26100	2.23718	1.61407e-35		AT5G05660	3.15187	5.79652e-21
AT2G17265	-1.94422	2.27062e-27		AT4G35730	1.24556	5.32926e-08		AT5G24940	-1.30361	7.1609e-15		AT1G57765	-2.06575	1.65043e-35		AT2G46560	2.63687	5.85728e-21
AT4G40020	4.64349	2.50631e-27		AT5G16030	-1.98255	5.41653e-08		AT5G24470	3.81249	7.19315e-15		AT3G20290	-2.13734	1.67568e-35		AT1G68690	3.41772	6.00996e-21
AT1G70670	-2.88166	2.59701e-27		AT1G27630	1.61049	5.46418e-08		AT4G01700	1.65167	7.33366e-15		AT5G16680	2.06756	1.6994e-35		AT4G37300	-2.80028	6.04117e-21
AT1G76970	3.54645	2.67561e-27		AT4G33110	-1.14266	5.4908e-08		AT4G36110	-1.73828	7.75414e-15		AT2G34600	3.73225	1.70761e-35		AT3G23660	3.32956	6.10153e-21
AT4G34430	2.89641	2.79379e-27		AT3G12150	-1.43857	5.49493e-08		AT2G32690	-0.988724	7.84867e-15		AT3G15210	2.71666	1.71694e-35		AT1G02660	3.32679	6.239e-21
AT4G23840	3.32492	2.83005e-27		AT3G50260	1.87365	5.49928e-08		AT4G21510	-1.85709	8.30136e-15		AT2G14680	3.32274	1.75966e-35		AT3G04730	2.89652	6.33006e-21
AT3G62900	2.98812	3.34591e-27		AT1G51140	2.00179	5.65731e-08		AT1G64780	-1.98885	8.34256e-15		AT3G44670	3.40588	1.9443e-35		AT5G54580	-2.89075	6.43481e-21
AT4G21840	-3.70573	3.34591e-27		AT1G17665	1.57189	5.65893e-08		AT1G05690	-2.04255	8.35532e-15		AT4G14370	3.7957	1.998e-35		AT1G50055	-4.56517	6.47132e-21
AT5G03620	6.59229	3.45145e-27		AT4G31800	1.81957	5.70191e-08		AT5G47330	3.01722	8.68124e-15		AT2G27090	2.88063	2.02946e-35		AT3G56600	5.77722	6.47132e-21
AT4G24110	5.87372	3.75642e-27		AT4G25350	1.69491	5.70191e-08		AT5G17460	1.75285	8.84964e-15		AT1G32530	2.1151	2.18757e-35		AT2G35610	3.06393	6.53629e-21
AT2G35650	2.54396	4.38665e-27		AT3G08970	2.28711	5.71591e-08		AT5G54630	-1.12398	8.91727e-15		AT2G46430	2.47884	2.35459e-35		AT5G48650	3.4543	6.87687e-21
AT1G79350	2.33458	4.74287e-27		AT2G32120	2.55295	5.79464e-08		AT2G34620	-1.29867	9.1406e-15		AT1G19720	2.44268	2.56221e-35		AT5G47010	2.75373	6.88141e-21
AT5G53050	2.8101	4.90879e-27		AT2G35260	-1.73591	5.79592e-08		AT3G06750	-1.42013	9.16422e-15		AT2G25610	-1.9371	3.88907e-35		AT5G52410	3.63091	6.882e-21
AT2G08600	-5.36919	5.13225e-27		AT5G01410	-1.23559	5.80344e-08		AT4G21140	1.25471	9.28572e-15		AT3G05545	1.98002	4.06246e-35		AT3G25010	6.43642	6.92532e-21
AT5G18360	3.10707	5.1417e-27		AT3G25400	1.55244	5.81639e-08		AT1G20693	0.913315	9.29891e-15		AT5G01700	4.64186	4.44791e-35		MI0001425	-3.1043	7.13859e-21
AT1G10050	3.65977	5.30191e-27		AT3G53800	1.95561	5.8899e-08		AT1G12900	-0.853081	1.01892e-14		AT1G17190	-3.93362	4.44791e-35		AT4G31330	-3.69756	7.14234e-21
AT3G21460	-5.73457	5.36478e-27		AT4G11220	1.23097	6.00289e-08		AT4G29110	1.46428	1.04466e-14		AT1G09310	-2.3374	4.50081e-35		AT2G18100	3.34258	7.14808e-21
AT3G28100	-3.24609	6.14223e-27		AT5G49630	1.94382	6.0269e-08		AT1G53090	-1.76536	1.08893e-14		AT5G59890	-1.86987	4.61645e-35		AT3G09035	-3.02879	7.19583e-21
AT1G13210	3.58257	6.28807e-27		AT2G26530	1.32987	6.27669e-08		AT4G18520	1.70443	1.09411e-14		AT4G04740	3.27433	4.82256e-35		AT4G01310	-3.29096	7.19684e-21
AT1G71110	2.76136	6.46607e-27		AT3G12010	-1.32233	6.35381e-08		AT5G54860	1.3258	1.11002e-14		AT5G63710	-3.95922	5.52081e-35		AT5G66150	8.42247	7.2496e-21
AT1G69510	-1.69763	6.5215e-27		AT1G50290	-1.77955	6.52786e-08		AT2G40880	-1.00217	1.14646e-14		AT1G68370	-1.62627	5.68933e-35		AT5G03995	-3.55733	7.34883e-21
AT3G28340	3.22948	6.79973e-27		AT3G11670	-1.84826	6.56472e-08		AT4G18700	-1.27005	1.17264e-14		AT3G17040	1.79016	5.87463e-35		AT3G53680	5.11055	7.48339e-21
AT5G49450	2.34376	7.36713e-27		AT1G68520	-1.96468	6.57891e-08		AT4G34770	-2.2274	1.18297e-14		AT1G79350	2.85913	5.98205e-35		AT4G30600	3.07933	7.54015e-21
AT1G08910	2.732	7.37721e-27		AT2G46030	-1.33373	6.65944e-08		AT1G48310	-1.46966	1.19123e-14		AT1G07650	2.78467	6.00637e-35		AT4G03390	3.02379	7.83771e-21
AT4G30910	2.49346	7.79631e-27		AT3G17120	1.90412	6.70407e-08		AT5G59670	1.60339	1.19392e-14		AT3G19580	2.73965	6.39014e-35		AT5G56530	-3.19334	7.88441e-21
AT3G08640	-2.34783	7.85048e-27		AT2G15390	1.87582	6.77528e-08		AT3G17020	0.941486	1.19594e-14		AT5G25630	2.05683	6.69606e-35		AT1G10870	3.38868	8.3011e-21
AT3G54440	1.92201	7.86273e-27		AT4G36500	1.30353	7.01636e-08		AT3G10410	0.917705	1.24032e-14		AT5G03170	-3.81254	6.87131e-35		AT1G68710	3.21721	8.37729e-21
AT2G31880	2.82675	8.30754e-27		AT1G68240	-5.40429	7.24515e-08		AT3G09580	-1.35608	1.3355e-14		AT2G48160	1.89095	7.1542e-35		AT4G24840	3.06279	8.45872e-21
AT5G16960	13.8169	8.87952e-27		AT5G20190	1.1494	7.34692e-08		AT2G18120	-2.49686	1.33615e-14		AT1G09980	2.70989	7.32968e-35		AT3G59370	-2.72449	8.7813e-21
AT4G15680	-5.36886	9.55815e-27		AT5G57220	2.06113	7.41815e-08		AT2G37230	1.51441	1.34811e-14		AT5G67450	3.633	7.47648e-35		AT2G19970	-3.1403	8.79721e-21
AT3G48030	-2.05182	9.56567e-27		AT1G27680	1.53293	7.52293e-08		AT5G11590	1.90951	1.47522e-14		AT1G73660	1.89617	7.50503e-35		AT5G16590	2.88909	8.81313e-21
AT1G02270	2.29889	1.00101e-26		AT1G74880	-1.70651	7.53666e-08		AT5G20740	1.39241	1.49031e-14		AT2G39770	-1.88717	7.83542e-35		AT3G28945	4.59376	8.86993e-21
AT1G64460	2.63282	1.07109e-26		AT3G14420	-1.75439	7.60207e-08		AT1G69700	-0.933539	1.56032e-14		AT1G58250	1.95345	7.9572e-35		AT2G46020	2.74124	8.94006e-21
AT3G44205	4.13417	1.0792e-26		AT3G47540	1.40259	7.61287e-08		AT1G20840	1.07234	1.57061e-14		AT4G32330	1.69508	8.11912e-35		AT3G56240	-2.63968	8.96516e-21
AT5G61560	5.05783	1.08197e-26		AT2G02410	-1.43498	7.61845e-08		AT1G58235	-1.29026	1.59901e-14		AT5G61560	3.31235	8.13334e-35		AT3G13530	3.3984	9.33386e-21
AT1G64060	3.72807	1.08265e-26		AT2G32200	2.1062	7.64528e-08		AT1G76240	-2.25945	1.65719e-14		AT1G71520	5.26248	8.62158e-35		AT5G11800	3.07036	9.51486e-21
AT1G16130	4.3642	1.09962e-26		AT4G17090	-1.42303	7.84905e-08		AT2G26900	0.90066	1.70875e-14		AT5G13010	1.75103	9.02121e-35		AT1G74400	3.92974	9.61298e-21
AT1G26580	2.7889	1.10444e-26		AT1G10470	-1.34677	7.89873e-08		AT1G58520	-1.66953	1.8304e-14		AT1G53170	1.91861	9.05483e-35		AT3G54390	-3.29918	9.62104e-21
AT4G23250	2.73148	1.12615e-26		AT3G54660	-1.47998	7.9701e-08		AT4G20890	1.09414	1.947e-14		AT3G05680	3.00406	9.09552e-35		AT4G10300	-3.39224	9.69026e-21
AT1G56145	3.96108	1.16354e-26		AT2G47160	-1.85841	7.97835e-08		AT5G57340	-2.17122	1.96798e-14		AT4G02520	-1.99927	9.51166e-35		AT1G21780	-2.76028	9.78746e-21
AT5G08780	3.64366	1.17323e-26		AT3G55800	-1.69441	8.0962e-08		AT2G41010	-1.36701	2.09675e-14		AT1G59620	2.76364	1.04909e-34		AT1G48325	-5.88313	1.00901e-20
AT1G45145	1.94753	1.19821e-26		AT3G15540	1.76512	8.0962e-08		AT5G44820	1.10768	2.11643e-14		AT5G58450	2.36159	1.15249e-34		AT5G51970	-2.84097	1.02205e-20
AT3G01220	4.8159	1.19821e-26		AT2G41410	1.65883	8.09812e-08		AT1G32928	-1.80587	2.19712e-14		AT5G17890	1.80143	1.18414e-34		AT5G58310	6.58052	1.02533e-20
AT4G10060	1.95368	1.2548e-26		AT4G15280	2.07546	8.13731e-08		AT1G43670	1.23014	2.21496e-14		AT4G02120	2.06702	1.19328e-34		AT1G59820	2.84697	1.04969e-20
AT5G52750	1.93112	1.3107e-26		AT2G27360	-1.83152	8.19957e-08		AT3G09590	-6.97157	2.21887e-14		AT2G35960	-1.82059	1.29841e-34		AT1G70770	3.11917	1.064e-20
AT5G45060	2.80236	1.40626e-26		AT5G10030	-1.6337	8.35498e-08		AT3G47430	-1.03156	2.36908e-14		AT1G70750	2.61762	1.36127e-34		AT2G35605	-2.99861	1.12988e-20
AT3G23390	-1.69994	1.61384e-26		AT5G47455	1.78119	8.5002e-08		AT3G22740	2.02804	2.46026e-14		AT5G19875	-2.49579	1.50666e-34		AT3G55970	6.50399	1.15184e-20
AT1G07367	-5.71938	1.83119e-26		AT1G55480	-1.37261	8.78258e-08		AT2G47700	-1.40864	2.64211e-14		AT3G46370	3.60522	1.67079e-34		AT5G50120	-4.04062	1.16102e-20
AT3G14590	2.88707	2.01658e-26		AT1G21050	-2.9726	8.88825e-08		AT4G11570	-1.07209	2.66983e-14		AT1G07870	2.395	1.7269e-34		AT2G30230	3.28686	1.17819e-20
AT3G50800	3.68541	2.08369e-26		AT4G36190	-1.54988	8.94313e-08		AT3G01310	1.87548	2.76765e-14		AT5G10390	-2.45482	1.73715e-34		AT2G27840	-2.86311	1.18002e-20
AT3G55720	4.88471	2.08797e-26		AT5G49900	1.6063	8.98492e-08		AT3G44110	0.836659	2.95417e-14		AT5G10400	-2.22598	1.74942e-34		AT4G18260	-2.98874	1.21368e-20
AT5G42965	6.12351	2.13241e-26		AT2G18630	1.58049	9.04964e-08		AT1G71970	-1.22651	3.07513e-14		AT3G60120	7.35912	2.10952e-34		AT1G66470	2.91628	1.22486e-20
AT3G17185	-2.73768	2.133e-26		AT1G02310	2.38539	9.04964e-08		AT3G61580	-1.1882	3.1168e-14		AT1G12390	-1.87808	2.11148e-34		AT3G16920	-3.1586	1.2755e-20
AT1G51770	4.81663	2.14175e-26		AT5G63190	-1.78025	9.1454e-08		AT5G18130	1.40709	3.30347e-14		AT3G21290	2.75686	2.33623e-34		AT1G15520	5.18724	1.2755e-20
AT1G17440	2.27702	2.387e-26		AT1G76360	1.6151	9.17131e-08		AT5G11610	2.54062	3.33391e-14		AT1G61340	3.6868	2.45636e-34		AT2G01830	3.15922	1.2755e-20
AT4G34150	3.15119	2.42995e-26		AT3G50660	2.54029	9.20261e-08		AT3G53470	-1.04996	3.33391e-14		AT1G12910	-2.26481	2.78601e-34		AT4G18760	2.7149	1.28868e-20
AT2G18630	2.36389	2.47595e-26		AT1G69490	-4.04261	9.83139e-08		AT3G57520	-1.29985	3.4652e-14		AT2G41640	3.4954	2.84099e-34		AT4G09630	3.41391	1.29756e-20
AT4G10930	2.75021	2.47851e-26		AT1G29670	1.55798	9.95395e-08		AT2G32450	-1.30007	3.5508e-14		AT1G79400	4.64518	2.86184e-34		AT4G18130	3.20625	1.33692e-20
AT4G01897	-2.14629	2.50128e-26		AT5G41050	-2.17312	1.00212e-07		AT5G59130	2.03628	3.57841e-14		AT1G07400	4.98685	3.0051e-34		AT1G33040	-3.08039	1.36415e-20
AT1G42990	2.07466	2.55971e-26		AT2G26280	-1.14263	1.01288e-07		AT1G29785	1.17413	3.65627e-14		AT5G01830	4.24609	3.0559e-34		AT5G42650	3.44487	1.37663e-20
AT3G25760	2.77575	2.61647e-26		AT5G20670	-2.49137	1.01288e-07		AT1G22630	-1.3437	3.82919e-14		AT2G01024	14.9512	3.22114e-34		AT3G43300	3.09945	1.4589e-20
AT3G02800	4.26476	2.74067e-26		AT1G15190	1.77991	1.01288e-07		AT2G34460	-1.05726	4.21613e-14		AT1G10050	3.47395	3.25465e-34		AT3G11950	2.83557	1.53491e-20
AT1G80820	4.53579	2.84516e-26		AT3G46110	1.65639	1.01344e-07		AT3G15115	-1.85997	4.36604e-14		AT3G29030	-2.34782	3.40626e-34		AT5G35110	-2.70018	1.55379e-20
AT5G67310	13.4203	2.89769e-26		AT4G19510	-1.25763	1.02349e-07		AT5G03630	1.20583	4.36837e-14		AT2G27170	2.01207	3.46434e-34		AT4G24140	-4.12728	1.60663e-20
AT1G68440	2.40968	3.0778e-26		AT5G59490	1.92288	1.02349e-07		AT2G01150	1.40564	4.64813e-14		AT1G62300	2.6111	3.47277e-34		AT1G64405	-3.98547	1.66406e-20
AT5G64050	-2.49526	3.17201e-26		AT3G51730	-1.33207	1.02349e-07		AT1G21010	-1.33435	4.65515e-14		AT5G58200	2.01824	3.54201e-34		AT5G23630	3.025	1.6723e-20
AT5G24430	3.56074	3.27983e-26		AT1G35050	2.80725	1.02349e-07		AT2G22870	1.45083	4.68549e-14		AT2G15900	4.24418	3.61546e-34		AT5G15802	-3.85476	1.76317e-20
AT5G53560	-1.84155	3.29895e-26		AT2G43340	-1.8006	1.02662e-07		AT4G07995	-2.70175	4.68905e-14		AT1G67340	2.18184	4.09385e-34		AT5G16280	3.14092	1.77036e-20
AT3G01840	13.0231	3.38395e-26		AT1G49500	-1.38828	1.03433e-07		AT3G01690	-0.957018	4.99014e-14		AT2G24160	3.36598	4.26286e-34		AT3G10510	6.01639	1.78111e-20
AT3G06145	-2.54392	3.82199e-26		AT3G19710	2.97782	1.04294e-07		AT3G07390	1.2809	4.99702e-14		ATCG00700	2.7525	4.28751e-34		AT1G70620	3.00039	1.80852e-20
AT3G62300	2.02029	3.82979e-26		AT3G12920	-1.33712	1.05006e-07		AT1G14980	1.34191	5.11358e-14		AT3G28100	-3.19164	4.43839e-34		AT3G45660	3.63106	1.81141e-20
AT2G09990	-1.67806	4.19154e-26		AT1G52870	-1.83258	1.05941e-07		AT4G14040	1.34543	5.20127e-14		AT4G33630	3.97394	4.59589e-34		AT1G78070	3.23688	1.85675e-20
AT5G49665	3.10061	4.22069e-26		AT4G34770	-2.41864	1.07215e-07		AT1G63980	-1.15289	5.24342e-14		AT1G06040	-1.69405	4.83037e-34		AT5G62620	3.44358	1.94313e-20
AT1G07323	-2.32852	4.26306e-26		AT2G22760	2.17313	1.0837e-07		AT3G16850	-1.09768	5.24342e-14		AT2G00820	7.47686	4.96655e-34		AT2G26610	6.66678	1.94592e-20
AT1G10370	2.70925	4.4014e-26		AT2G31010	2.43388	1.09604e-07		AT5G05100	-1.17371	5.32798e-14		AT4G29440	3.09451	5.03162e-34		AT5G58660	-2.9994	1.95326e-20
AT4G25730	1.882	4.4014e-26		AT4G28350	3.44031	1.17955e-07		AT2G39420	1.2522	5.61835e-14		AT5G16000	-2.0077	5.05854e-34		AT5G35700	3.17709	2.04948e-20
AT2G32810	2.71018	4.5636e-26		AT2G19400	-1.7967	1.18806e-07		AT4G04565	-2.28114	5.65538e-14		AT1G03365	2.05858	5.13101e-34		AT5G45430	2.92562	2.10359e-20
AT4G36520	2.47625	4.78991e-26		AT5G27240	-1.69891	1.19476e-07		AT5G17230	-0.986607	5.75759e-14		AT3G12910	4.59418	5.22389e-34		AT5G42330	-3.98095	2.1045e-20
AT3G57490	-1.80649	4.96835e-26		AT5G53160	-1.55901	1.19934e-07		AT1G27210	-1.09462	5.94435e-14		AT1G61210	2.96784	5.33024e-34		AT4G28110	-3.33777	2.1045e-20
AT5G09410	2.90235	5.1699e-26		AT1G14060	2.32933	1.26168e-07		AT1G29970	-1.12301	5.95748e-14		AT3G01840	10.9454	5.62044e-34		AT1G01640	-2.87334	2.20518e-20
AT1G16890	-1.67201	5.38117e-26		AT3G18080	1.21353	1.26204e-07		AT5G67420	-1.33464	6.29739e-14		AT5G45095	-2.12428	5.66597e-34		AT1G79840	3.27032	2.20518e-20
AT3G11600	-4.21803	5.87177e-26		AT4G17530	-1.17631	1.26434e-07		AT5G59030	-1.00857	6.38197e-14		AT2G25320	2.10165	5.87466e-34		AT1G05790	3.19215	2.23962e-20
AT4G15690	-5.58475	5.9171e-26		AT5G48655	1.4383	1.2714e-07		AT5G20070	-1.03333	6.57513e-14		AT5G57960	1.68394	6.11895e-34		AT4G18510	-3.30153	2.29964e-20
AT3G05880	-2.34413	6.05932e-26		AT5G14930	1.51417	1.28328e-07		AT2G47870	3.04454	6.69339e-14		AT3G22380	1.90213	6.45282e-34		AT4G23690	-2.69948	2.3092e-20
AT5G47720	3.33467	6.44039e-26		AT4G05090	-1.63952	1.28579e-07		AT2G47650	1.51724	7.10066e-14		AT1G76700	2.2504	6.56858e-34		AT2G04160	3.06804	2.33191e-20
AT2G20560	4.3402	6.7037e-26		AT3G48440	1.36939	1.28588e-07		AT2G31060	1.30481	7.52956e-14		AT3G45650	4.40556	6.68937e-34		AT1G32090	2.75672	2.35452e-20
AT5G39030	2.01406	6.8622e-26		AT3G21150	-1.2504	1.29021e-07		AT5G24420	-1.70371	7.79177e-14		AT5G44578	-3.8681	6.76104e-34		AT3G26760	-3.05625	2.36204e-20
AT3G51460	1.83527	7.06346e-26		AT4G05120	2.19188	1.33228e-07		AT1G68240	-2.77151	8.04059e-14		AT5G48480	-2.71676	8.46405e-34		AT1G17090	-2.69587	2.36493e-20
AT3G05580	3.17223	7.38941e-26		AT5G36925	1.92512	1.33912e-07		AT4G23180	1.19991	8.35946e-14		AT5G04470	-3.37393	8.5005e-34		AT2G15310	-3.42679	2.37012e-20
AT4G18130	2.15126	7.92794e-26		AT4G21200	6.42226	1.34606e-07		AT4G27410	-1.53091	8.37074e-14		AT1G57850	5.77973	8.66522e-34		AT5G12320	-3.66829	2.43747e-20
AT5G58450	1.87137	8.31555e-26		AT3G53990	1.45726	1.34606e-07		AT1G08890	1.69964	8.72982e-14		AT1G15200	2.06889	9.00364e-34		AT4G13200	-3.08325	2.56354e-20
AT2G45180	-2.48161	8.86507e-26		AT3G61420	-1.70154	1.35986e-07		AT4G27030	-1.85187	9.07749e-14		AT2G47940	2.42785	9.56063e-34		AT3G54260	-2.90095	2.58595e-20
AT3G60120	8.21153	9.08752e-26		AT1G53110	1.73451	1.35986e-07		AT3G14840	1.42298	9.83287e-14		AT3G46930	4.41278	9.87135e-34		AT5G08110	3.74594	2.60518e-20
AT1G09730	2.3884	1.00139e-25		AT1G12950	3.12221	1.36276e-07		AT1G53190	-1.20243	1.05317e-13		AT2G16280	-1.6273	9.93383e-34		AT4G08570	-4.58623	2.62272e-20
AT2G22300	3.09221	1.11438e-25		AT5G52030	-1.60845	1.3854e-07		AT4G35780	-1.30696	1.10845e-13		AT1G74870	4.57057	1.01157e-33		AT4G24680	2.90061	2.72816e-20
AT2G25480	1.77611	1.14631e-25		AT5G13210	1.75903	1.39097e-07		AT3G54830	-1.49472	1.11173e-13		AT5G55390	2.88262	1.05645e-33		AT2G19740	-2.93604	2.72816e-20
AT5G54470	3.54647	1.20516e-25		AT4G13850	1.28994	1.39446e-07		AT2G32710	-1.33718	1.13893e-13		AT5G04810	1.93728	1.06794e-33		AT2G44300	-2.78075	2.76276e-20
AT3G50910	2.89047	1.2317e-25		AT4G13770	1.75827	1.40066e-07		AT2G40200	-2.2558	1.29192e-13		AT2G33120	-1.5485	1.11976e-33		AT4G13950	-3.44269	2.77324e-20
AT1G32960	3.82591	1.27185e-25		AT2G42190	-1.29912	1.45081e-07		AT1G04350	-1.1858	1.30612e-13		ATCG00820	1.69345	1.14356e-33		AT1G09950	4.78062	2.82174e-20
AT3G25610	3.33824	1.38853e-25		AT3G45640	1.25327	1.47881e-07		AT3G26650	-0.90751	1.37664e-13		AT4G31840	-2.90543	1.15248e-33		AT5G02050	-3.16354	2.82259e-20
AT2G47410	2.92304	1.39043e-25		AT1G31550	1.52565	1.47903e-07		AT5G06690	1.41202	1.42683e-13		AT1G66260	1.87982	1.18593e-33		AT2G17070	3.45749	2.91273e-20
AT1G12840	-1.75178	1.40402e-25		AT5G54110	-1.19294	1.49719e-07		AT1G63800	-1.42002	1.47724e-13		AT4G20860	2.37263	1.23734e-33		AT1G20670	3.06636	2.91837e-20
AT3G02950	-2.00923	1.41915e-25		AT3G14050	1.56621	1.50562e-07		AT4G31790	1.41853	1.51937e-13		AT1G24577	-4.66973	1.35689e-33		AT4G10480	-3.42882	2.92765e-20
AT5G50780	2.89067	1.50615e-25		AT1G07350	1.5722	1.51582e-07		AT1G15175	-1.49919	1.5762e-13		AT3G21460	-9.2601	1.36019e-33		AT3G55250	-4.19587	3.10612e-20
AT2G27080	4.48711	1.52067e-25		AT5G48480	2.21246	1.52132e-07		AT3G25780	2.01781	1.60369e-13		AT2G07180	-2.24847	1.37486e-33		AT2G48090	-3.48779	3.14137e-20
AT1G50745	11.1522	1.54721e-25		AT3G09350	2.07439	1.52993e-07		AT2G29980	-1.15357	1.67493e-13		AT1G12840	-1.60587	1.52369e-33		AT1G19870	2.80612	3.14244e-20
AT1G09290	-2.17723	1.7308e-25		AT2G22910	1.36533	1.53858e-07		AT4G34590	1.53201	1.7315e-13		AT4G11560	2.15023	1.54691e-33		AT3G50590	2.88485	3.15086e-20
AT1G22140	-1.71157	1.90906e-25		AT2G24690	-1.44673	1.55078e-07		AT2G43620	1.33023	1.86381e-13		AT5G56030	2.56953	1.65277e-33		AT5G18290	-3.28432	3.39282e-20
AT1G16000	-1.70035	2.02919e-25		AT5G02830	-1.99815	1.55078e-07		AT2G46430	1.46564	1.86889e-13		AT2G46340	1.79806	1.66044e-33		AT4G38160	-3.29399	3.40944e-20
AT1G58848	5.46923	2.12039e-25		AT1G69930	2.35799	1.60885e-07		AT3G14420	-0.801134	1.92506e-13		AT5G51990	10.7981	1.68543e-33		AT2G16760	-3.01659	3.40974e-20
AT4G23060	2.67521	2.12659e-25		AT1G77390	2.33875	1.6347e-07		AT3G50500	0.857472	1.94626e-13		ATCG01050	-1.68088	1.77359e-33		AT2G43500	4.4161	3.47791e-20
AT5G47220	3.12088	2.44807e-25		AT4G20780	1.52043	1.6651e-07		AT4G03210	0.880973	1.96018e-13		AT5G25520	2.21269	1.84728e-33		AT3G46090	7.13971	3.58548e-20
AT5G04290	2.61573	2.49949e-25		AT1G76570	-1.56292	1.67161e-07		AT5G66052	-1.07305	2.05924e-13		AT5G48540	2.00974	1.98117e-33		AT1G13690	-3.25058	3.60054e-20
AT1G72940	3.41426	2.58578e-25		AT2G24280	-1.56757	1.78135e-07		AT3G15030	1.19402	2.07998e-13		AT3G56240	-6.41624	2.07665e-33		AT5G16000	-3.19887	3.66127e-20
AT5G54145	-3.94709	2.63789e-25		AT2G36380	1.79209	1.79588e-07		AT3G58850	-1.57816	2.20744e-13		AT5G52640	4.78731	2.08028e-33		AT5G62290	-2.7776	3.72825e-20
AT1G14740	3.13342	2.78198e-25		AT4G10430	-1.26355	1.83765e-07		AT1G70260	-2.61412	2.22525e-13		AT4G25290	2.11847	2.1904e-33		AT3G27510	3.09071	3.75852e-20
AT3G04630	1.78116	2.86378e-25		AT3G15450	-1.87068	1.84469e-07		AT2G40670	-1.61407	2.26005e-13		AT5G01075	-2.93732	2.21591e-33		AT1G12020	-3.31141	3.77064e-20
AT2G16900	3.0234	3.17038e-25		AT1G16170	-1.70434	1.84799e-07		AT2G05310	-1.0603	2.29045e-13		AT1G15010	3.91047	2.26378e-33		AT5G47630	-2.95498	3.79778e-20
AT1G57990	3.74757	3.1996e-25		AT5G54500	1.49202	1.85658e-07		AT1G75190	-1.15044	2.42509e-13		AT1G76180	2.51686	2.31635e-33		AT1G73177	-3.48472	3.87245e-20
AT3G01130	-1.47839	3.26649e-25		AT3G62780	2.24427	1.88355e-07		AT1G03055	-1.9333	2.45922e-13		AT4G02400	2.77423	2.32508e-33		AT5G20130	-3.39326	3.90436e-20
AT3G18100	3.83548	3.4143e-25		AT3G53620	1.83675	1.96081e-07		AT1G60550	-1.11838	2.49014e-13		AT5G65620	2.25523	2.33151e-33		AT3G22790	3.64351	4.09027e-20
AT1G63720	2.87807	3.78379e-25		AT1G59700	-1.65852	1.96425e-07		AT3G22420	-1.42146	2.51179e-13		AT5G49470	2.86791	2.34281e-33		AT4G19180	3.00782	4.39169e-20
AT3G48090	2.49214	3.87401e-25		AT1G03430	1.55203	1.99638e-07		AT4G25835	-1.44831	2.53937e-13		AT4G29790	2.9331	2.38867e-33		AT4G34390	2.71737	4.47819e-20
AT4G08240	-1.81364	3.88682e-25		AT3G21700	1.70285	1.99792e-07		AT5G05860	-1.41543	2.60731e-13		AT5G40960	-3.00637	2.42291e-33		AT2G02610	3.22766	4.48981e-20
AT1G75900	-2.95351	3.90098e-25		AT3G07320	1.53617	2.0121e-07		AT1G75170	-1.34702	2.71512e-13		AT4G21550	4.20797	2.72928e-33		AT4G32860	-3.19624	4.52888e-20
AT3G51890	2.25484	4.00857e-25		AT4G30610	-1.34924	2.05626e-07		AT4G22920	-1.14069	2.71937e-13		AT5G64300	1.60037	2.8014e-33		AT4G18910	-2.95978	4.63339e-20
AT3G04730	2.40297	4.04518e-25		AT1G26560	-1.51488	2.07349e-07		AT4G34881	-1.78567	2.77888e-13		AT3G15480	-1.51898	2.81103e-33		AT4G23496	-3.85306	4.6486e-20
AT5G44070	2.60312	4.65926e-25		AT5G23850	1.2454	2.09968e-07		AT5G24150	-2.21503	2.85652e-13		AT1G23090	-2.38042	2.81103e-33		AT4G26220	-3.42822	4.6585e-20
AT2G18193	5.07151	4.70175e-25		AT1G61640	1.9268	2.12523e-07		AT5G17350	-2.48404	2.89074e-13		AT2G35330	1.85916	2.85463e-33		AT1G55910	-3.52602	4.8765e-20
AT1G20190	-2.08892	4.98451e-25		AT4G13110	1.99893	2.1701e-07		AT2G40900	-1.67196	2.89273e-13		AT1G69160	-1.94492	2.89793e-33		AT5G51890	-3.83245	4.90221e-20
AT5G22380	3.89344	4.98726e-25		AT2G15890	1.85821	2.18162e-07		AT3G61900	-2.66183	2.99944e-13		AT1G79430	-4.25075	3.16117e-33		AT1G73190	6.39686	5.02574e-20
AT5G03020	7.06917	5.2424e-25		AT2G41120	-1.72397	2.18204e-07		AT4G00960	-2.07279	3.04691e-13		AT1G13220	1.87078	3.18082e-33		AT3G13600	3.84689	5.34754e-20
AT3G25990	3.27806	5.29179e-25		AT1G50250	-1.88055	2.19536e-07		AT5G28840	-0.791488	3.05036e-13		AT1G48440	-1.47004	3.29037e-33		AT5G24352	3.35882	5.42747e-20
AT1G18660	-1.46849	5.36305e-25		AT2G17040	1.36963	2.20852e-07		AT1G21250	1.45118	3.08081e-13		AT1G50750	9.21142	3.31251e-33		AT5G66610	4.90157	5.42747e-20
AT4G21390	4.39965	5.3953e-25		AT3G28040	-1.60129	2.22488e-07		AT3G09540	1.56174	3.08635e-13		AT4G28710	2.0456	3.35752e-33		AT2G21520	2.6305	5.62289e-20
AT1G75560	-1.59054	5.42378e-25		AT3G07390	1.56669	2.2427e-07		AT5G07700	2.14268	3.15373e-13		AT1G75500	-2.42839	3.46903e-33		AT5G55210	-3.25865	5.70979e-20
AT3G11090	-2.3774	5.81592e-25		AT1G26670	-1.14474	2.2447e-07		AT1G24147	1.19474	3.21696e-13		AT1G16670	2.54966	3.56311e-33		AT2G33580	3.46546	5.94689e-20
AT1G78660	-1.71967	6.0058e-25		AT2G22430	1.55755	2.24648e-07		AT3G18440	1.76423	3.21876e-13		AT5G23150	2.47113	3.61697e-33		AT5G07740	2.92456	5.99756e-20
AT4G16450	-1.90182	6.13798e-25		AT4G01360	1.4264	2.27621e-07		AT4G01130	1.62129	3.22285e-13		AT2G28815	4.76554	3.74824e-33		AT3G08730	3.17859	6.27487e-20
AT1G49975	-2.58761	6.17838e-25		AT4G38430	-1.14385	2.28552e-07		AT5G55960	1.23486	3.22441e-13		AT1G16170	-1.65959	3.89e-33		AT1G15490	2.96442	6.47506e-20
AT4G15700	-4.08592	6.42994e-25		AT4G38970	-1.53261	2.32108e-07		AT5G24735	-1.13829	3.42973e-13		AT1G79950	2.71017	3.979e-33		AT5G23210	2.84277	6.93984e-20
AT1G56130	3.42812	6.60976e-25		AT3G29240	-1.8205	2.32108e-07		AT1G75270	1.0708	3.44896e-13		AT3G15120	2.09081	4.30619e-33		AT4G15960	-2.78155	6.97125e-20
AT1G20450	2.8586	6.72421e-25		AT2G01260	-1.41442	2.33373e-07		AT3G47960	1.21331	3.57006e-13		AT2G22330	-3.19757	4.49469e-33		AT3G44990	-3.60897	7.2545e-20
AT1G60660	-2.16992	6.84844e-25		AT2G37940	1.33657	2.35333e-07		AT1G15880	-1.15223	3.61758e-13		AT5G48620	1.76213	4.73668e-33		AT2G23600	-3.06019	7.42058e-20
AT1G73020	2.49811	6.86177e-25		AT5G28020	-1.61192	2.36043e-07		AT1G15180	-1.3482	3.73271e-13		AT1G15980	2.59201	4.77354e-33		AT3G62270	3.18338	7.50068e-20
AT2G18090	2.93373	7.28641e-25		AT2G38010	1.54829	2.43447e-07		AT2G31040	0.790543	3.79354e-13		AT3G50930	2.97276	4.93665e-33		AT2G32235	3.48179	7.74592e-20
AT1G77350	-1.99539	7.3539e-25		AT3G05880	1.65378	2.54177e-07		AT5G19690	1.04655	3.95154e-13		AT5G05140	2.08068	5.10873e-33		AT2G39681	-3.36915	8.16171e-20
AT5G20970	-6.86933	7.50356e-25		AT4G28460	1.37121	2.57103e-07		AT3G14990	-1.12344	4.02986e-13		AT5G66140	-1.50753	5.22609e-33		AT5G51550	-3.07639	8.29978e-20
AT4G12880	-2.36492	7.641e-25		AT4G25300	-1.86126	2.58399e-07		AT3G06125	-1.29331	4.04266e-13		AT3G44713	3.88287	5.28426e-33		AT5G51930	3.18528	8.30199e-20
AT2G24650	2.55124	7.82376e-25		AT3G55390	1.9077	2.58509e-07		AT3G55960	-1.24615	4.2602e-13		AT1G19210	12.5545	5.91786e-33		AT5G06120	2.77971	8.53511e-20
AT4G19960	3.06134	7.96779e-25		AT2G32500	-1.32734	2.59991e-07		AT3G47610	-1.21684	4.26122e-13		AT2G02410	1.77686	6.24572e-33		AT3G56220	-3.24657	8.6409e-20
AT1G65690	2.23667	8.0004e-25		AT4G39670	1.57238	2.61381e-07		AT3G54900	-0.783308	4.59336e-13		AT5G40450	2.31758	6.35775e-33		AT2G42840	-4.49129	8.75972e-20
AT5G27520	2.94804	8.14631e-25		AT3G11840	1.63222	2.63441e-07		AT2G29910	-1.42786	4.76354e-13		AT1G63880	2.49585	6.85698e-33		AT1G60070	3.38934	8.89055e-20
AT4G18890	2.63797	8.61137e-25		AT5G65925	2.24772	2.67929e-07		AT3G15780	-1.24719	5.08137e-13		AT1G78460	-2.96904	7.17284e-33		AT4G32730	3.30639	9.36624e-20
AT3G05545	1.94668	8.68605e-25		AT3G48590	-1.49884	2.70204e-07		AT5G67380	-0.951682	5.28142e-13		AT2G44525	-1.62337	7.17284e-33		AT1G78190	-3.09275	9.49958e-20
AT5G13450	-1.72743	9.21195e-25		AT5G09810	1.06532	2.72539e-07		AT3G56680	-1.02042	5.38017e-13		AT2G03980	-1.76284	7.29121e-33		AT2G15440	-3.7826	9.61513e-20
AT5G48390	8.09024	9.26757e-25		AT5G08430	-1.41278	2.73251e-07		AT2G46450	-1.25744	5.67383e-13		AT1G50745	9.35786	7.34757e-33		AT5G51050	2.99175	9.68723e-20
AT2G38870	1.87825	9.45764e-25		AT1G70740	1.46748	2.7335e-07		AT1G13920	1.62971	5.6839e-13		AT1G67370	8.61193	7.40931e-33		AT3G25855	-6.14105	9.74915e-20
AT5G63960	3.23448	9.47621e-25		AT1G30620	1.45841	2.74703e-07		AT1G07700	-0.897292	5.79442e-13		AT4G27500	1.4986	7.4848e-33		AT5G48620	3.13457	9.90664e-20
AT1G48630	-1.86597	9.53118e-25		AT5G10400	1.3391	2.75091e-07		AT1G78830	-1.32151	6.09303e-13		AT1G56145	3.41753	7.74027e-33		AT1G78240	3.14059	9.97249e-20
AT4G36730	3.09496	9.66839e-25		AT1G47710	1.36255	2.84216e-07		AT1G01540	-1.00425	6.11329e-13		AT4G36860	1.68937	8.05441e-33		AT1G53180	3.0198	1.00937e-19
AT5G47010	1.97879	1.02092e-24		AT1G63720	1.75555	2.84788e-07		AT5G55380	-1.5474	6.19491e-13		AT2G47000	2.87612	8.09762e-33		AT3G11130	3.22229	1.00958e-19
AT2G20950	1.85159	1.0948e-24		AT5G15830	-6.82071	2.85691e-07		AT4G32480	-2.12714	6.22002e-13		ATCG00790	1.52715	9.09953e-33		ATCG00300	3.79225	1.02401e-19
AT1G12910	-1.78008	1.10881e-24		AT3G03870	1.62445	2.88503e-07		AT5G50160	1.49184	6.2386e-13		AT1G05330	7.16468	9.25362e-33		AT5G15020	2.94895	1.0283e-19
AT1G20823	3.7637	1.18149e-24		AT4G24800	-1.26593	2.95517e-07		AT1G72645	-1.00259	6.39927e-13		AT2G02850	-3.17389	9.42939e-33		AT3G25250	3.16683	1.03407e-19
AT1G14920	-1.79238	1.18705e-24		AT4G16957	1.38337	2.9576e-07		AT5G63500	-0.914865	6.49708e-13		AT4G17230	3.1491	9.95617e-33		AT1G52140	-3.02019	1.05494e-19
AT5G67070	-1.54624	1.19192e-24		AT5G22680	3.82819	3.03565e-07		AT5G02500	0.944134	6.57239e-13		AT3G17510	1.69851	1.0619e-32		AT5G09890	2.65258	1.09216e-19
AT2G32200	3.73913	1.25497e-24		AT2G03750	-1.34809	3.03774e-07		AT5G39790	2.00093	6.96825e-13		AT3G26280	-3.34449	1.09283e-32		AT3G25500	3.20037	1.10991e-19
AT4G30290	4.17121	1.33778e-24		AT4G34380	2.01446	3.05217e-07		AT5G25140	-1.31869	6.97339e-13		AT3G18480	1.97276	1.11715e-32		AT4G31510	-2.81876	1.13891e-19
AT4G35590	4.63091	1.37176e-24		AT3G08720	1.495	3.07418e-07		AT3G05760	-0.883471	7.00861e-13		AT1G08720	2.92677	1.1806e-32		AT4G01540	3.21129	1.15004e-19
AT3G25840	2.25518	1.41496e-24		AT2G02860	1.41205	3.10725e-07		AT2G23340	1.14928	7.35947e-13		AT2G35710	4.12535	1.24189e-32		AT5G06000	-3.10637	1.20604e-19
AT3G57660	2.30472	1.46088e-24		AT2G38760	2.90927	3.1263e-07		AT3G24500	1.65708	7.84827e-13		AT3G01810	2.31272	1.28366e-32		AT5G41700	-2.54741	1.21476e-19
AT1G03610	2.39642	1.53876e-24		AT3G49370	1.8798	3.13716e-07		AT2G40350	9.17046	8.09387e-13		AT2G24940	-2.63975	1.34061e-32		AT5G40160	-3.52937	1.21476e-19
AT1G25220	1.96953	1.55971e-24		AT5G54860	1.22803	3.13716e-07		AT1G73620	1.35417	8.41372e-13		AT5G13650	1.9143	1.37656e-32		AT3G48790	6.36855	1.21512e-19
AT5G55100	3.75073	1.5609e-24		AT5G07760	1.87589	3.16128e-07		AT3G15354	-1.31938	8.41372e-13		AT3G44430	-2.13263	1.54629e-32		AT1G49660	-2.91043	1.26275e-19
AT1G17980	3.06362	1.62737e-24		AT3G05660	2.06987	3.18783e-07		AT3G61060	-2.58094	8.56019e-13		AT1G64960	4.3311	1.5663e-32		AT5G63390	3.9932	1.27568e-19
AT5G15050	-2.18108	1.72206e-24		AT3G26910	1.66602	3.31522e-07		AT1G42480	1.04853	8.81981e-13		AT3G12640	2.85473	1.59138e-32		AT5G52600	6.33859	1.30609e-19
AT1G61370	4.45873	1.72257e-24		AT2G14910	-1.12015	3.31522e-07		AT1G18773	-1.55973	8.92459e-13		AT1G74100	-2.74307	1.65461e-32		AT5G42380	4.57366	1.3148e-19
AT5G41120	4.48096	1.89647e-24		AT1G22360	1.58373	3.31522e-07		AT4G15660	-1.07347	8.9835e-13		AT3G13530	2.14514	1.76895e-32		AT3G55480	3.05593	1.32938e-19
AT5G58030	-1.64426	1.98645e-24		AT5G63990	1.82005	3.3805e-07		AT4G17098	-3.10579	9.01227e-13		AT2G45810	1.58049	1.77179e-32		AT1G70670	-2.87446	1.33268e-19
AT1G45140	12.5267	1.98918e-24		AT1G18590	2.72419	3.42621e-07		AT5G25280	-1.17229	9.34473e-13		ATCG00340	1.98359	1.86241e-32		AT5G20635	-3.30076	1.38493e-19
AT2G40770	2.64209	2.00745e-24		AT2G26150	2.05371	3.44413e-07		AT3G27300	0.982644	9.86461e-13		AT1G05380	2.51507	1.98426e-32		AT3G62730	-4.57	1.41757e-19
AT4G23880	2.92763	2.13841e-24		AT4G35440	-1.66812	3.44659e-07		AT1G20510	1.56133	9.96962e-13		AT3G03000	-2.79892	2.02426e-32		AT5G06930	3.76889	1.44418e-19
AT5G44060	2.04541	2.16266e-24		AT1G49405	-2.57837	3.44659e-07		AT2G22500	1.48961	9.98967e-13		AT2G19350	-2.33758	2.06515e-32		AT5G16740	8.25296	1.44864e-19
AT5G47020	2.05404	2.42385e-24		AT4G33270	2.05322	3.45635e-07		AT2G46800	-1.1172	1.01849e-12		AT1G30810	3.2258	2.12857e-32		AT1G53340	3.2955	1.44864e-19
AT2G40270	1.84414	2.42385e-24		AT2G30100	-1.27916	3.50559e-07		AT3G21540	1.76695	1.03486e-12		AT1G32490	2.03304	2.19784e-32		AT2G01480	2.77138	1.45246e-19
AT1G69700	-1.66823	2.53464e-24		AT1G30520	-1.76006	3.50559e-07		AT5G03230	-1.17316	1.04012e-12		AT5G13450	-1.68189	2.24904e-32		AT1G06380	-3.13901	1.46011e-19
AT3G11030	3.37016	2.58773e-24		AT5G57150	1.97727	3.57438e-07		AT1G18720	0.89233	1.05417e-12		AT5G27970	2.43103	2.30044e-32		AT1G19380	3.23647	1.46492e-19
AT3G55480	3.99169	2.61662e-24		AT5G47250	1.82691	3.6025e-07		AT4G29950	-1.41919	1.06975e-12		AT2G29450	1.65388	2.39384e-32		AT5G18410	3.29468	1.48496e-19
AT2G41630	2.74747	2.6218e-24		AT2G26560	1.44252	3.64974e-07		AT2G43535	1.53689	1.14141e-12		AT3G17950	-2.24979	2.83344e-32		AT5G58770	-3.52166	1.54534e-19
AT3G61800	2.83766	2.71045e-24		AT1G58225	1.88938	3.66215e-07		AT4G28260	-1.14287	1.14887e-12		AT3G01740	-1.81398	3.00332e-32		AT1G27030	-2.88041	1.56823e-19
AT1G03370	2.7536	2.86552e-24		AT5G56550	-1.23502	3.71507e-07		AT2G02810	1.22267	1.16159e-12		AT5G51550	-1.99549	3.02281e-32		AT5G04560	2.9404	1.57317e-19
AT1G10890	2.06478	3.02383e-24		AT5G03380	1.36334	3.7582e-07		AT4G15760	-1.63583	1.17982e-12		AT2G44370	3.55087	3.26426e-32		AT4G12420	2.91826	1.57438e-19
AT2G44140	2.64185	3.10777e-24		AT1G19490	-2.52213	3.77407e-07		AT3G28940	0.872986	1.18165e-12		AT3G16920	-4.91592	3.58335e-32		AT1G55430	3.234	1.60922e-19
AT5G54710	3.14254	3.27377e-24		AT5G12150	-1.12551	3.87194e-07		AT5G53160	-1.42274	1.22382e-12		AT1G17580	2.26714	3.64026e-32		ATCG00570	4.39233	1.61643e-19
AT4G26130	-1.74875	3.43564e-24		AT3G49780	1.37397	3.89677e-07		AT1G80130	-1.53452	1.2285e-12		AT3G03160	-1.81599	3.88003e-32		AT1G63660	-2.54779	1.61893e-19
AT5G14285	-2.58262	3.60605e-24		AT1G75690	-1.5709	3.93572e-07		AT1G30960	1.99161	1.24584e-12		AT5G47010	2.12151	3.99856e-32		AT1G05380	2.75052	1.6226e-19
AT3G55830	2.04744	3.75077e-24		AT3G52710	1.60591	3.93996e-07		AT5G19730	-1.27758	1.25889e-12		AT3G28030	2.83604	4.08013e-32		ATMG00520	5.94511	1.70178e-19
AT3G16920	-6.01366	4.15415e-24		AT3G48760	1.35306	3.94125e-07		AT3G56200	-1.29619	1.25889e-12		AT5G63420	2.14567	4.26939e-32		AT3G21340	3.43098	1.79911e-19
AT2G37190	-1.55128	4.24239e-24		AT5G59030	-1.16836	3.94823e-07		AT3G27170	-4.80831	1.3313e-12		AT5G63780	3.95382	4.26939e-32		AT5G64750	4.88354	1.79911e-19
AT4G15000	-1.5439	4.26902e-24		AT2G29750	3.55965	4.02642e-07		AT1G50290	-1.23868	1.34908e-12		ATCG00170	1.6576	4.45915e-32		AT2G46340	2.87623	1.82827e-19
AT1G65800	2.28207	4.44725e-24		AT4G37680	-1.36055	4.04086e-07		AT5G51440	3.23087	1.37713e-12		AT3G18100	3.91753	4.53439e-32		AT1G79910	4.19029	1.82827e-19
AT4G13390	12.5897	4.55871e-24		AT1G05575	1.1583	4.05508e-07		AT5G33290	1.34943	1.46102e-12		AT1G07660	-1.71514	4.61932e-32		AT3G07810	2.56334	1.83732e-19
AT2G29440	4.52628	4.62143e-24		AT1G65070	-1.31069	4.06814e-07		AT3G04230	1.27882	1.49282e-12		AT1G61140	2.48483	4.71421e-32		AT1G75810	-3.15103	1.87508e-19
AT5G46080	4.48368	4.78023e-24		AT3G26980	1.51382	4.06814e-07		AT3G02340	-1.22751	1.50232e-12		AT2G27980	2.64827	4.72018e-32		AT4G23410	-2.70715	1.88994e-19
AT5G42540	1.55087	4.87845e-24		AT3G01770	-1.17859	4.07985e-07		AT2G36630	-1.87148	1.53656e-12		AT4G05590	-3.0538	4.96715e-32		AT3G03790	2.88385	1.92001e-19
AT3G07960	3.87629	5.09697e-24		AT5G41120	2.13796	4.16999e-07		AT2G22190	1.57846	1.58394e-12		AT5G65810	-1.82337	5.13808e-32		AT4G19490	3.11709	1.92986e-19
AT1G13790	2.8232	5.12602e-24		AT4G35290	-2.25627	4.21827e-07		AT1G11080	-3.04172	1.60938e-12		AT3G50800	3.17944	5.29012e-32		AT2G42270	3.39485	1.93104e-19
AT1G53430	3.15941	5.26101e-24		AT4G34390	1.31046	4.25183e-07		AT2G38820	-1.77839	1.62838e-12		AT2G25250	1.99538	5.9691e-32		AT4G17560	-3.33396	1.95712e-19
AT4G37180	2.13511	6.16009e-24		AT1G01560	1.71061	4.28212e-07		AT5G42860	1.32665	1.63009e-12		AT3G07680	-2.01361	6.63697e-32		AT4G18120	3.37966	1.98819e-19
AT5G65630	2.01984	6.60173e-24		AT3G15800	-1.53389	4.37034e-07		AT4G01280	-1.36053	1.64894e-12		AT3G05670	2.18262	6.79946e-32		AT4G09890	-3.16816	2.01531e-19
AT3G10720	3.79571	6.6693e-24		AT3G28940	1.03443	4.41339e-07		AT2G46870	1.65195	1.73513e-12		AT5G41761	-2.52343	7.06712e-32		AT1G01210	-3.12963	2.0202e-19
AT2G30990	2.94421	6.9851e-24		AT5G67630	1.59664	4.43828e-07		AT1G72180	1.39643	1.77053e-12		AT5G03050	-2.51178	8.10197e-32		AT5G48220	3.59386	2.03326e-19
AT5G16780	2.118	7.00439e-24		AT3G07090	1.4754	4.49969e-07		AT5G55420	2.25053	1.90891e-12		AT3G23570	-1.87377	8.19608e-32		AT1G17065	3.68249	2.03326e-19
AT2G18100	4.02305	7.33028e-24		AT1G07660	1.04521	4.50213e-07		AT5G48930	-0.812453	1.95398e-12		AT3G27700	2.92614	8.38971e-32		AT3G15352	-3.19593	2.04368e-19
AT2G47820	2.73953	7.67359e-24		AT1G49160	-1.9378	4.50213e-07		AT5G08720	-0.984465	1.99293e-12		AT5G18190	2.05261	8.48953e-32		AT4G19980	-5.02546	2.08847e-19
AT3G14205	2.40473	8.23325e-24		AT1G66730	-1.73257	4.5301e-07		AT2G28080	1.09851	2.22482e-12		AT5G19450	1.81171	8.49904e-32		AT3G21140	-2.75279	2.11172e-19
AT2G41905	2.36833	8.2909e-24		AT4G17100	2.15884	4.55218e-07		AT4G25290	-1.41126	2.26755e-12		AT3G02190	-2.32365	8.56976e-32		AT5G06310	3.60304	2.1441e-19
AT4G27350	3.51063	8.78943e-24		AT3G57450	1.31076	4.57283e-07		AT4G24830	0.991681	2.29726e-12		AT3G06490	5.64223	8.63328e-32		AT1G31540	2.69479	2.15643e-19
AT5G54860	1.98164	8.99242e-24		AT2G06995	-1.96385	4.57283e-07		AT1G11175	-1.56986	2.34711e-12		AT1G70810	-2.03452	9.69573e-32		AT1G77800	2.75524	2.1925e-19
AT3G51040	-1.77838	9.38189e-24		AT1G71695	1.56525	4.58593e-07		AT2G40020	-1.03118	2.37573e-12		AT5G14410	-2.77721	9.91303e-32		AT2G29660	-3.1115	2.23586e-19
AT3G07030	2.15787	9.63793e-24		AT3G16240	-1.37395	4.59726e-07		AT1G60850	1.45469	2.40486e-12		AT4G30600	2.75847	1.05275e-31		AT3G11590	3.06076	2.23961e-19
AT5G64410	3.54239	9.92029e-24		AT1G72210	1.81372	4.60065e-07		AT4G27900	1.42707	2.5219e-12		AT1G50410	2.14171	1.10997e-31		AT3G09710	2.60787	2.27592e-19
AT2G27090	2.93799	1.08235e-23		AT3G47610	-1.30086	4.6072e-07		AT1G56340	0.928832	2.80308e-12		AT3G06670	1.97428	1.1383e-31		AT3G01500	4.19126	2.27592e-19
AT3G12810	2.95748	1.08946e-23		AT4G31850	-1.71948	4.63604e-07		AT3G56240	-0.803228	2.94244e-12		AT4G18422	5.08521	1.19166e-31		AT5G25160	-3.97337	2.29712e-19
AT3G05890	-3.37264	1.10173e-23		AT1G49000	1.96504	4.67758e-07		AT5G23460	-1.4374	2.94579e-12		AT1G03820	-3.51316	1.30799e-31		ATMG01390	3.91175	2.31301e-19
AT3G14075	3.09906	1.2282e-23		AT5G66740	-3.72693	4.74847e-07		AT2G20940	1.54662	2.98418e-12		AT1G69460	-1.7152	1.37914e-31		AT1G16310	-3.18239	2.32488e-19
AT3G24500	3.64153	1.27583e-23		AT3G18390	-1.16639	4.76035e-07		AT5G14390	-1.4805	3.02477e-12		AT5G52410	3.13553	1.40796e-31		AT1G77680	3.38933	2.39328e-19
AT3G10985	2.64907	1.28603e-23		AT1G35612	-1.52508	4.79646e-07		AT1G29510	-1.21509	3.10274e-12		AT4G31780	1.89742	1.42094e-31		AT3G10470	3.00841	2.42402e-19
AT5G61240	-1.79957	1.3053e-23		AT5G22570	3.01194	4.79948e-07		AT3G54366	-1.14054	3.11785e-12		AT2G25730	2.36558	1.46283e-31		AT1G10300	3.61801	2.43879e-19
AT1G26800	3.55625	1.31697e-23		AT3G53670	1.20457	4.84079e-07		AT2G15080	-1.54181	3.15673e-12		AT2G04270	2.66408	1.48383e-31		AT2G37290	3.55343	2.46318e-19
AT3G03790	1.96043	1.32097e-23		AT4G03060	2.20023	4.92254e-07		AT1G77760	-3.25156	3.19024e-12		AT5G55620	-2.90549	1.53902e-31		AT1G07670	3.10409	2.57281e-19
AT2G13370	3.06455	1.39073e-23		AT5G03130	-2.46004	4.93859e-07		AT4G24050	-2.16249	3.20359e-12		AT3G50770	-3.99794	1.57824e-31		AT1G05650	2.86082	2.61695e-19
AT3G10860	-1.61921	1.4497e-23		AT3G58070	-2.35563	4.97344e-07		AT2G35060	-1.09152	3.24001e-12		AT5G16260	1.97961	1.60886e-31		AT1G04635	-3.21875	2.64376e-19
AT4G31130	-2.11523	1.45005e-23		AT4G18950	1.43055	4.9817e-07		AT5G04880	-1.39167	3.55204e-12		AT4G38350	2.15711	1.67636e-31		AT5G12120	3.27169	2.82074e-19
AT2G30540	-5.0493	1.72076e-23		AT2G21960	-1.28297	4.9817e-07		AT1G76990	-1.31782	3.58369e-12		AT5G22220	3.26385	1.78404e-31		AT1G19360	3.49111	2.83967e-19
AT5G03204	7.35994	1.75464e-23		AT4G36648	1.24495	5.00033e-07		AT4G38970	-0.771267	3.61877e-12		AT4G37610	1.82337	1.9642e-31		AT1G79720	4.12951	2.94322e-19
AT2G20635	3.52324	1.77483e-23		AT3G10300	1.63451	5.00033e-07		AT5G18680	1.1209	3.74558e-12		AT4G36280	2.58548	1.99377e-31		AT1G68760	-3.05944	2.94992e-19
AT2G26680	-2.74795	1.91431e-23		AT5G27420	1.08547	5.08873e-07		AT5G59540	1.1991	3.82863e-12		AT5G16715	2.40447	2.00031e-31		AT5G54920	2.95291	2.9893e-19
AT3G01320	2.33938	2.0013e-23		AT5G43740	-1.26775	5.16934e-07		AT2G47180	-2.58867	3.86485e-12		AT4G36940	2.63642	2.12754e-31		AT1G73760	-3.09891	3.00334e-19
AT5G14930	3.24415	2.04914e-23		AT1G61210	-1.35161	5.29916e-07		AT4G12750	1.4299	3.89968e-12		AT4G26710	-1.61345	2.15945e-31		AT3G14950	5.92785	3.00931e-19
AT4G34920	-1.94305	2.05718e-23		AT1G70810	1.56344	5.37487e-07		AT2G32220	1.87632	3.9631e-12		AT3G49360	-1.98691	2.15945e-31		AT1G18300	2.62893	3.03059e-19
AT1G72610	-2.38097	2.1009e-23		AT2G18300	-1.13256	5.39965e-07		AT1G68020	-1.30675	4.04397e-12		AT3G61570	2.26865	2.17177e-31		AT3G60720	-3.48907	3.03059e-19
AT5G01750	1.88016	2.16047e-23		AT2G26390	2.08343	5.41354e-07		AT4G24670	-1.16456	4.11247e-12		AT1G08160	-5.11993	2.22023e-31		AT1G61570	-3.16512	3.0608e-19
AT1G56330	-1.76865	2.29513e-23		AT5G53170	-1.29122	5.50695e-07		AT4G23730	-1.11059	4.20551e-12		AT3G61010	2.16505	2.25712e-31		AT4G04630	-3.55131	3.1237e-19
AT1G03730	1.84151	2.35498e-23		AT2G28320	-1.46157	5.50695e-07		AT4G17243	-2.59153	4.22671e-12		AT5G58030	-1.54204	2.27473e-31		AT4G29080	-3.44542	3.13251e-19
AT1G61210	2.4494	2.45822e-23		AT5G06320	1.09822	5.50799e-07		AT1G33050	-1.43572	4.26642e-12		AT3G25610	2.89989	2.31044e-31		AT1G68230	-3.60988	3.13602e-19
AT5G54660	-4.78842	2.47639e-23		AT3G01500	-1.65088	5.5575e-07		AT1G52720	0.836408	4.2733e-12		AT1G53165	3.06656	2.49078e-31		AT3G48690	-2.9864	3.19412e-19
AT1G54575	-7.485	2.48708e-23		AT5G02515	-2.78464	5.58674e-07		AT1G61215	-1.87784	4.43025e-12		AT3G55850	2.48286	2.51233e-31		AT3G46890	-4.70489	3.32648e-19
AT1G36310	-1.69883	2.48708e-23		AT2G24490	1.35297	5.80197e-07		AT3G10530	1.99467	4.61078e-12		AT2G37450	2.30714	2.52416e-31		AT1G53920	2.5561	3.35681e-19
AT5G65900	1.98812	2.53705e-23		AT5G21090	1.0386	5.92852e-07		AT2G31010	2.25995	4.69822e-12		AT1G50200	1.95634	2.78239e-31		AT2G07727	3.56903	3.47045e-19
AT1G09200	-2.10836	2.53724e-23		AT1G73810	2.0894	5.95404e-07		AT3G59060	-1.20701	5.40977e-12		AT5G12150	1.70016	2.83671e-31		AT3G25190	-3.96051	3.54103e-19
AT5G05830	-2.21841	2.6022e-23		AT2G16660	1.8003	6.0715e-07		AT5G05435	-1.33835	5.43252e-12		AT5G60200	-4.04517	2.85737e-31		AT2G01021	8.75351	3.56511e-19
AT5G25920	5.82396	2.73926e-23		AT1G56540	1.49643	6.16453e-07		AT4G15910	-0.987726	5.46934e-12		AT5G45670	-2.51042	2.87472e-31		AT5G47820	2.6628	3.66624e-19
AT1G48300	-1.65627	3.19816e-23		AT1G71100	1.48049	6.1948e-07		AT1G53620	-2.87226	5.64402e-12		AT1G72645	-2.11833	2.90013e-31		AT1G71330	4.11533	3.74067e-19
AT1G67340	2.46036	3.20829e-23		AT5G47650	-1.4404	6.21327e-07		AT5G26230	1.53307	5.76289e-12		AT1G10200	-1.86389	2.90361e-31		AT3G11930	-2.53081	3.80002e-19
AT5G66030	2.09287	3.36875e-23		AT1G76380	1.7505	6.29357e-07		AT3G52990	0.797814	5.76316e-12		AT5G08230	2.69581	2.917e-31		AT5G64870	4.40648	3.86993e-19
AT1G61460	4.46865	3.48126e-23		AT4G37560	-2.17238	6.33625e-07		AT3G62750	1.32624	5.81891e-12		AT4G24100	2.40862	2.92512e-31		AT3G41768	3.28701	4.0537e-19
AT2G46430	2.23814	3.48626e-23		AT5G13950	-1.12482	6.34714e-07		AT1G35420	-0.997659	6.12393e-12		AT1G75540	-2.40012	3.0732e-31		AT1G72790	3.19242	4.2212e-19
AT2G47000	2.79362	3.48626e-23		AT1G48300	-1.119	6.34714e-07		AT2G31350	-1.09121	6.13358e-12		AT1G79600	1.92669	3.10314e-31		AT2G22420	-3.14184	4.42311e-19
AT4G09150	3.04396	4.20933e-23		AT2G20920	-1.44137	6.39967e-07		AT2G18280	-1.08132	6.23393e-12		AT2G26580	-1.90134	3.22129e-31		AT1G12260	-3.27371	4.50267e-19
AT2G31865	3.4065	4.23816e-23		AT3G07580	1.25765	6.42311e-07		AT1G76570	-1.00508	6.54089e-12		AT2G46650	-2.86818	3.26453e-31		AT1G11175	-2.89273	4.51001e-19
AT5G40910	1.98566	4.30313e-23		AT4G12670	-1.52074	6.50419e-07		AT3G17626	-1.2932	6.54458e-12		AT2G44950	2.18206	3.43717e-31		AT3G51460	2.63689	4.52824e-19
AT2G03440	-1.71595	4.53182e-23		AT4G14370	1.89241	6.53341e-07		AT1G06430	-1.35819	6.57751e-12		AT2G01320	1.88812	3.5986e-31		AT3G28600	6.99629	4.52824e-19
AT1G74710	2.83105	4.61253e-23		AT3G24500	2.27723	6.55787e-07		AT1G20010	0.757797	6.75192e-12		AT1G49520	2.42908	3.78302e-31		AT3G08960	3.29501	4.55704e-19
AT4G27850	6.14382	4.78831e-23		AT4G36830	1.99083	6.59548e-07		AT4G38470	-1.2491	6.78394e-12		AT1G68530	-2.17757	3.9727e-31		AT5G42030	-2.61024	4.69536e-19
AT3G02832	3.66549	4.94478e-23		AT1G74950	1.61176	6.65865e-07		AT4G21745	-3.33069	7.32886e-12		AT1G75040	-2.74675	4.04062e-31		AT5G02170	3.86519	4.83739e-19
AT3G27230	-2.20852	4.99795e-23		AT4G30290	1.39318	6.70332e-07		AT2G46810	-1.5682	7.38271e-12		AT2G05630	-1.67984	4.23401e-31		AT5G28400	5.6675	4.92171e-19
AT5G66180	2.94983	5.05975e-23		AT1G70140	1.81279	6.70791e-07		AT4G25620	-1.09144	7.72306e-12		AT3G25230	2.14504	4.50517e-31		AT5G56670	-3.16431	4.92656e-19
AT1G18330	2.83869	5.15177e-23		AT2G43620	1.62154	6.73305e-07		AT2G42750	-1.61311	7.72306e-12		AT2G37840	2.86242	4.67109e-31		AT5G49470	3.03893	4.99828e-19
AT5G57710	2.94604	5.15177e-23		AT4G37390	4.51899	6.85228e-07		AT1G69040	1.07309	7.75863e-12		AT4G23000	5.92214	4.68699e-31		AT5G46700	-3.38231	5.10285e-19
AT5G07760	4.33721	5.15177e-23		AT3G25840	-1.1499	6.87137e-07		AT4G28450	1.33036	7.83918e-12		AT1G50180	2.8308	4.71369e-31		AT2G39010	3.55259	5.21055e-19
AT1G17147	2.94592	5.19513e-23		AT1G06620	1.87879	7.05093e-07		AT3G51450	1.83073	7.88326e-12		AT3G61550	-3.36406	4.87619e-31		AT3G14172	2.63529	5.24215e-19
AT3G59750	6.05206	5.2191e-23		AT1G19715	-1.91681	7.09001e-07		AT1G09250	-0.961559	8.11554e-12		AT1G27510	1.49877	5.34121e-31		AT5G64070	2.95576	5.48127e-19
AT1G29560	4.1006	5.2614e-23		AT2G20560	1.92547	7.09001e-07		AT1G62790	0.939193	8.34171e-12		AT2G28740	-2.06441	5.46183e-31		AT2G12646	-2.95833	5.51908e-19
AT1G67560	3.64227	5.34168e-23		AT2G05310	-1.48625	7.13509e-07		AT3G09350	1.25715	8.45727e-12		AT1G44760	-2.78803	5.60869e-31		AT5G35760	-4.28174	5.55295e-19
AT5G62090	2.90201	5.51277e-23		AT1G03740	1.36069	7.15191e-07		AT2G33845	0.952659	8.53759e-12		AT3G23230	3.47016	5.67414e-31		AT4G19230	3.97099	5.59167e-19
AT3G05680	3.18475	5.55486e-23		AT2G19450	1.79373	7.16306e-07		AT2G01090	-0.96701	8.63762e-12		AT2G23390	1.47441	6.07818e-31		AT4G32240	-2.68094	5.7673e-19
AT1G17590	2.72414	6.08825e-23		AT1G30135	1.91212	7.4046e-07		AT5G15650	0.961424	8.87043e-12		AT1G71810	2.17263	6.15834e-31		AT2G41190	3.21059	5.95727e-19
AT4G16000	-5.66493	6.22091e-23		AT5G06750	1.52743	7.49964e-07		AT5G36120	0.898986	9.10298e-12		AT5G65490	2.38592	6.40667e-31		AT4G14000	-3.04251	6.1864e-19
AT1G22870	2.83056	6.2952e-23		AT1G12900	-1.61697	7.62724e-07		AT2G40520	-1.20823	9.14616e-12		AT5G03120	-2.48666	6.51623e-31		AT2G18230	-3.05622	6.23218e-19
AT1G26730	3.81335	6.79136e-23		AT5G59000	1.74669	7.65267e-07		AT2G20610	1.03527	9.17205e-12		AT4G19820	-3.59313	7.20962e-31		AT4G34920	-2.68516	6.29423e-19
AT3G11964	2.09913	6.82287e-23		AT5G42620	-1.23626	7.84835e-07		AT1G04980	1.16183	9.28407e-12		AT4G34250	-3.04512	7.79044e-31		AT5G22780	2.49296	6.42887e-19
AT5G04080	-4.44094	6.83577e-23		AT4G39190	2.44493	7.85445e-07		AT3G55800	-0.752058	9.50282e-12		AT3G06750	-2.04879	8.04613e-31		AT5G49300	-2.92151	6.54005e-19
AT1G56290	2.49203	6.95634e-23		AT3G21260	-1.43394	7.85974e-07		AT3G51730	-1.0212	9.67966e-12		AT1G14740	2.37909	8.87442e-31		AT3G23490	-2.65633	6.64366e-19
AT5G03270	5.39074	7.13329e-23		AT1G76110	-2.05234	7.85974e-07		AT3G07310	-0.935433	9.98356e-12		AT2G35470	-2.14936	9.11351e-31		AT3G24670	2.60701	6.69145e-19
AT5G16510	-1.8655	7.14161e-23		AT5G28610	2.62973	7.92836e-07		AT1G60590	-1.57877	9.98356e-12		AT1G20225	-1.87581	9.82933e-31		ATMG00020	3.54954	6.85812e-19
AT4G29430	-1.82848	7.14412e-23		AT3G52748	2.47823	7.95291e-07		AT3G09970	0.97237	1.0016e-11		AT1G76970	2.59912	1.13216e-30		ATMG01330	4.32225	6.85812e-19
AT1G06110	-1.88436	7.25974e-23		AT4G34830	-1.27306	7.98388e-07		AT1G13340	-1.9292	1.00246e-11		AT2G25760	2.1435	1.14505e-30		AT3G27030	-3.69934	7.10648e-19
AT5G26760	1.82303	8.02298e-23		AT5G13640	-1.38801	7.9956e-07		AT1G74880	-0.903185	1.05623e-11		AT2G02050	-1.98068	1.20535e-30		AT1G11303	7.09708	7.16756e-19
AT1G29680	4.50657	8.02298e-23		AT1G69770	1.39822	8.12919e-07		AT1G45976	-1.14428	1.05881e-11		AT1G15100	-2.26505	1.20953e-30		AT1G35515	-4.09367	7.23301e-19
AT1G52890	3.94941	8.06158e-23		AT3G10060	-1.59051	8.14901e-07		AT4G14690	-4.36542	1.09223e-11		AT3G44220	-5.17807	1.26739e-30		AT3G25980	-2.75948	7.34001e-19
AT5G67210	2.96008	8.06194e-23		AT3G13050	1.26899	8.14901e-07		AT2G44140	-1.40661	1.10955e-11		AT5G45260	2.55397	1.27442e-30		AT5G22940	2.5189	7.71098e-19
AT5G24620	4.82809	8.20024e-23		AT1G04750	1.11192	8.19364e-07		AT4G03110	-1.02857	1.11455e-11		AT5G10800	4.2228	1.30647e-30		AT1G04140	2.78401	7.9105e-19
AT1G30370	5.53506	8.76704e-23		AT3G28850	1.58908	8.19364e-07		AT3G23810	0.885245	1.21402e-11		AT2G32810	2.41313	1.42284e-30		AT2G19660	2.89738	8.10903e-19
AT1G77580	2.8531	8.97946e-23		AT4G38940	1.77957	8.26395e-07		AT2G47485	-1.38602	1.25361e-11		AT1G27950	-2.59449	1.42284e-30		AT1G03680	-3.02303	8.14407e-19
AT4G25610	2.95842	9.06336e-23		AT3G17611	-1.57393	8.41121e-07		AT2G31570	-1.06231	1.25863e-11		AT1G62040	-1.60052	1.54329e-30		AT3G17510	2.62735	8.25349e-19
AT5G67510	-1.54891	9.14176e-23		AT1G28210	2.12899	8.43121e-07		AT1G66080	1.52407	1.29111e-11		AT1G10630	-1.81918	1.54329e-30		AT5G14740	4.27451	8.34318e-19
AT5G57220	4.22133	9.28358e-23		AT2G19460	1.98838	8.43612e-07		AT3G10250	-1.26892	1.34338e-11		AT2G29995	-4.66338	1.64941e-30		AT3G17920	3.08415	8.43814e-19
AT1G14610	1.96026	9.40294e-23		AT1G52240	-1.99061	8.59857e-07		AT1G68140	-1.00987	1.35026e-11		AT2G36880	-1.6603	1.65279e-30		AT1G21460	3.8633	8.56983e-19
AT5G61130	-1.71701	9.41017e-23		AT1G64780	-1.90699	8.59857e-07		AT5G37055	-1.01194	1.41363e-11		AT4G18880	2.85578	1.685e-30		AT4G19990	2.81474	9.25408e-19
AT1G61570	-1.61	9.52235e-23		AT1G58350	-1.48562	8.6322e-07		AT4G32770	-1.14827	1.43859e-11		AT5G43580	-5.64252	1.74542e-30		AT5G58510	2.7487	9.51033e-19
ATCG01120	2.87041	9.83328e-23		AT4G08160	2.9805	8.6322e-07		AT2G40150	-1.20967	1.4606e-11		AT1G49310	-5.09529	1.77358e-30		AT5G42965	3.94789	9.5333e-19
AT4G25450	-2.05641	9.83964e-23		AT4G02370	1.26025	8.6886e-07		AT3G21460	-1.18209	1.47085e-11		AT5G45110	2.67086	2.01231e-30		AT1G09520	-2.55888	9.60677e-19
AT2G37840	2.73717	1.03454e-22		AT2G28085	2.24567	8.6886e-07		AT3G06550	0.913062	1.51115e-11		AT3G24460	-2.14488	2.10107e-30		AT1G03820	-3.50436	9.64479e-19
AT1G14320	-1.48186	1.17244e-22		AT1G55310	1.20037	8.72822e-07		AT4G28310	1.25432	1.57765e-11		AT1G67910	-2.87174	2.18877e-30		AT1G16430	-3.06196	9.64479e-19
AT1G73960	2.62889	1.22121e-22		AT2G46250	-1.51677	8.80089e-07		AT1G52870	-1.1377	1.58583e-11		AT3G55646	-3.70463	2.20388e-30		AT1G49520	3.08136	1.04334e-18
AT5G13010	2.06803	1.22961e-22		AT1G68660	-1.47473	8.88277e-07		AT3G49940	-1.6253	1.60161e-11		AT5G44050	3.31466	2.22798e-30		AT5G60670	-3.32588	1.06612e-18
AT5G03610	2.48886	1.38485e-22		AT5G14110	-7.46625	9.05858e-07		AT5G57123	1.65148	1.75869e-11		AT3G10010	2.24233	2.30848e-30		AT2G34600	3.09738	1.09158e-18
AT3G03110	2.5137	1.38485e-22		AT5G62130	-2.27516	9.2138e-07		AT5G42760	-2.79391	1.83514e-11		AT4G35980	-2.07903	2.33954e-30		AT4G18593	-2.79163	1.09664e-18
AT2G39670	-1.74652	1.39527e-22		AT4G37900	1.77008	9.26805e-07		AT1G09340	-0.699197	1.92844e-11		AT5G43560	1.59927	2.35027e-30		AT5G03140	3.76409	1.111e-18
AT2G42760	3.86906	1.40645e-22		AT5G48250	1.46202	9.75646e-07		AT3G26030	-0.854517	1.95546e-11		AT3G47930	2.23814	2.35172e-30		AT2G18450	3.10057	1.11903e-18
AT5G38240	2.86488	1.41438e-22		AT1G24330	1.51514	9.93232e-07		AT4G23140	1.66886	1.9791e-11		AT1G29660	-2.09878	2.51075e-30		AT3G60860	3.04851	1.12288e-18
AT4G02350	2.07993	1.49283e-22		AT5G05580	-1.32988	9.93232e-07		AT2G21330	-1.0457	2.03996e-11		AT3G43690	3.88151	2.59644e-30		AT3G06680	-3.465	1.15771e-18
AT4G15280	4.62024	1.63179e-22		AT4G35250	-1.77372	9.96927e-07		AT2G45080	1.61434	2.04612e-11		AT2G08600	-7.62108	2.75134e-30		AT1G06645	4.52806	1.18534e-18
AT5G12110	2.47186	1.69639e-22		AT5G04810	-1.44608	9.98636e-07		AT5G67070	0.753391	2.06384e-11		AT1G54410	-2.8635	2.8496e-30		AT3G05310	7.64788	1.19622e-18
AT2G42270	4.44775	1.727e-22		AT2G01850	-1.51442	9.99063e-07		AT5G39240	2.44791	2.07383e-11		AT3G48050	1.77423	2.90786e-30		AT5G63710	-3.25883	1.21864e-18
AT5G55310	2.27114	1.82417e-22		AT5G53400	1.29645	1.01081e-06		AT4G33240	-1.00977	2.12598e-11		AT1G73920	2.59492	3.07965e-30		AT4G00940	-3.00274	1.23015e-18
AT3G07610	2.41024	1.83404e-22		AT1G71697	1.18929	1.02283e-06		AT3G23990	1.23744	2.19328e-11		AT1G65540	2.04196	3.18364e-30		ATMG00140	4.21535	1.24323e-18
AT1G58235	-2.0387	1.83404e-22		AT2G22450	1.40387	1.03258e-06		AT3G55560	-1.63949	2.20605e-11		AT2G41312	-2.94809	3.59915e-30		AT1G22860	3.36066	1.25135e-18
AT3G23240	4.60264	1.88509e-22		AT1G13470	1.80499	1.03324e-06		AT4G12030	1.5097	2.20607e-11		AT1G52200	-2.22071	4.10957e-30		AT4G28820	-2.82875	1.25706e-18
AT1G01140	1.45464	1.89834e-22		AT2G32190	2.26717	1.03454e-06		AT1G74100	1.11928	2.2158e-11		AT1G26230	2.68297	4.17437e-30		AT3G61480	3.17771	1.2944e-18
AT3G62930	-7.92619	1.97485e-22		AT4G16520	-1.3505	1.04049e-06		AT5G01880	-2.40122	2.24317e-11		AT1G48300	-1.93032	4.20468e-30		AT3G53480	2.56948	1.30302e-18
AT1G72760	6.28584	2.03751e-22		AT1G14370	1.71492	1.04171e-06		AT5G01950	2.20752	2.24455e-11		AT2G21210	-2.08889	4.33938e-30		AT1G74800	2.70272	1.36405e-18
AT2G19750	-1.5476	2.07654e-22		AT1G57560	2.40035	1.04297e-06		AT3G22310	1.5955	2.28752e-11		AT5G27690	-4.00556	4.37475e-30		AT5G58040	2.45773	1.40613e-18
AT1G50750	10.6088	2.0833e-22		AT1G61360	1.44979	1.04452e-06		AT1G47960	-1.06441	2.30975e-11		AT1G79830	1.61056	4.4052e-30		AT5G42780	-2.97317	1.41663e-18
AT1G02080	2.28109	2.12238e-22		AT2G32930	1.32817	1.04473e-06		AT5G56000	1.31834	2.30975e-11		ATCG00210	2.40222	4.41227e-30		AT4G30800	-3.16227	1.43794e-18
AT3G01370	1.85894	2.21363e-22		AT5G18650	-1.23163	1.04938e-06		AT1G66173	-1.63753	2.31007e-11		AT5G64080	-2.46585	4.53948e-30		AT5G25880	3.87665	1.49991e-18
AT3G18690	2.89528	2.21755e-22		AT4G39890	1.218	1.06332e-06		AT1G64760	1.36463	2.36947e-11		AT5G41100	2.67206	4.60343e-30		AT2G30933	-2.96898	1.51529e-18
AT5G19250	-1.48723	2.25257e-22		AT2G39000	-1.35746	1.06493e-06		AT5G35790	-0.920581	2.39604e-11		AT1G30520	1.93459	4.63157e-30		AT5G00825	3.80401	1.5652e-18
AT3G06400	1.97316	2.2978e-22		AT4G28550	1.97109	1.0663e-06		AT2G43650	1.19485	2.42801e-11		AT1G16180	-2.04509	4.82306e-30		AT1G31950	2.97736	1.63243e-18
AT4G11590	4.1524	2.43109e-22		AT3G04340	-1.09964	1.06821e-06		AT5G24930	-0.925189	2.47489e-11		AT1G52540	-2.49832	5.03753e-30		AT1G10682	-3.47672	1.64384e-18
AT3G15200	4.03213	2.48005e-22		AT1G68890	-1.33836	1.06904e-06		AT5G40830	1.05327	2.50276e-11		AT2G43290	-2.31624	5.09954e-30		AT2G24090	-3.47384	1.64692e-18
AT5G49470	2.33982	2.5089e-22		AT3G03360	-1.464	1.0798e-06		AT1G63660	0.963853	2.54662e-11		AT5G24350	3.24915	5.1513e-30		AT1G79430	-2.88943	1.76382e-18
AT4G18280	2.85114	2.50912e-22		AT4G32770	-1.69232	1.09264e-06		AT2G37990	1.17062	2.60519e-11		AT1G09060	2.67925	5.22373e-30		AT4G21960	-2.63495	1.76778e-18
AT2G03350	-1.86285	2.51051e-22		AT1G25520	-1.40197	1.09442e-06		AT3G01180	-1.09513	2.76401e-11		AT5G05860	1.98478	5.29922e-30		AT5G58160	3.09729	1.76778e-18
AT1G18750	4.48934	2.57815e-22		AT3G01430	1.95053	1.105e-06		ATCG00030	-0.902975	2.8306e-11		AT2G46915	2.24048	5.37222e-30		AT4G27652	3.23643	1.7756e-18
AT2G36380	2.96723	2.69002e-22		AT2G29420	1.27865	1.11455e-06		AT1G20696	0.903704	3.00086e-11		AT1G59870	2.73443	5.52501e-30		AT2G22300	2.69969	1.77633e-18
AT1G02500	-1.51199	2.72433e-22		AT3G26890	-1.60555	1.11686e-06		AT1G51660	1.04138	3.0211e-11		AT3G60630	-2.05754	5.86041e-30		AT5G22090	-3.10648	1.82001e-18
AT3G43740	-1.51757	2.78183e-22		AT2G23340	1.54517	1.11686e-06		AT1G29440	-1.39658	3.12971e-11		AT1G18190	2.77433	6.00922e-30		AT2G01660	-3.12863	1.82157e-18
AT3G20500	1.81009	2.93775e-22		AT5G42110	-1.14405	1.12063e-06		AT5G11260	-1.06246	3.30429e-11		AT3G46080	3.18607	6.64693e-30		AT1G03080	3.15158	1.84856e-18
AT2G43940	-1.76266	3.00799e-22		AT2G47140	1.4089	1.12541e-06		AT2G28085	1.61536	3.41877e-11		AT4G27910	2.43244	6.7728e-30		AT1G64530	2.75044	1.89582e-18
AT5G64300	1.99429	3.01108e-22		AT5G61780	1.16575	1.13384e-06		AT4G14420	0.778168	3.43692e-11		AT1G18620	1.8817	7.04091e-30		AT2G38110	-3.62363	1.89885e-18
AT1G68670	1.77647	3.01192e-22		AT3G06430	-1.12283	1.14214e-06		AT3G19580	-1.59347	3.57132e-11		AT2G16510	-1.51374	7.23412e-30		AT5G11180	5.38548	1.89982e-18
AT5G52790	6.57923	3.06439e-22		AT1G42970	-1.51903	1.1459e-06		AT3G11670	-0.848633	3.66383e-11		AT4G34140	2.1023	7.41873e-30		AT4G28330	-3.9415	1.92951e-18
AT3G17690	4.78968	3.13431e-22		AT1G12090	1.41828	1.14946e-06		AT5G24870	-1.66614	3.66474e-11		AT5G64030	1.42955	7.57427e-30		AT5G35732	-2.95742	1.95789e-18
AT5G20180	-1.68973	3.19274e-22		AT1G10960	-1.41501	1.15824e-06		AT1G10682	-1.26691	3.78686e-11		AT1G75100	1.52735	8.00064e-30		AT1G61065	-2.98827	1.99001e-18
AT1G06135	9.17836	3.23369e-22		AT2G44500	1.24723	1.17769e-06		AT1G45201	1.04881	3.84486e-11		AT3G57062	-2.59579	9.171e-30		AT2G20940	-2.93313	1.9962e-18
AT1G80610	2.34877	3.34509e-22		AT1G20340	-1.24959	1.19107e-06		AT2G29630	0.772306	3.99146e-11		AT2G29700	-1.80094	9.40159e-30		AT3G23870	2.61152	2.06672e-18
AT2G46505	-1.44171	3.36469e-22		AT3G25900	2.32189	1.19107e-06		AT5G23760	-0.978224	3.99172e-11		AT3G50960	3.82021	9.76346e-30		AT2G07599	6.01713	2.16661e-18
AT5G48580	-1.39398	3.42304e-22		AT4G25080	-1.38794	1.19197e-06		AT3G47620	-0.941162	4.00838e-11		AT3G61430	-1.45148	1.00985e-29		AT3G62360	3.5239	2.31996e-18
AT1G76640	3.75057	3.53308e-22		AT4G13575	-1.36801	1.2105e-06		AT1G64710	0.84267	4.0178e-11		AT2G47050	5.34073	1.0192e-29		AT5G43140	-2.94319	2.31996e-18
AT3G49710	3.6323	3.73852e-22		AT5G03900	-1.18485	1.22411e-06		AT4G26555	-0.835753	4.0178e-11		AT5G66080	3.63442	1.02338e-29		AT5G63350	5.6545	2.34658e-18
AT4G15248	4.88384	3.82003e-22		AT1G01240	-1.31471	1.23324e-06		AT5G50375	0.961864	4.0178e-11		AT2G39260	1.66076	1.02444e-29		AT3G59540	-2.85514	2.39384e-18
AT4G11560	2.11122	4.09498e-22		AT2G41475	1.65321	1.23324e-06		AT4G16563	2.03078	4.10345e-11		ATMG01380	2.48885	1.0253e-29		AT5G55090	4.33317	2.45256e-18
AT3G09735	-1.67158	4.17845e-22		AT5G20490	-1.35346	1.24198e-06		AT1G58590	0.826918	4.1383e-11		AT1G76560	-2.80083	1.06671e-29		AT1G78320	-3.94964	2.45565e-18
AT5G58100	1.86045	4.52403e-22		AT1G67510	1.82667	1.27401e-06		AT3G47470	-0.800072	4.18541e-11		AT2G35290	3.5495	1.1797e-29		AT5G47480	2.83846	2.46084e-18
AT2G01021	11.9991	4.53595e-22		AT1G76970	1.51419	1.27489e-06		AT5G66490	-1.3524	4.29409e-11		AT1G58848	6.295	1.19017e-29		AT5G51710	2.68346	2.46084e-18
AT2G20625	11.8995	4.55106e-22		AT2G27500	1.36252	1.28514e-06		AT1G12250	-0.904003	4.33152e-11		AT5G02830	2.09025	1.26669e-29		AT4G00150	2.70115	2.53912e-18
AT1G77610	-2.19606	4.59438e-22		AT1G54740	-1.44632	1.28928e-06		AT3G15510	-1.6418	4.50644e-11		AT5G25190	-2.09264	1.27184e-29		AT5G66080	2.95999	2.5751e-18
AT1G03365	2.07482	4.71285e-22		AT2G46620	1.52064	1.30126e-06		AT1G14520	1.56867	4.53765e-11		AT2G17420	-1.57518	1.34074e-29		AT1G24450	-2.75405	2.63454e-18
AT4G15233	3.00763	4.73104e-22		AT2G24645	1.5876	1.30389e-06		AT4G36680	1.34201	4.66503e-11		AT1G51340	-6.16598	1.36464e-29		AT4G39675	-4.32911	2.66074e-18
AT4G35080	-1.9207	4.76663e-22		AT5G49100	-1.6873	1.30953e-06		AT5G15190	-1.69589	4.81496e-11		AT1G26260	2.21046	1.37175e-29		AT5G11160	-4.85696	2.69055e-18
AT5G04550	1.97013	4.76663e-22		AT4G35985	1.22133	1.31394e-06		AT3G10110	1.79662	4.83282e-11		AT3G03870	-2.57571	1.39276e-29		AT1G71750	-3.02759	2.77614e-18
AT5G27770	-1.44804	4.78599e-22		AT1G59860	1.88274	1.31735e-06		AT3G51910	-1.38796	4.98398e-11		AT5G06670	3.26314	1.54609e-29		AT5G58170	6.74261	2.85469e-18
AT1G14580	-2.09304	5.01643e-22		AT5G52320	2.41534	1.31755e-06		AT1G31550	1.43047	5.33741e-11		AT3G29240	-1.4211	1.67072e-29		AT3G46880	-6.27283	2.87309e-18
AT3G02580	-2.34073	5.13777e-22		AT5G11970	1.587	1.32581e-06		AT5G43700	-0.933231	5.33741e-11		AT3G12750	3.44299	1.77875e-29		AT1G16380	6.42092	2.87401e-18
AT5G03050	-2.15186	5.38688e-22		AT3G05490	1.18853	1.33224e-06		AT3G06300	0.855159	5.50557e-11		AT1G49140	-1.75352	1.81042e-29		AT3G10820	3.26896	2.87911e-18
AT5G54760	-1.6402	5.55579e-22		AT1G21920	-1.41983	1.33224e-06		AT3G07460	0.865243	5.54837e-11		AT5G20970	-4.78728	2.23302e-29		AT2G02620	3.65425	2.95579e-18
AT2G04630	-1.65886	5.56946e-22		AT1G32060	-1.39843	1.33838e-06		AT1G71030	-1.87672	5.85312e-11		AT2G21188	-3.56153	2.43128e-29		AT1G23500	6.86211	2.99592e-18
AT5G16210	2.30852	5.57672e-22		AT1G55210	1.53087	1.37215e-06		AT1G55900	1.16809	5.86183e-11		AT1G58235	-2.07629	2.70093e-29		AT4G30410	2.44508	3.02562e-18
AT3G28220	-3.69259	5.84709e-22		AT1G05385	-1.24804	1.38862e-06		AT1G12910	-0.924919	5.96345e-11		AT5G54730	3.05388	2.72486e-29		AT3G57330	2.44207	3.13101e-18
AT3G09360	2.12678	5.99461e-22		AT5G59540	1.11571	1.39593e-06		AT1G68400	-1.13961	6.01131e-11		AT4G27680	-1.47928	2.73139e-29		AT5G43730	2.87883	3.14975e-18
AT4G36040	3.59679	6.11314e-22		AT1G49560	1.96397	1.39992e-06		AT4G35830	1.02676	6.0504e-11		AT1G11210	5.79793	2.78197e-29		AT1G19840	2.64594	3.18423e-18
AT2G18020	-1.5768	6.19532e-22		AT3G61190	1.01593	1.4127e-06		AT4G16140	-0.968022	6.09352e-11		AT4G36570	-8.68071	2.78197e-29		AT5G18860	3.13553	3.18446e-18
AT4G35560	2.79704	6.2936e-22		AT1G07510	1.16512	1.41875e-06		AT5G16200	-1.30454	6.11023e-11		AT1G69510	-2.01018	2.9779e-29		AT5G13820	2.91957	3.20118e-18
AT3G07680	-1.99507	6.7122e-22		AT5G39320	1.61108	1.43184e-06		AT3G21950	1.18942	6.29565e-11		AT1G24050	-1.43413	3.16546e-29		AT2G45300	-2.44982	3.20678e-18
AT1G64065	2.95742	6.94422e-22		AT4G19710	-1.2695	1.4358e-06		AT3G63160	0.96724	6.31357e-11		AT1G16800	3.03799	3.20162e-29		AT1G71820	2.63511	3.20767e-18
AT3G57062	-2.80785	7.00323e-22		AT1G25500	2.06801	1.45846e-06		AT1G13470	1.70294	6.41175e-11		AT5G62200	-1.68267	3.30139e-29		AT5G16530	-4.32967	3.21034e-18
AT1G46554	-3.29114	7.02652e-22		AT2G46430	1.19173	1.45846e-06		AT5G49700	-3.12114	6.4987e-11		AT4G34760	-1.62753	3.3604e-29		AT4G15930	-2.6502	3.27842e-18
AT2G36420	3.79809	7.04347e-22		AT2G15080	-1.63162	1.45846e-06		AT1G53310	1.18004	6.59334e-11		AT2G03440	-1.59974	3.54597e-29		AT2G27035	-3.63626	3.30092e-18
AT3G03950	-1.58819	7.07287e-22		AT4G17615	1.47793	1.48614e-06		AT5G52250	-2.0065	6.67627e-11		AT5G12030	8.65612	3.68308e-29		AT3G07330	2.89776	3.31495e-18
AT3G03820	-2.27004	7.23972e-22		AT3G11820	1.22289	1.4918e-06		AT1G52040	1.72657	6.83846e-11		AT2G25660	2.33436	3.70797e-29		AT3G12710	3.00503	3.32005e-18
AT1G71780	-1.83752	7.70986e-22		AT4G03000	-1.29225	1.49583e-06		AT2G35660	-1.47353	6.85118e-11		AT3G14980	2.17733	3.72366e-29		AT5G48610	3.06852	3.42288e-18
AT1G32100	-3.72995	7.94784e-22		AT1G33960	-2.11475	1.49769e-06		AT1G19730	-0.988227	6.85118e-11		AT3G43270	-3.63523	3.73226e-29		AT5G62520	5.34934	3.44282e-18
AT5G06120	1.97557	8.18148e-22		AT4G28740	-1.40041	1.50307e-06		AT3G17100	-1.12076	6.85536e-11		AT1G26790	-1.68249	3.75253e-29		AT3G05150	2.93412	3.47588e-18
AT2G40430	1.45351	8.86454e-22		AT4G28085	1.91757	1.51816e-06		AT3G52170	1.3866	6.8751e-11		AT2G41000	2.20636	3.76627e-29		AT4G16141	-2.82775	3.47835e-18
AT5G23850	2.10701	9.00668e-22		AT1G49010	-1.65215	1.56511e-06		AT1G71695	0.825176	6.87658e-11		AT5G64240	-2.75186	3.82852e-29		AT3G09940	3.42825	3.52906e-18
AT5G66790	2.90694	9.15081e-22		AT1G17340	1.10343	1.56901e-06		AT2G23430	0.926499	7.07409e-11		AT1G06830	-6.29478	4.08992e-29		AT1G23900	2.85693	3.68575e-18
AT4G32530	-1.53043	9.15833e-22		AT4G19060	-1.17699	1.58797e-06		AT3G44750	1.59913	7.19496e-11		AT5G24110	2.6564	4.29679e-29		AT2G07711	3.44428	3.68575e-18
ATCG00010	2.51362	9.23689e-22		AT5G02050	1.51294	1.60167e-06		AT3G12290	0.963918	7.26809e-11		AT4G09150	2.15983	4.3092e-29		AT1G65840	2.56265	3.78012e-18
AT2G14090	2.90876	9.37517e-22		AT1G05140	-1.36737	1.6039e-06		AT1G75140	1.2105	7.27043e-11		AT3G11030	2.92086	4.50707e-29		AT3G21600	-2.66361	3.78012e-18
AT5G57160	3.64336	9.42052e-22		AT2G24395	-1.5212	1.62509e-06		AT2G04690	-1.00291	7.43029e-11		AT3G55130	-2.73779	4.62359e-29		AT4G25710	-2.51453	3.83869e-18
AT4G31880	2.25954	9.42864e-22		AT5G12470	-1.21785	1.63411e-06		AT1G11380	-1.23707	7.46474e-11		AT3G13720	-1.92116	4.67373e-29		AT3G50050	3.22134	4.04948e-18
AT1G70410	1.59572	9.73678e-22		AT4G38580	1.91233	1.64094e-06		AT5G05600	1.48933	7.46474e-11		AT5G15870	2.66176	4.80305e-29		AT2G40900	-3.05325	4.05201e-18
AT2G37460	-3.1999	1.00887e-21		AT2G44840	1.60167	1.6419e-06		AT5G01900	2.82937	7.57549e-11		AT1G12610	13.6921	5.01775e-29		AT5G50720	-3.0114	4.08866e-18
AT5G20150	-2.54779	1.03952e-21		AT4G25030	1.50067	1.64327e-06		AT3G52430	-0.911548	7.69701e-11		AT3G46000	-1.85544	5.10289e-29		AT3G58120	2.88387	4.38328e-18
AT4G16940	5.28854	1.0623e-21		AT1G25400	1.28347	1.65838e-06		AT1G01180	-0.986281	7.77671e-11		AT2G36850	2.22608	5.77845e-29		AT5G63370	2.85201	4.46589e-18
AT2G43590	2.83904	1.08085e-21		AT3G12700	2.08607	1.6646e-06		AT5G12940	1.0159	7.83327e-11		AT5G67320	2.04535	5.91615e-29		AT3G14205	2.80139	4.54209e-18
AT2G40095	2.54633	1.11342e-21		AT2G47910	-1.48091	1.66705e-06		AT1G47270	-1.17898	8.01577e-11		ATCG01070	1.81186	5.91814e-29		AT1G66190	-3.01613	4.54835e-18
AT2G22910	2.27976	1.11996e-21		AT4G11600	1.4397	1.67402e-06		AT3G29360	1.17334	8.16546e-11		AT5G46295	3.35098	6.14815e-29		AT3G26360	-3.10278	4.62548e-18
AT2G29510	1.91387	1.15711e-21		AT2G36840	1.32723	1.69111e-06		AT5G20280	1.15338	8.23124e-11		AT1G68260	-1.63854	6.45871e-29		AT2G37400	-3.15675	4.63101e-18
AT5G46520	2.88261	1.17218e-21		AT1G09340	-1.51649	1.69863e-06		AT3G26600	0.997832	8.30218e-11		AT1G16130	4.22261	6.91261e-29		AT4G39300	-3.0573	4.64534e-18
AT4G32060	1.57916	1.18257e-21		AT1G07400	2.25404	1.70588e-06		AT1G14360	1.28367	8.42742e-11		AT5G23730	-2.03308	7.49858e-29		AT1G63450	3.01722	4.71648e-18
AT5G08230	2.5068	1.18732e-21		AT5G35740	-1.28978	1.71368e-06		AT3G06035	1.02336	8.48957e-11		AT1G26150	2.5534	7.70978e-29		AT2G46130	-5.15089	4.87357e-18
AT4G28405	11.8743	1.20895e-21		AT1G02010	-1.87597	1.75039e-06		AT5G17050	-1.11062	8.6337e-11		AT1G66465	-2.98361	7.73791e-29		AT2G16850	-3.51368	4.91315e-18
AT5G07070	2.74736	1.24774e-21		AT2G43535	1.56957	1.78225e-06		AT3G45140	1.705	8.6337e-11		AT1G43790	-6.54389	8.12947e-29		AT1G12010	-3.93892	5.03552e-18
AT4G39050	2.64299	1.24805e-21		AT4G31790	1.26303	1.80327e-06		AT4G13900	-1.18696	8.8927e-11		AT5G22620	1.87592	8.17296e-29		AT3G17380	-3.14237	5.13375e-18
AT1G12400	-2.08804	1.30254e-21		AT5G65270	1.11332	1.80549e-06		AT1G32450	-1.93333	9.11126e-11		AT1G10690	-3.50176	8.51165e-29		AT2G06010	-3.26812	5.18982e-18
AT3G27300	-1.8564	1.38479e-21		AT3G10770	-1.23939	1.80966e-06		AT2G25450	0.926159	9.61085e-11		AT1G15240	1.88602	8.94829e-29		AT1G35255	-3.01301	5.34999e-18
AT3G25013	2.66592	1.3975e-21		AT1G76580	1.75211	1.81079e-06		MI0001013	2.78439	9.82162e-11		AT5G63500	-2.73391	9.00507e-29		AT3G46040	-2.71732	5.39563e-18
AT1G31870	1.95295	1.42885e-21		AT1G30280	1.56973	1.8168e-06		AT2G01170	1.10863	9.85548e-11		AT1G07000	3.13785	9.1952e-29		AT1G53430	2.73302	5.41994e-18
AT3G59840	-1.76728	1.47693e-21		AT3G17700	1.31785	1.83066e-06		AT1G34000	-1.01495	1.00515e-10		AT1G70890	-2.75262	9.99262e-29		AT2G36810	3.13905	5.47517e-18
AT2G02310	8.16106	1.47711e-21		AT1G61730	1.44218	1.83266e-06		AT1G49560	1.319	1.01295e-10		AT5G47060	2.5924	1.02846e-28		AT5G62600	2.70078	5.60632e-18
AT4G00780	-4.17801	1.50111e-21		AT5G47040	-1.42634	1.83777e-06		AT4G02845	-1.05834	1.02648e-10		AT5G08770	2.9464	1.03762e-28		AT3G57760	3.5957	5.78112e-18
AT3G47460	3.09856	1.72197e-21		AT4G39090	1.10616	1.83777e-06		AT2G33530	-1.10536	1.02717e-10		AT2G45180	-1.53795	1.06128e-28		ATCG00580	3.29917	5.86912e-18
AT3G53680	3.36936	1.82725e-21		AT1G12500	-1.30804	1.84114e-06		AT3G20060	-0.823833	1.0385e-10		AT5G62670	1.64727	1.09613e-28		AT2G46740	3.00501	5.92015e-18
AT3G25120	-1.81109	1.86544e-21		AT2G41650	1.6663	1.84697e-06		AT2G34560	-0.978093	1.05564e-10		AT3G18773	-2.66267	1.11942e-28		AT2G36930	-2.59354	5.96338e-18
AT4G16660	2.23242	1.87222e-21		AT5G03720	1.76206	1.88535e-06		AT1G36622	-2.11468	1.07398e-10		AT1G24330	3.6348	1.13705e-28		AT5G02180	3.85864	6.07037e-18
AT1G53170	2.79961	1.88879e-21		AT1G26800	1.73916	1.89795e-06		AT2G18245	1.35534	1.08719e-10		AT5G40780	-2.47987	1.15855e-28		AT3G23980	2.80512	6.15642e-18
AT1G53440	3.74405	1.8949e-21		AT1G59590	1.47594	1.9076e-06		AT3G25020	1.32365	1.11477e-10		AT5G18970	-5.10206	1.20761e-28		AT3G15370	5.05815	6.2469e-18
AT5G05400	3.99329	1.89869e-21		AT4G12735	1.62716	1.92138e-06		AT1G31230	1.23832	1.13236e-10		AT1G03370	2.1494	1.21677e-28		AT2G22500	2.86441	6.4238e-18
AT3G20570	-4.16456	1.90231e-21		AT5G14960	3.21281	1.92138e-06		AT5G66420	1.4277	1.13419e-10		ATCG00950	9.21672	1.23198e-28		AT4G27654	3.63153	6.48913e-18
AT4G02410	1.61319	1.90669e-21		AT5G22530	2.10073	1.94864e-06		AT3G04710	1.4107	1.21101e-10		AT4G13770	-2.12325	1.26925e-28		AT1G76860	-2.54846	6.51512e-18
AT5G64260	3.33951	1.93657e-21		AT5G57123	2.93708	1.97245e-06		AT2G26300	-1.17663	1.22633e-10		AT2G27040	2.06089	1.27129e-28		AT3G13060	3.319	6.52419e-18
AT1G03290	1.90769	1.93681e-21		AT1G61340	1.69464	1.98029e-06		AT1G45010	1.13086	1.23649e-10		AT2G39660	2.33159	1.27526e-28		AT5G45900	2.73067	6.56392e-18
AT1G63490	2.44946	1.97018e-21		AT1G01040	-1.31236	1.99326e-06		AT1G04550	-0.953888	1.23712e-10		AT1G57990	2.39776	1.3129e-28		AT1G76965	6.15909	6.63539e-18
AT3G10610	-1.66039	2.01843e-21		AT4G31760	2.55761	2.00596e-06		AT4G23300	-1.18175	1.2536e-10		AT2G46610	2.80836	1.34617e-28		AT5G59170	5.41634	6.70877e-18
AT3G25040	-1.51757	2.03564e-21		AT4G30640	3.04321	2.00596e-06		AT4G09830	-0.950922	1.26174e-10		ATCG00020	1.76301	1.36933e-28		AT5G42060	-3.03341	6.90099e-18
AT1G24460	2.59127	2.12295e-21		AT5G18630	-1.29108	2.00596e-06		AT5G09590	1.23902	1.29505e-10		AT4G00040	1.94491	1.47764e-28		AT5G16910	2.7253	6.96652e-18
AT1G76965	8.06585	2.14271e-21		AT2G32130	2.17444	2.00882e-06		AT1G15350	-1.08122	1.30229e-10		AT1G42960	-1.30462	1.52063e-28		AT3G45095	3.5976	6.97736e-18
AT1G67120	2.79584	2.1731e-21		AT5G20380	-1.36049	2.01231e-06		AT1G15750	-0.920726	1.33044e-10		AT1G32150	1.87621	1.52958e-28		AT1G78280	3.05305	7.02086e-18
AT2G16485	2.12118	2.2136e-21		AT2G14045	-1.22318	2.02148e-06		AT2G38480	-1.37544	1.33044e-10		AT5G39950	-2.01391	1.59882e-28		AT5G25340	6.58862	7.13389e-18
AT3G13225	2.60357	2.26921e-21		AT2G38670	1.06967	2.04057e-06		AT5G61810	1.34954	1.33431e-10		AT5G43740	2.02098	1.61741e-28		AT1G77370	-2.4296	7.29561e-18
AT5G42400	2.55877	2.27054e-21		AT3G05500	1.2452	2.04111e-06		AT3G49780	-1.02906	1.33632e-10		AT4G01100	-1.50869	1.62757e-28		AT1G41830	2.82876	7.33209e-18
AT3G22370	2.26033	2.27689e-21		AT4G12070	1.68712	2.06014e-06		AT1G65860	1.1553	1.34181e-10		AT1G72030	-1.40754	1.69224e-28		AT1G22330	2.48834	7.39742e-18
AT2G46020	2.25912	2.28989e-21		AT2G24500	1.34535	2.06015e-06		AT1G24020	1.01791	1.357e-10		AT5G42146	-6.26019	1.72804e-28		AT1G01960	3.14589	7.75591e-18
AT1G07640	-2.80448	2.32252e-21		AT1G51510	1.05089	2.06042e-06		AT3G13175	1.0694	1.36165e-10		AT4G27657	2.3841	1.72804e-28		AT2G11910	-2.75293	7.77207e-18
AT4G18100	-1.47707	2.32643e-21		AT1G27510	-1.11785	2.07332e-06		AT5G61440	-1.16722	1.37582e-10		AT4G21810	-1.67411	1.74408e-28		AT3G44330	2.81697	7.8468e-18
AT2G41080	-2.82721	2.32665e-21		AT3G53920	-1.40183	2.09219e-06		AT4G17870	-1.30372	1.40278e-10		AT2G36420	2.37807	1.79344e-28		AT5G65470	3.35202	7.88305e-18
AT3G48000	-1.45264	2.3653e-21		AT1G58420	1.32275	2.09595e-06		AT2G40890	-0.89402	1.40821e-10		AT1G72910	2.17544	1.99328e-28		AT5G50810	-3.08196	7.92797e-18
AT5G44290	2.38838	2.45659e-21		AT5G22640	-1.11849	2.09611e-06		AT2G14045	-0.82228	1.42086e-10		AT5G67100	3.22171	2.12269e-28		AT1G01760	3.69341	8.00159e-18
AT2G29700	-1.77934	2.50122e-21		AT4G00370	-1.22622	2.10542e-06		AT4G21740	-1.08431	1.42717e-10		AT5G40080	-2.14378	2.21179e-28		AT1G10050	3.05416	8.25935e-18
AT5G22030	2.31305	2.58457e-21		AT4G25910	-1.54711	2.12325e-06		AT2G18300	-1.30428	1.44443e-10		AT5G66610	3.66324	2.27653e-28		AT3G13230	-2.90361	8.40637e-18
AT5G28237	4.18791	2.67766e-21		AT5G26731	1.6986	2.13794e-06		AT2G29340	-1.07355	1.4594e-10		AT1G66400	2.80489	2.31207e-28		AT1G61210	3.17512	8.45502e-18
AT3G13480	-2.26532	2.68768e-21		AT5G10250	-1.58725	2.14085e-06		AT5G22050	-0.991591	1.47014e-10		AT1G59590	2.4484	2.51002e-28		AT2G47520	3.77613	8.6461e-18
AT3G18295	3.3857	2.80129e-21		AT3G23210	-1.34071	2.1492e-06		AT1G67360	1.22693	1.47101e-10		AT1G03160	2.3333	2.62337e-28		AT1G23120	-3.5746	8.96437e-18
AT2G28950	-2.2292	2.91947e-21		AT2G28080	1.59325	2.16119e-06		AT3G10520	0.735774	1.47463e-10		AT1G73510	11.99	2.62447e-28		AT1G61890	2.78596	8.99281e-18
AT1G20670	2.46488	3.10999e-21		AT4G00960	-1.8396	2.16718e-06		AT3G17120	1.1866	1.50677e-10		AT5G44565	-1.87708	2.64771e-28		AT1G10810	2.72394	9.39058e-18
AT1G26820	-7.07486	3.35627e-21		AT1G73170	-1.07768	2.17131e-06		AT2G32380	0.848779	1.50858e-10		AT3G25410	2.102	2.66602e-28		AT3G46870	-3.44332	9.40362e-18
AT3G50380	2.89093	3.36382e-21		AT3G19553	1.37344	2.21471e-06		AT4G36040	-2.02724	1.52954e-10		AT1G12240	1.59618	2.85538e-28		AT2G28660	-2.47429	9.44952e-18
AT1G75310	3.42556	3.39915e-21		AT3G23990	1.14215	2.21781e-06		AT5G67560	0.773721	1.52954e-10		AT2G32640	1.91454	2.87525e-28		AT3G17900	2.93592	9.5795e-18
AT1G77940	-1.49385	3.42442e-21		AT4G33010	-1.38606	2.22991e-06		AT4G12000	-1.25849	1.53415e-10		AT4G10150	-3.05502	3.03406e-28		AT1G62500	-5.46926	1.01727e-17
AT5G67340	2.39758	3.43393e-21		AT2G03730	-1.44179	2.27414e-06		AT3G58670	-1.03048	1.57006e-10		AT2G16850	-3.68695	3.07477e-28		AT1G69526	-2.60604	1.02826e-17
AT1G13340	3.19659	3.43839e-21		AT1G77420	1.41857	2.28081e-06		AT2G39250	-1.18469	1.58027e-10		AT5G47850	4.80903	3.08163e-28		AT3G06145	-3.92007	1.03913e-17
AT5G42850	-1.63888	3.46242e-21		AT4G32190	-1.19543	2.28081e-06		AT3G27280	1.19804	1.61481e-10		AT1G26730	3.5684	3.08597e-28		AT1G01720	3.04129	1.05892e-17
AT1G02890	3.41769	3.47573e-21		AT1G80380	-1.41155	2.28926e-06		AT4G12390	-0.95451	1.63205e-10		AT2G39700	-2.7927	3.19267e-28		AT1G27770	2.96651	1.06187e-17
AT2G03870	-1.43613	3.4805e-21		AT2G38170	-1.33511	2.33777e-06		AT4G34600	-1.9235	1.63286e-10		AT2G42310	-1.62989	3.19585e-28		AT3G48520	3.57344	1.07114e-17
AT4G29020	-3.31102	3.72735e-21		AT3G11260	5.31072	2.35155e-06		AT5G55530	-0.78653	1.63741e-10		AT1G28250	-1.687	3.26185e-28		AT2G02780	2.95857	1.08238e-17
AT1G48200	-1.85899	3.79979e-21		AT3G54900	-1.32229	2.35934e-06		AT1G12500	-0.966338	1.66494e-10		AT3G17800	1.86163	3.35308e-28		AT5G28350	3.26385	1.10109e-17
AT1G01760	4.6249	3.94433e-21		AT2G28815	1.34216	2.35934e-06		AT4G37910	1.03182	1.67229e-10		AT3G00850	-2.71798	3.36439e-28		AT3G60220	2.71535	1.1174e-17
AT1G16630	2.41063	4.1358e-21		AT1G64230	-1.28292	2.37129e-06		AT5G42560	-0.848229	1.70496e-10		AT5G45550	-1.55819	3.44067e-28		AT3G05410	-3.29795	1.11966e-17
AT3G54200	1.74461	4.1687e-21		AT3G13433	2.01327	2.40087e-06		AT2G42780	-1.03768	1.70612e-10		AT2G27130	-1.88109	3.53226e-28		AT2G35240	-2.60412	1.12694e-17
AT4G01480	-2.33061	4.49152e-21		AT1G61470	1.15237	2.4662e-06		AT3G09490	1.19531	1.77297e-10		AT2G38530	-3.16481	3.55739e-28		AT1G74458	-3.53493	1.13915e-17
AT5G65490	2.24714	4.51053e-21		AT5G13200	1.41812	2.50132e-06		AT5G42680	-1.11066	1.77784e-10		AT4G28250	-2.45248	3.98224e-28		AT3G10660	2.96261	1.13915e-17
AT4G01533	11.6272	4.56115e-21		AT5G51970	-1.2943	2.52097e-06		AT1G28130	-1.81415	1.79961e-10		AT4G34410	13.3879	4.0555e-28		AT3G61420	3.01421	1.16142e-17
AT4G14365	2.6611	4.63483e-21		AT5G53030	2.35562	2.5446e-06		AT2G40400	-1.0277	1.80681e-10		AT1G61690	2.37303	4.1436e-28		AT2G31085	-2.69947	1.1707e-17
AT1G06670	2.26657	4.68666e-21		AT4G15410	1.36436	2.56944e-06		AT4G27750	-0.89649	1.80944e-10		AT3G03070	-1.37411	4.17387e-28		AT1G32580	-2.78672	1.17828e-17
AT3G07390	1.55598	5.00867e-21		AT5G45280	1.7766	2.57054e-06		AT4G31330	-1.73745	1.82117e-10		AT5G60170	2.10787	4.2331e-28		AT1G73860	3.31324	1.17863e-17
AT5G06320	2.0394	5.21354e-21		AT5G37490	2.75692	2.67045e-06		AT5G10450	-0.709065	1.85753e-10		ATCG01020	1.97474	4.31924e-28		AT1G07367	-5.61079	1.18123e-17
AT3G20520	10.4499	5.23035e-21		AT4G12040	1.28932	2.71971e-06		AT4G24920	0.862697	1.87464e-10		ATCG01080	1.82159	4.39659e-28		AT5G51110	-3.39815	1.20448e-17
AT5G25560	2.46041	5.28477e-21		AT1G52590	-1.42831	2.72333e-06		AT1G23490	0.711036	1.87526e-10		AT1G02500	-1.56906	4.42254e-28		AT4G30610	2.86195	1.25024e-17
AT1G05960	2.31156	5.50862e-21		AT1G61667	2.59581	2.73278e-06		AT1G22885	-1.20112	1.87526e-10		AT5G41370	2.31924	4.6163e-28		AT1G07830	-2.76336	1.28373e-17
AT1G15520	4.68697	5.61185e-21		AT3G52520	1.72819	2.73369e-06		AT3G62930	-1.44215	1.88047e-10		AT3G48890	-1.46569	4.81768e-28		AT1G11475	-3.16541	1.30035e-17
AT1G76680	4.3701	5.66048e-21		AT5G01500	1.72902	2.75532e-06		AT1G59930	-1.95164	1.90152e-10		AT2G34520	-1.68646	4.96942e-28		AT1G43895	7.59188	1.30902e-17
AT1G04270	-1.34141	5.8101e-21		AT5G27150	-1.4967	2.76571e-06		AT4G27820	0.987916	1.91107e-10		AT4G40042	-2.14104	5.08628e-28		AT1G19230	2.77501	1.31865e-17
AT3G41762	5.79766	5.96172e-21		AT5G19120	-1.11318	2.76779e-06		AT2G29350	-1.67329	2.03404e-10		AT4G12690	-2.11263	5.22023e-28		AT3G46490	2.78169	1.37159e-17
AT4G36000	4.50966	6.25536e-21		AT3G25600	1.26913	2.77526e-06		AT1G76100	-0.793389	2.0442e-10		AT3G08690	-2.19136	5.32118e-28		AT1G56660	4.09651	1.3806e-17
AT3G16420	-3.39856	6.2803e-21		AT5G58670	1.41605	2.81769e-06		AT2G47990	1.88942	2.07312e-10		AT1G29440	-2.73422	5.37628e-28		AT3G43980	-3.05285	1.3861e-17
AT5G11340	-1.57705	6.28395e-21		AT3G49130	1.67045	2.82237e-06		AT2G24420	-0.798025	2.08222e-10		AT3G62560	-1.61844	5.40598e-28		AT1G10900	2.60789	1.40691e-17
AT1G22190	3.24541	6.41229e-21		AT1G02360	1.95535	2.83072e-06		AT3G57280	1.03675	2.1201e-10		AT5G53730	-4.09375	5.47192e-28		AT1G76210	3.98389	1.40783e-17
AT3G19020	3.49126	6.43704e-21		AT2G47680	1.54638	2.83492e-06		AT4G33000	-1.06147	2.15405e-10		AT4G03420	-1.73724	5.48397e-28		AT1G72310	-2.56972	1.40783e-17
AT1G05720	-2.25041	6.45033e-21		AT4G04040	-1.2781	2.83492e-06		AT1G11260	-1.25878	2.18558e-10		AT3G45310	-1.91051	5.52749e-28		AT5G00420	-3.16529	1.41219e-17
ATCG01110	3.72481	6.61831e-21		AT1G32127	1.67372	2.86384e-06		AT5G05140	-1.21959	2.22535e-10		AT1G29510	-2.78116	5.84435e-28		AT1G12360	2.63445	1.42755e-17
AT3G21430	1.94074	6.87326e-21		AT3G10930	1.20457	2.89733e-06		AT5G56210	-1.21669	2.39641e-10		AT1G29850	-1.54846	5.86982e-28		AT4G10450	-2.75163	1.47234e-17
AT2G26180	3.07079	7.1512e-21		AT4G17230	1.2688	2.9169e-06		AT2G34357	1.18713	2.41317e-10		AT1G67310	3.28566	5.96523e-28		AT3G44940	-2.57922	1.47967e-17
AT1G59620	2.25097	7.21882e-21		AT1G62180	-2.69981	2.92303e-06		AT5G63480	-1.06823	2.43724e-10		AT5G55660	1.61849	6.00564e-28		AT3G12955	-3.99362	1.51456e-17
AT2G32090	-1.53813	7.26944e-21		AT5G46800	-1.40987	2.96909e-06		AT5G03553	-1.55031	2.45455e-10		AT3G08730	1.81366	6.25998e-28		AT1G21440	-2.69351	1.54383e-17
AT1G08260	3.52782	7.35499e-21		AT5G35630	-1.24882	3.0034e-06		AT3G27230	0.900067	2.46105e-10		AT1G56720	-2.03093	6.47811e-28		AT4G27900	-2.8259	1.57811e-17
AT1G32860	2.88608	7.47651e-21		AT2G16700	1.88474	3.02763e-06		AT1G13450	-1.26313	2.47285e-10		AT3G46590	1.58935	6.51391e-28		AT2G33710	2.68755	1.59987e-17
AT3G45740	2.60259	7.59719e-21		AT1G70985	-2.57421	3.05499e-06		AT4G04695	1.36675	2.5297e-10		AT2G45910	2.59095	6.63438e-28		AT5G19140	-3.47788	1.60502e-17
AT3G07210	2.46153	7.92682e-21		AT2G35000	2.26701	3.05499e-06		AT3G28480	0.728469	2.62758e-10		AT4G01490	3.62651	6.90615e-28		AT1G74170	4.24437	1.73678e-17
AT3G57560	-1.64612	7.98298e-21		AT2G20635	1.54362	3.05583e-06		AT1G19370	1.51911	2.65852e-10		AT2G40030	3.08027	7.29016e-28		AT1G47550	2.58208	1.74859e-17
AT1G31580	-1.91645	8.00075e-21		AT1G08890	2.72956	3.08015e-06		AT5G20520	-1.01814	2.72958e-10		AT2G29510	1.85114	7.46801e-28		AT3G27325	3.20297	1.7672e-17
AT1G19770	2.43717	8.05064e-21		AT3G19970	1.57102	3.08989e-06		AT1G62250	-1.22496	2.82212e-10		AT1G59890	2.40069	8.04982e-28		AT5G01380	4.06351	1.7672e-17
AT4G06880	2.90193	8.58049e-21		AT1G56180	-1.43681	3.09676e-06		AT5G41190	1.04805	2.84426e-10		AT1G66240	-1.69888	8.32689e-28		AT1G54790	-4.27562	1.772e-17
AT3G49570	3.27099	8.66347e-21		AT1G28390	1.84387	3.14075e-06		AT5G35480	-1.32785	2.89471e-10		AT4G01090	2.70972	8.49507e-28		AT2G18980	2.7259	1.792e-17
AT5G22000	1.87352	8.8386e-21		AT1G52890	1.9251	3.15755e-06		AT4G27710	-1.11929	2.98853e-10		AT4G32680	-2.05394	8.51185e-28		AT1G12775	3.34115	1.79351e-17
AT3G12650	-2.13678	8.93514e-21		AT5G63810	1.43888	3.18047e-06		AT3G13510	-0.852502	3.05479e-10		AT5G17020	2.58714	8.58549e-28		AT5G43620	2.93326	1.81213e-17
AT5G51990	11.697	9.0622e-21		AT3G43220	-1.36507	3.18127e-06		AT1G17890	0.834223	3.07617e-10		AT3G52900	-2.87261	9.00291e-28		AT5G64170	2.91181	1.81413e-17
AT2G27450	-1.93595	9.06399e-21		AT1G24150	1.37667	3.18566e-06		AT5G50460	0.855003	3.0889e-10		AT5G15950	-2.26414	9.22728e-28		AT5G55060	2.93815	1.8187e-17
AT5G04480	2.91261	9.1072e-21		AT1G61800	2.98738	3.219e-06		AT5G11060	0.901847	3.0943e-10		AT4G10925	-1.92207	9.54277e-28		AT2G17940	-4.87086	1.85564e-17
AT5G58200	1.98781	9.56227e-21		AT5G63820	2.43398	3.21984e-06		AT4G35480	1.52821	3.10239e-10		AT2G32090	-1.72329	9.73018e-28		AT1G02810	2.69712	1.86791e-17
AT5G39020	2.79513	9.68757e-21		AT5G61210	1.28394	3.22577e-06		AT1G02816	-1.25329	3.1428e-10		AT1G18270	2.00619	1.01509e-27		AT1G03550	3.03523	1.88967e-17
AT5G10400	-1.70196	1.0446e-20		AT1G72820	-1.85767	3.27725e-06		AT1G22360	1.41739	3.17881e-10		AT2G39650	2.88843	1.04447e-27		AT2G22470	2.44191	1.89176e-17
AT3G20010	2.49146	1.04661e-20		AT4G33040	2.05449	3.30421e-06		AT5G40210	-1.90737	3.23142e-10		AT1G08880	-1.75385	1.05854e-27		AT5G18850	-2.99304	1.89521e-17
AT2G18170	-2.07938	1.07323e-20		AT1G19660	-1.25688	3.33858e-06		AT1G07890	1.23378	3.25384e-10		AT3G02640	-3.53839	1.06737e-27		AT4G26840	-2.88497	1.91472e-17
AT1G34030	-1.4565	1.07858e-20		AT1G65230	-1.37498	3.34487e-06		AT5G59770	-0.868899	3.27e-10		AT3G48030	-1.60428	1.07092e-27		AT2G35430	-3.25186	1.9457e-17
AT4G38470	2.20861	1.07858e-20		AT1G75230	1.19566	3.34487e-06		AT4G27657	-1.49459	3.28029e-10		AT3G44380	-1.91013	1.08529e-27		AT5G06150	-3.02923	1.98278e-17
AT5G18020	-3.12651	1.1358e-20		AT1G63940	-1.07417	3.34836e-06		AT4G02400	1.20074	3.34385e-10		AT4G31210	3.80724	1.11875e-27		AT3G07280	2.62984	2.00866e-17
AT5G66910	1.89766	1.23488e-20		AT5G15970	1.09724	3.3652e-06		AT3G47160	1.08464	3.5697e-10		AT3G13310	1.61985	1.13735e-27		AT5G40370	-2.33157	2.02209e-17
AT2G03140	1.84384	1.23644e-20		AT5G16910	1.52411	3.36541e-06		AT5G27120	1.30742	3.57379e-10		AT5G07920	3.01519	1.1446e-27		AT5G18210	-3.77139	2.02525e-17
AT1G64750	-1.38589	1.24008e-20		AT5G36790	-1.52825	3.37559e-06		AT4G11360	-1.04745	3.65047e-10		AT4G10500	-2.99993	1.18224e-27		AT3G23325	-2.69615	2.05171e-17
AT3G54120	2.345	1.26524e-20		AT3G16050	1.47614	3.43056e-06		AT2G41080	1.49967	3.74157e-10		AT3G20010	2.75443	1.18495e-27		AT5G49870	3.61092	2.05378e-17
AT1G54160	3.83392	1.27383e-20		AT1G76180	1.27162	3.45373e-06		AT1G07370	0.932989	3.76176e-10		AT5G55040	1.70946	1.1909e-27		AT5G64700	-3.1274	2.09484e-17
AT4G37460	1.93134	1.3096e-20		AT5G17600	-2.13823	3.45432e-06		AT3G24760	1.14588	3.88151e-10		AT5G56550	-1.72909	1.19416e-27		AT1G74160	2.65358	2.1202e-17
AT5G05420	11.7864	1.33514e-20		AT3G21070	1.39956	3.46987e-06		AT2G45820	-0.742836	3.89259e-10		AT1G10570	2.02156	1.22121e-27		AT5G51545	-3.41429	2.25871e-17
AT2G36770	4.00434	1.44535e-20		AT1G68690	1.50353	3.46987e-06		AT5G42460	-1.31196	3.89259e-10		AT5G55300	1.82685	1.32513e-27		AT2G26070	-2.7917	2.29846e-17
AT2G16940	1.80029	1.52762e-20		AT1G58235	-1.29029	3.50218e-06		AT3G10940	0.983424	3.94e-10		AT3G06400	2.32697	1.50672e-27		AT1G35516	-2.32457	2.33017e-17
AT2G25720	-1.51029	1.53481e-20		AT3G05980	2.70603	3.5102e-06		AT3G13520	-0.941201	4.02908e-10		AT1G61520	-1.20909	1.51429e-27		AT5G42840	2.86789	2.33859e-17
AT1G35210	2.40138	1.57367e-20		AT1G50020	-1.792	3.54689e-06		AT5G65925	1.29564	4.25165e-10		AT3G51150	2.05225	1.51514e-27		AT3G47875	5.36216	2.34686e-17
AT1G60220	1.76581	1.57946e-20		AT1G22750	-1.19605	3.55285e-06		AT5G49100	-1.08268	4.29377e-10		AT1G29560	3.99189	1.53166e-27		AT2G47550	3.62195	2.36681e-17
AT1G70140	4.58353	1.62168e-20		AT2G46400	1.33268	3.59846e-06		AT1G64650	0.868341	4.35145e-10		AT5G18360	3.07953	1.69025e-27		AT2G26080	3.19386	2.37012e-17
AT3G47680	2.18016	1.62266e-20		AT1G60940	-0.981487	3.63689e-06		AT2G17120	0.926887	4.37379e-10		AT1G20100	2.82911	1.76022e-27		AT3G54770	2.47973	2.44889e-17
AT1G10560	4.78773	1.64402e-20		AT5G21430	-1.3933	3.65613e-06		AT3G25882	1.39925	4.46489e-10		AT1G53440	3.53286	1.76733e-27		AT3G19670	2.7562	2.50385e-17
AT2G26975	-1.7124	1.65182e-20		AT4G02340	1.31188	3.6906e-06		AT4G30993	-0.984133	4.46604e-10		AT4G38240	1.9168	1.84127e-27		AT4G31920	2.7066	2.51808e-17
AT5G66675	2.08712	1.68545e-20		AT2G03760	1.29411	3.77543e-06		AT3G19290	-1.19236	4.69002e-10		AT3G02890	2.45748	1.86656e-27		AT1G35260	-2.77067	2.52496e-17
AT1G06720	2.18679	1.69463e-20		AT3G26650	-1.44162	3.78193e-06		AT3G11100	-1.20453	4.70445e-10		AT3G00330	12.8564	1.86656e-27		AT5G09735	-4.21054	2.53382e-17
AT5G48385	2.22434	1.71633e-20		AT3G02880	1.23598	3.7823e-06		AT1G35516	-0.971059	4.79216e-10		AT1G76270	2.60365	1.91098e-27		AT1G34550	2.93346	2.63464e-17
AT3G52870	1.70207	1.76494e-20		AT4G14680	1.80419	3.82062e-06		AT5G44670	-1.13954	5.00267e-10		AT5G48655	2.24749	2.01591e-27		AT2G14860	-3.08251	2.66934e-17
AT3G54230	2.52737	1.8944e-20		AT2G16485	-1.13248	3.86154e-06		AT5G56680	0.81955	5.05395e-10		AT4G39950	-2.57422	2.10142e-27		AT4G26690	2.74011	2.72283e-17
AT1G58410	5.40669	1.98959e-20		AT5G12860	-1.14883	3.86243e-06		AT2G43340	-1.39954	5.06124e-10		AT4G12880	-2.7927	2.23715e-27		AT1G76300	-2.91736	2.74381e-17
AT4G39680	1.97718	2.11559e-20		AT1G04820	1.32554	3.86576e-06		AT3G12300	-0.931745	5.08865e-10		AT4G14350	2.25547	2.28259e-27		AT4G26770	3.03982	2.75614e-17
AT5G56747	-2.98148	2.14919e-20		AT5G19310	-1.12215	3.893e-06		AT3G57320	-0.920708	5.10241e-10		AT1G11720	1.82036	2.29898e-27		AT3G46000	-2.41937	2.77614e-17
AT4G13940	-1.43632	2.31097e-20		AT3G19010	1.21671	3.90468e-06		AT3G26890	-1.13531	5.14061e-10		AT1G24450	-2.49053	2.36624e-27		AT3G11420	2.39211	2.79312e-17
AT4G21430	1.83592	2.3641e-20		AT5G33290	1.8636	3.91026e-06		AT1G72130	-1.01236	5.18902e-10		AT2G43350	-1.95834	2.43681e-27		AT2G02690	3.25221	2.85801e-17
AT1G62820	-2.27228	2.4379e-20		AT5G64660	1.4286	3.91026e-06		AT4G18810	-0.88984	5.4259e-10		AT1G53160	-5.49184	2.44269e-27		AT1G13930	-3.13893	2.91599e-17
AT3G05675	2.52495	2.49497e-20		AT5G08790	1.07624	3.95442e-06		AT2G38940	1.95193	5.52538e-10		AT3G01940	-6.07413	2.46308e-27		AT4G15830	-2.64897	2.95811e-17
AT2G35880	2.3121	2.63138e-20		AT1G66580	1.26215	3.97018e-06		AT3G46080	-2.28796	5.63534e-10		AT5G05570	2.39505	2.4685e-27		AT1G60870	-3.46111	2.98392e-17
AT5G47120	1.91261	2.63138e-20		AT1G27370	-1.36705	3.97018e-06		AT3G26410	1.27091	5.68479e-10		AT2G30800	2.23562	2.47798e-27		AT1G52930	-2.51919	2.99161e-17
AT1G66465	-2.41241	2.70001e-20		AT5G26770	1.16535	4.00264e-06		AT2G29290	-1.1265	5.68635e-10		AT1G34270	2.36347	2.47798e-27		AT5G49320	-4.14706	3.13823e-17
AT3G55750	-1.40753	2.7473e-20		AT5G10760	1.76644	4.00322e-06		AT1G78370	1.19977	5.73113e-10		AT1G77370	-1.60199	2.50879e-27		AT5G06340	-2.58856	3.2023e-17
AT1G16090	3.90279	2.77497e-20		AT2G36440	2.20953	4.04146e-06		AT5G65860	1.1995	5.97321e-10		AT4G11470	4.25992	2.66097e-27		AT1G31290	6.26	3.22682e-17
AT1G77920	-3.02671	2.81257e-20		AT3G26290	3.44396	4.05785e-06		AT4G36250	0.750079	6.09839e-10		AT1G06890	-1.95469	2.7058e-27		AT3G58640	2.61963	3.24726e-17
AT5G51260	2.12448	2.81811e-20		AT5G19855	-1.48442	4.06926e-06		AT1G12240	-0.846808	6.16437e-10		AT3G04730	1.48473	2.71326e-27		AT3G44400	2.60368	3.25582e-17
AT3G43980	-1.61269	2.93767e-20		AT3G16175	-2.43657	4.07644e-06		AT5G07340	0.93794	6.35624e-10		AT1G70320	2.02124	2.75178e-27		AT5G62200	-2.49614	3.37151e-17
AT3G12710	2.99894	2.99427e-20		AT3G22235	1.35125	4.08076e-06		AT3G25230	0.973851	6.43252e-10		AT2G46180	1.87211	2.78243e-27		AT5G54650	2.77711	3.3788e-17
AT5G24810	3.10766	3.07452e-20		AT4G01610	1.29536	4.08328e-06		AT3G16857	-1.07599	6.62886e-10		AT3G10440	2.04986	3.09503e-27		AT1G11000	2.86753	3.41752e-17
AT3G23530	1.62469	3.09481e-20		AT1G60550	-1.4384	4.10783e-06		AT5G16830	-0.889608	6.84617e-10		AT2G31970	2.86602	3.31542e-27		AT3G63480	4.57111	3.42215e-17
AT1G35160	-1.40404	3.13715e-20		AT5G61370	1.83376	4.12051e-06		AT4G17840	-1.53978	6.91692e-10		AT5G64050	-2.32067	3.31708e-27		AT2G38810	-2.60123	3.44983e-17
AT4G30350	3.026	3.27495e-20		AT5G22020	-1.16333	4.13613e-06		AT2G37580	1.93877	6.92304e-10		AT4G25610	3.29689	3.48865e-27		AT1G55410	3.39269	3.47536e-17
AT4G09335	7.69308	3.30617e-20		AT4G24110	1.92027	4.15059e-06		AT1G52270	1.89578	6.98574e-10		AT4G37260	1.48948	3.56824e-27		AT1G72960	5.15645	3.47878e-17
AT1G16030	4.63094	3.34028e-20		AT5G56290	-1.14184	4.1824e-06		AT4G39730	0.879193	6.98574e-10		AT4G12020	2.87363	3.58484e-27		AT3G14280	-2.76733	3.47878e-17
AT1G15100	-2.32411	3.35912e-20		AT3G23700	-1.3644	4.21175e-06		AT1G34750	0.92677	7.01697e-10		AT1G63220	-3.20446	3.58484e-27		AT3G57630	2.90755	3.4788e-17
AT5G63710	-3.75924	3.40765e-20		AT4G29030	2.6965	4.21746e-06		AT4G25630	1.48395	7.09069e-10		AT5G16910	3.06308	3.67454e-27		AT3G61100	-3.0973	3.49025e-17
AT1G11000	2.13278	3.43926e-20		AT4G00970	1.61122	4.24565e-06		AT1G64170	2.09412	7.21066e-10		AT1G20440	1.99649	3.69882e-27		AT5G61130	-2.62258	3.56171e-17
AT1G15930	-1.43196	3.47014e-20		AT5G13650	-1.32247	4.24565e-06		AT1G68570	-0.902374	7.22297e-10		AT1G16320	-1.33788	3.69882e-27		AT5G10300	3.0943	3.61071e-17
AT5G40460	2.62207	3.7346e-20		AT5G18140	-1.21601	4.24565e-06		AT5G58360	-3.39065	7.31279e-10		AT3G01470	-2.5645	3.77064e-27		AT5G48760	-2.87145	3.62995e-17
AT5G51200	1.81247	3.78609e-20		AT2G28790	2.08922	4.2593e-06		AT3G61198	-1.53546	7.64736e-10		ATCG01090	1.63827	3.77064e-27		AT3G11773	5.059	3.66808e-17
AT5G16020	10.6859	3.90339e-20		AT4G33560	-1.61305	4.27483e-06		AT4G36020	0.864389	7.64736e-10		AT5G46080	3.13817	3.81599e-27		AT2G30020	2.90052	3.72733e-17
AT1G01460	11.6078	3.90339e-20		AT2G12400	1.60157	4.45485e-06		AT5G38120	-1.9528	7.68328e-10		AT1G68780	-2.80758	3.85489e-27		AT3G20898	-3.62349	3.75685e-17
AT2G36200	2.9777	4.11317e-20		AT5G35980	-1.03127	4.47561e-06		AT2G46260	-1.00857	7.7908e-10		AT5G45430	1.84731	3.89645e-27		AT1G71730	-2.93483	3.76272e-17
AT1G30810	3.2627	4.19763e-20		AT5G20480	1.66409	4.51478e-06		AT2G46490	-0.930747	7.82436e-10		AT5G27890	4.00873	4.01432e-27		AT1G68238	-4.4829	3.86496e-17
AT4G24680	2.28228	4.25696e-20		AT5G22500	2.80784	4.5208e-06		AT5G04910	-0.945617	8.32287e-10		AT1G07323	-2.2267	4.12724e-27		AT1G66150	3.1011	3.88298e-17
AT1G68370	-1.93053	4.26701e-20		AT3G21650	1.27088	4.5208e-06		AT4G26400	-1.20741	8.504e-10		AT5G64410	2.66559	4.14995e-27		AT1G09940	3.09026	3.92375e-17
AT5G10780	-1.91018	4.26701e-20		AT1G70290	-1.08346	4.56734e-06		AT3G17390	1.41362	8.57576e-10		AT3G54810	1.71569	4.35588e-27		AT4G27430	2.51911	3.92704e-17
AT1G11670	4.56153	4.38027e-20		AT1G16730	-3.763	4.56847e-06		AT4G15490	2.06577	8.59589e-10		AT3G28007	-6.35429	4.38136e-27		AT4G31780	3.64682	3.94902e-17
AT4G19865	2.56392	4.4128e-20		AT2G38290	1.61137	4.59856e-06		AT5G59340	-4.44164	8.67131e-10		AT4G25280	1.94477	4.43297e-27		AT5G66670	5.98431	4.09086e-17
AT1G79910	3.78435	4.4287e-20		AT3G23280	1.22117	4.60687e-06		AT5G48160	-0.882201	8.7457e-10		AT3G50060	2.23712	4.53049e-27		AT1G26620	2.78541	4.16906e-17
AT1G23550	4.20495	4.46316e-20		AT5G16180	-1.28678	4.62097e-06		AT4G31120	1.1842	9.04909e-10		AT4G13340	2.12511	4.54936e-27		AT1G76950	2.93153	4.26861e-17
AT3G04760	-1.64698	4.47116e-20		AT1G20510	1.50137	4.63354e-06		AT1G61730	1.10897	9.07506e-10		AT3G47890	1.87621	4.74207e-27		AT2G20880	4.33171	4.27802e-17
AT5G43900	3.17111	4.47116e-20		AT3G14190	1.17279	4.73124e-06		AT2G15690	1.38316	9.19337e-10		AT1G53190	-1.85899	4.92727e-27		AT5G67510	-3.36384	4.3696e-17
AT1G47510	5.03383	4.68781e-20		AT1G32440	-1.30732	4.75876e-06		AT1G12520	-0.803962	9.21982e-10		AT5G62940	-3.66658	4.94367e-27		AT1G50140	2.7255	4.48205e-17
AT5G59500	-2.06869	4.70788e-20		AT3G29075	1.08803	4.76383e-06		AT2G38550	0.748762	9.24604e-10		AT5G57015	1.82695	5.15415e-27		AT1G50460	2.69685	4.50577e-17
AT3G12730	-3.86774	4.74746e-20		AT4G12030	2.24491	4.76873e-06		AT5G08020	1.29615	9.48607e-10		AT5G26760	1.73204	5.15415e-27		AT1G14390	3.56618	4.7066e-17
AT5G50460	-1.46797	4.79245e-20		AT5G12110	1.40054	4.78109e-06		AT1G65040	0.928695	9.63107e-10		AT2G00920	-6.34481	5.23523e-27		AT3G49120	-2.80889	4.888e-17
AT5G61820	2.66193	5.25565e-20		AT3G11945	-1.18659	4.82742e-06		AT3G07360	-1.06647	9.70633e-10		AT2G26230	-1.84575	5.30306e-27		AT3G57170	3.14879	4.89556e-17
AT5G04420	1.89338	5.38144e-20		AT2G31725	1.35372	4.84006e-06		AT2G06995	-1.05395	9.81856e-10		AT5G67500	-1.34609	5.40622e-27		AT5G63670	-2.50361	5.06657e-17
AT3G03070	-1.29717	5.46427e-20		AT3G29290	-1.25391	4.84006e-06		AT5G54145	-1.05775	9.83342e-10		AT1G67140	2.15088	5.52824e-27		AT3G53090	3.36862	5.19822e-17
AT2G27402	-1.49696	5.72426e-20		AT2G25660	-1.31733	4.84686e-06		AT3G63200	1.2413	1.00121e-09		AT3G21430	2.0792	5.75516e-27		AT5G66040	-2.87254	5.22348e-17
AT2G20350	11.5534	5.81141e-20		AT5G44510	-2.10091	4.90915e-06		AT2G47370	-1.36188	1.00235e-09		AT5G19440	-1.83166	5.79644e-27		AT3G45430	3.31623	5.22788e-17
AT1G76955	-2.59515	5.84551e-20		AT1G07430	2.13093	4.95741e-06		AT3G18830	1.02732	1.00244e-09		AT1G55860	3.07742	6.00905e-27		AT5G48570	3.90349	5.32682e-17
AT4G38740	-2.78063	6.07338e-20		AT1G18060	-1.29257	4.95822e-06		AT4G31810	1.06779	1.00695e-09		AT5G22770	1.83405	6.07612e-27		AT5G20880	-2.81894	5.37806e-17
AT5G46840	1.75465	6.20959e-20		AT1G70530	1.18505	4.96835e-06		AT1G70770	0.898045	1.02604e-09		AT1G79380	2.15206	6.27999e-27		AT1G54450	3.31484	5.59666e-17
AT4G39900	1.57667	6.31706e-20		AT4G28703	1.68275	5.15664e-06		AT5G46920	1.47141	1.04026e-09		AT5G23090	-1.88572	6.36773e-27		AT5G61980	3.14103	5.61381e-17
AT5G41360	2.73678	6.49189e-20		AT2G23130	-1.6344	5.16562e-06		AT1G21450	-1.06572	1.04208e-09		AT4G32660	1.77746	6.5874e-27		AT1G30620	2.87599	5.72967e-17
AT4G21660	2.1915	6.5452e-20		AT5G02430	1.881	5.16604e-06		AT1G47710	0.873897	1.06342e-09		AT3G23490	-1.42604	6.76928e-27		AT1G07430	5.7568	5.79641e-17
AT3G56070	-1.70953	6.54537e-20		AT5G03390	2.59421	5.16604e-06		AT5G62990	1.46834	1.07594e-09		AT1G01040	2.18974	6.96178e-27		AT3G02770	-2.37449	5.96993e-17
AT1G71330	4.41695	6.57357e-20		AT3G43800	1.50051	5.29295e-06		AT3G46940	1.0695	1.10073e-09		AT4G08555	3.61718	7.13432e-27		AT1G09730	2.98313	5.97203e-17
AT5G52530	2.2185	7.01668e-20		AT4G15550	-1.53285	5.29295e-06		AT4G16060	0.796547	1.11761e-09		AT3G20600	1.73909	7.1365e-27		AT5G39500	3.03223	6.11338e-17
AT1G80120	2.60367	7.20291e-20		AT4G32480	1.1323	5.33267e-06		AT1G78200	-0.786599	1.12228e-09		AT5G23020	-4.34403	7.1824e-27		AT1G59910	2.73925	6.18182e-17
AT5G12120	2.62537	7.55791e-20		AT5G60900	1.15565	5.34058e-06		AT3G49680	0.97064	1.14705e-09		AT2G41700	2.13043	7.37611e-27		AT5G65495	-2.87082	6.23042e-17
AT1G05680	6.20596	7.80973e-20		AT3G57280	1.35554	5.34233e-06		AT4G29010	0.780306	1.15652e-09		ATCG00740	1.1839	7.47644e-27		AT2G18500	-3.17328	6.26284e-17
AT3G07400	2.51376	8.1076e-20		AT3G45900	-1.55885	5.34233e-06		AT3G07770	1.32472	1.16019e-09		AT2G41520	2.28413	7.70542e-27		AT4G19110	2.30821	6.26565e-17
AT1G76070	3.35142	8.23933e-20		AT5G39080	-1.53269	5.38299e-06		AT3G14560	-1.34572	1.1978e-09		AT1G17980	2.4293	7.92917e-27		AT1G46554	-2.87465	6.2756e-17
AT3G56800	-1.52699	8.41378e-20		AT2G23390	-1.29192	5.46503e-06		AT5G23420	0.82851	1.21019e-09		AT1G68230	-7.1184	8.05332e-27		AT5G67390	2.52944	6.35943e-17
AT3G11420	3.64836	8.806e-20		AT2G42980	-2.84151	5.56608e-06		AT2G30040	-1.52866	1.21645e-09		AT2G15970	-1.74813	8.51148e-27		AT1G75850	2.45128	6.47816e-17
AT3G12500	-3.41995	8.92197e-20		AT4G10960	2.19713	5.6159e-06		AT3G25400	1.27307	1.21672e-09		AT1G10030	-1.64635	8.85928e-27		AT3G19300	3.19474	6.51377e-17
AT3G08730	1.96111	9.05903e-20		AT1G15180	-1.21616	5.6159e-06		AT5G65110	-0.980376	1.22558e-09		AT1G21650	2.30332	9.19677e-27		AT3G17160	-2.58849	6.53503e-17
AT1G04760	2.56359	9.07473e-20		AT4G32660	-1.22264	5.66677e-06		AT5G25210	1.12156	1.24547e-09		AT1G14200	2.09426	9.58898e-27		AT2G36170	-2.75014	6.79126e-17
AT1G47395	-3.36944	9.07473e-20		AT5G21170	-1.3569	5.69385e-06		AT5G16480	-0.968977	1.24923e-09		AT5G65730	-2.12577	9.96681e-27		AT4G34710	2.71783	6.79921e-17
AT1G14200	3.34254	9.38919e-20		AT3G48460	-1.77589	5.77216e-06		AT5G44070	1.21586	1.27022e-09		AT1G01950	2.66811	1.0146e-26		AT1G25480	2.84548	6.84548e-17
AT2G01008	6.13396	9.52953e-20		AT2G17290	1.83329	5.78117e-06		AT2G27840	1.52659	1.28543e-09		AT2G15090	-3.19532	1.07042e-26		AT2G47000	2.60865	6.86619e-17
AT5G50310	1.92013	9.99782e-20		AT4G23215	1.592	5.79832e-06		AT1G23440	-0.777704	1.30516e-09		AT5G09680	-1.62318	1.09966e-26		AT5G07770	2.79357	7.06761e-17
AT4G14716	-1.73682	1.00858e-19		AT2G45950	-1.43918	5.80201e-06		AT5G59820	-1.21769	1.31369e-09		AT5G22360	-1.87788	1.10889e-26		AT5G37500	2.74286	7.14298e-17
AT4G37900	2.89663	1.01169e-19		AT1G27940	-3.49978	5.85263e-06		AT2G04039	-1.33452	1.31369e-09		AT5G24200	-3.12705	1.18339e-26		AT3G54230	2.47634	7.45677e-17
AT4G31020	5.46813	1.01368e-19		AT3G61820	1.96729	5.8679e-06		AT1G62040	-0.775793	1.32848e-09		AT3G14172	2.26764	1.2137e-26		AT3G55620	-2.33051	7.65402e-17
AT3G49310	-2.48851	1.04015e-19		AT3G14415	-1.31558	5.89133e-06		AT4G39950	1.03475	1.33769e-09		AT1G75010	2.48843	1.23118e-26		AT2G20450	-2.86116	7.82598e-17
AT4G26840	-1.40129	1.05624e-19		AT3G52470	1.20758	5.93594e-06		AT2G26220	-1.90613	1.36284e-09		AT5G22010	1.87701	1.33441e-26		AT3G54600	-3.47798	7.91928e-17
AT1G67510	2.66478	1.06011e-19		AT5G65110	-1.05249	5.93673e-06		AT5G14270	1.36626	1.36334e-09		AT4G16780	2.64163	1.36895e-26		AT1G17340	2.70885	8.11487e-17
AT5G53750	2.45808	1.13034e-19		AT3G56720	1.28408	5.94518e-06		AT3G05900	-2.24329	1.37735e-09		AT3G06290	2.32791	1.37102e-26		AT1G31814	-2.72498	8.14341e-17
AT5G16830	1.68957	1.16523e-19		AT1G74380	1.28889	5.94518e-06		AT1G21060	-1.37169	1.37735e-09		AT4G24770	1.35756	1.46751e-26		AT1G16460	-2.4925	8.20875e-17
AT1G17830	2.5222	1.20149e-19		AT5G13205	1.77807	5.96596e-06		AT1G69780	-0.935825	1.38454e-09		AT4G32620	1.93734	1.5625e-26		AT1G73080	2.92298	8.30952e-17
AT4G35730	1.79652	1.20177e-19		AT2G42760	1.64659	6.09199e-06		AT2G30100	-1.04808	1.4294e-09		AT5G05960	-4.74655	1.72688e-26		AT1G04445	5.13874	8.49062e-17
AT2G17880	2.31552	1.20775e-19		AT5G61140	-1.03585	6.19212e-06		AT5G22650	1.15615	1.48291e-09		AT5G28400	4.60338	1.87252e-26		AT2G29700	-2.53961	8.50319e-17
AT5G02930	11.4939	1.21531e-19		AT3G49350	1.22883	6.19866e-06		AT5G66580	-1.41686	1.49675e-09		AT1G49975	-1.76413	1.9082e-26		AT1G68880	-3.60292	8.70034e-17
AT5G54855	-1.5176	1.21552e-19		AT5G20520	-1.06627	6.2592e-06		AT1G07620	-1.57129	1.49905e-09		AT4G23400	-1.87655	1.93464e-26		AT3G55420	-2.70465	8.89282e-17
AT3G51150	2.28427	1.25657e-19		AT1G58270	1.93098	6.27829e-06		AT3G48590	-0.834158	1.52389e-09		AT1G67550	2.57359	1.95619e-26		AT4G17140	3.15706	8.89452e-17
AT5G10980	-1.37732	1.28697e-19		AT5G41100	1.17076	6.28796e-06		AT1G07640	0.887944	1.57321e-09		AT1G06110	-1.7249	1.97606e-26		AT5G48930	-2.62206	8.96477e-17
AT4G02815	4.27775	1.3257e-19		AT1G19570	1.33566	6.3067e-06		AT1G32540	-1.31307	1.58361e-09		AT1G79560	2.30458	1.97606e-26		AT5G10020	2.77113	9.17215e-17
AT5G52800	2.89261	1.36687e-19		AT2G38250	2.18762	6.34479e-06		AT3G55605	0.940007	1.59243e-09		AT1G67930	2.51157	1.98806e-26		AT1G05894	4.27619	9.26454e-17
AT2G02010	3.73134	1.36868e-19		AT5G50240	-1.84994	6.35086e-06		AT3G01490	-1.23693	1.59662e-09		AT5G38212	3.63877	1.9913e-26		AT5G23150	2.68225	9.28606e-17
AT5G27850	-1.4354	1.37167e-19		AT3G63520	-1.24796	6.45987e-06		AT1G15885	-1.25224	1.63814e-09		AT1G01360	-1.77183	2.02521e-26		AT2G39130	2.41773	9.48347e-17
AT1G67880	2.04984	1.41694e-19		AT1G45474	-1.358	6.47902e-06		AT5G49230	-0.923267	1.66938e-09		AT5G34800	4.82326	2.07845e-26		AT1G52360	2.8209	9.58855e-17
AT4G26150	-2.63196	1.44711e-19		AT3G20510	1.50588	6.50317e-06		AT5G52220	1.18553	1.70073e-09		AT3G48000	-1.55003	2.27104e-26		AT3G05430	3.92985	9.62482e-17
AT5G24200	-3.25684	1.46413e-19		AT3G28740	2.00881	6.50317e-06		AT1G31580	0.745975	1.7373e-09		AT1G73260	-5.72879	2.44803e-26		AT5G13590	2.85388	9.63275e-17
AT3G45040	2.49096	1.48835e-19		AT5G16650	-1.2665	6.50317e-06		AT4G21910	1.00234	1.74973e-09		AT4G14920	2.01259	2.56979e-26		AT5G44210	-3.39001	9.70965e-17
AT2G29720	2.33097	1.50926e-19		AT3G56970	-2.55649	6.50317e-06		AT1G06473	-2.31999	1.75681e-09		AT1G67870	-3.30159	2.60358e-26		AT5G47690	2.66833	9.83012e-17
AT2G36330	-2.29156	1.55193e-19		AT1G01490	-1.03394	6.50317e-06		AT2G32280	1.43832	1.76785e-09		AT5G54280	2.75106	2.60472e-26		AT5G60490	-2.91788	9.88566e-17
AT1G07373	-4.30062	1.55446e-19		AT1G03495	1.92074	6.53824e-06		AT1G54990	0.856152	1.7824e-09		AT5G53570	2.04621	2.62038e-26		AT2G36050	2.88651	9.89839e-17
AT3G62560	-1.51101	1.55521e-19		AT5G46295	1.39789	6.53824e-06		AT4G03030	-0.961483	1.81241e-09		AT4G08240	-1.93946	2.69356e-26		AT5G15950	2.7527	9.98726e-17
AT5G62920	-2.16241	1.59919e-19		AT1G64700	2.21618	6.5926e-06		AT1G51060	0.845782	1.81647e-09		AT2G29340	-1.58517	2.71116e-26		AT4G20460	2.58834	1.00882e-16
AT1G08795	11.2424	1.61928e-19		AT5G54970	1.30129	6.62255e-06		AT2G22860	1.24984	1.82782e-09		AT1G11870	2.21615	2.72997e-26		AT5G48530	3.49731	1.02569e-16
AT5G38980	-1.77779	1.66493e-19		AT2G26975	-0.992835	6.62255e-06		AT5G66290	-0.964956	1.86976e-09		AT1G15160	2.60773	2.75437e-26		AT4G32450	3.07932	1.04259e-16
AT3G44020	-3.16078	1.67172e-19		AT5G16400	-1.46456	6.6269e-06		AT4G21570	0.727914	1.88488e-09		AT1G56700	-1.8473	2.9246e-26		AT3G53850	-2.61961	1.04927e-16
AT4G37370	3.12173	1.68135e-19		AT2G37450	-1.58967	6.73019e-06		AT3G26290	2.15964	1.88943e-09		AT1G24020	-2.37693	2.97079e-26		AT1G69240	3.17922	1.05014e-16
AT3G19840	2.65034	1.69334e-19		AT1G01050	-1.1492	6.75185e-06		AT1G19180	1.72968	1.934e-09		AT2G08435	6.65633	3.01168e-26		AT1G02080	2.7912	1.07449e-16
AT1G08160	-4.69414	1.75936e-19		AT4G07995	-3.33068	6.81273e-06		AT4G27680	-0.714603	1.95305e-09		AT5G14470	4.69218	3.0637e-26		AT5G22450	2.66048	1.08721e-16
AT5G09230	2.57198	1.80452e-19		AT4G24930	-1.3604	6.85029e-06		AT5G27395	1.15984	1.95914e-09		AT1G22270	-1.98093	3.16831e-26		AT1G20640	3.60697	1.08723e-16
AT5G20610	2.12402	1.81026e-19		AT4G12120	1.65857	6.97489e-06		AT1G10020	-1.65688	1.97275e-09		AT1G48170	-1.61117	3.18366e-26		AT5G17370	3.14224	1.09479e-16
AT5G45430	1.47619	1.88034e-19		AT1G68020	-1.31613	6.98121e-06		AT1G20140	1.06067	1.97473e-09		AT4G19710	1.62122	3.2486e-26		AT5G60170	3.02718	1.09948e-16
AT3G52500	-1.69733	1.88034e-19		AT2G41430	1.25067	7.00111e-06		AT1G43710	0.924792	2.05974e-09		AT1G09200	-1.95645	3.29322e-26		AT2G39670	-2.91723	1.09972e-16
AT3G22060	4.15923	1.88034e-19		AT1G06640	1.0908	7.01945e-06		AT4G38980	-0.904879	2.08296e-09		AT2G45220	-4.95393	3.40232e-26		AT5G20970	-3.51563	1.10263e-16
AT2G02050	-1.79458	1.89594e-19		AT2G21500	1.33008	7.02749e-06		AT3G59068	-1.39507	2.08585e-09		AT5G02500	1.41625	3.61471e-26		AT5G63770	2.48278	1.11161e-16
AT1G25370	4.01939	1.89675e-19		AT3G27770	-1.33062	7.03798e-06		AT2G43680	-0.918071	2.08615e-09		AT4G00930	2.73494	3.64102e-26		AT1G18590	-4.33961	1.11676e-16
AT3G27560	2.21719	1.92268e-19		AT3G23510	-2.8819	7.13217e-06		AT4G09500	1.6909	2.09648e-09		AT2G02230	1.9718	3.89166e-26		AT5G08130	2.61082	1.14402e-16
AT5G47820	2.23271	2.08078e-19		AT1G11670	2.21893	7.13758e-06		AT3G01500	-0.705691	2.13322e-09		AT1G04250	-2.14358	4.05288e-26		AT1G65010	2.75937	1.16328e-16
AT1G50640	-1.95703	2.20393e-19		AT5G25520	-1.1289	7.14507e-06		AT3G57062	1.05783	2.13861e-09		AT4G22560	-3.10061	4.05737e-26		AT5G22870	-4.5244	1.17378e-16
AT2G04032	-7.44723	2.22575e-19		AT3G00850	1.86189	7.17658e-06		AT1G35580	-0.748906	2.14199e-09		AT3G61150	2.2322	4.33525e-26		AT4G19840	-4.06587	1.21368e-16
AT1G10170	2.53727	2.2951e-19		AT4G36820	2.1455	7.21724e-06		AT3G56710	0.994585	2.14768e-09		AT1G60870	-1.4208	4.34101e-26		AT4G35940	2.58038	1.22557e-16
AT4G13180	2.35088	2.33232e-19		AT4G27140	2.73812	7.29186e-06		AT5G17550	-0.950576	2.16079e-09		AT5G54860	2.04217	4.67318e-26		AT1G60360	-5.08618	1.28048e-16
AT2G35960	-2.31886	2.39213e-19		AT1G72520	1.34694	7.30898e-06		AT5G30495	1.04807	2.19383e-09		AT5G15020	1.96439	4.798e-26		AT4G21140	-3.06776	1.28048e-16
AT1G30750	11.3124	2.50544e-19		AT1G70640	1.78031	7.34185e-06		AT3G12760	-0.843619	2.19716e-09		AT5G59140	-1.47777	4.90785e-26		AT3G12730	-3.79726	1.30545e-16
AT2G06995	-2.44394	2.51924e-19		AT2G04790	-2.07544	7.41399e-06		AT1G79920	1.22746	2.19996e-09		AT1G78170	-3.48242	4.93449e-26		AT2G19390	2.51571	1.32472e-16
AT2G24110	3.35763	2.52545e-19		AT3G62190	-1.35638	7.63774e-06		AT5G02050	1.28856	2.2294e-09		AT5G26000	-2.5607	5.08247e-26		AT1G14980	-2.8665	1.3401e-16
AT2G34660	2.08129	2.55778e-19		AT5G63700	-1.14002	7.67342e-06		AT4G04330	1.25234	2.2374e-09		AT2G21280	-1.36548	5.08247e-26		AT1G64960	3.80479	1.36272e-16
AT3G59100	2.69605	2.56296e-19		AT5G51260	1.48662	7.67665e-06		AT3G54600	1.07585	2.25711e-09		AT1G01560	3.54658	5.11049e-26		AT4G32920	2.56182	1.37846e-16
AT4G02370	-1.39831	2.71143e-19		AT3G55430	1.01041	7.69361e-06		AT1G47580	-0.928045	2.2636e-09		AT5G20610	1.93714	5.11877e-26		AT3G44200	3.11174	1.40182e-16
AT5G44050	4.41373	2.72366e-19		AT3G16800	-1.25494	7.69428e-06		AT5G63860	0.831951	2.28478e-09		AT3G53180	2.63786	5.13929e-26		AT5G05070	8.06428	1.40877e-16
AT3G29390	2.21931	2.72625e-19		AT1G56240	2.03358	7.69428e-06		AT1G15440	1.62821	2.3202e-09		AT3G27360	-2.07213	5.25678e-26		AT3G08970	3.60245	1.40989e-16
AT5G42146	-5.31547	2.74459e-19		AT5G54960	1.48306	7.72365e-06		AT4G35600	-1.14867	2.3883e-09		AT1G55250	2.46001	5.26532e-26		AT1G49230	-2.98127	1.42324e-16
AT2G20750	2.63589	2.84646e-19		AT2G30424	1.70534	7.80202e-06		AT3G49990	0.884684	2.53193e-09		AT3G04810	3.47606	5.40687e-26		AT4G14560	3.44013	1.43537e-16
AT3G50770	-4.02756	2.85865e-19		AT4G24160	1.3395	7.81018e-06		AT5G57280	1.18837	2.5506e-09		AT3G07090	2.10356	5.59351e-26		AT1G77700	-3.85141	1.45759e-16
AT5G07580	-1.79508	2.87792e-19		AT5G57510	1.9245	7.8407e-06		AT1G20630	1.26269	2.57043e-09		AT1G35420	-1.3645	5.59771e-26		AT3G60965	3.54916	1.50233e-16
AT1G19030	7.15133	2.94382e-19		AT1G19050	-1.13412	8.17148e-06		AT1G34130	0.851178	2.58392e-09		AT3G05727	-7.72576	5.70254e-26		AT3G25795	-3.73816	1.5217e-16
AT5G67320	3.01784	3.01646e-19		AT5G09670	-1.4108	8.18863e-06		AT2G39560	-1.26732	2.59402e-09		AT5G36925	3.05956	5.78087e-26		AT1G72840	3.02135	1.54193e-16
AT1G09987	11.2972	3.06892e-19		AT1G01480	1.66384	8.244e-06		AT1G05730	2.20159	2.60619e-09		AT3G14075	2.25595	5.81644e-26		AT2G27270	7.3207	1.54515e-16
ATCG00290	3.2825	3.10054e-19		AT3G02550	2.07234	8.26173e-06		AT5G67600	-0.729355	2.64842e-09		AT1G45207	2.28319	5.8168e-26		AT4G38932	-2.44564	1.54732e-16
AT3G47540	2.01122	3.10833e-19		AT1G03090	-1.33276	8.30017e-06		AT1G76110	-1.17429	2.68199e-09		AT3G54280	2.19328	6.119e-26		AT5G16210	2.72959	1.5546e-16
AT5G03900	-1.78596	3.11959e-19		AT1G70170	2.02306	8.50146e-06		AT1G09200	0.967095	2.68605e-09		AT5G50310	2.24546	6.119e-26		AT1G23170	3.77506	1.59456e-16
AT5G23280	-1.93777	3.24494e-19		AT4G25970	1.06017	8.51479e-06		AT4G36240	1.22111	2.68858e-09		AT2G36740	1.66235	6.38476e-26		AT1G34770	-3.12567	1.59675e-16
AT5G58700	2.76215	3.25825e-19		AT2G30170	-1.12608	8.57232e-06		AT5G58590	0.899981	2.68945e-09		AT3G58970	-1.74539	7.11243e-26		AT2G41300	-3.3495	1.59903e-16
AT1G02190	5.53919	3.29626e-19		AT1G56250	1.66392	8.57232e-06		AT1G63000	0.793939	2.72164e-09		AT2G03550	-1.5864	7.87369e-26		AT2G22720	2.4108	1.59989e-16
AT3G21290	2.70001	3.3035e-19		AT1G63500	1.25995	8.57232e-06		AT1G79150	1.16813	2.80927e-09		AT1G65820	-1.71693	7.92705e-26		AT5G65890	5.88512	1.63803e-16
AT3G53370	-2.25445	3.3616e-19		AT2G37110	1.04011	8.77305e-06		AT5G57490	-0.83396	2.81666e-09		AT1G77600	2.74807	7.94169e-26		AT2G46400	3.92427	1.66057e-16
AT2G33700	1.75692	3.37676e-19		AT1G06135	1.68075	8.81751e-06		AT4G03960	1.16253	2.82556e-09		AT4G15090	2.15131	8.28505e-26		AT5G04730	5.46271	1.69014e-16
AT4G29870	-1.93862	3.45826e-19		AT3G53720	2.14296	8.8263e-06		AT4G39090	0.922178	2.88922e-09		AT1G62310	2.02344	8.38547e-26		AT5G65930	3.09166	1.69488e-16
AT1G10200	-1.4954	3.54452e-19		AT1G62430	1.2899	8.8263e-06		AT1G79060	-1.36588	2.92988e-09		AT4G23760	-1.70773	8.44486e-26		AT1G66450	3.18991	1.71566e-16
AT4G27480	3.03156	3.63443e-19		AT5G60300	1.7764	8.87209e-06		AT5G10400	0.848318	2.94013e-09		AT1G18750	2.82062	9.17811e-26		AT3G63200	-2.24817	1.73811e-16
AT2G31862	11.3395	3.68104e-19		AT4G37530	1.46893	8.87209e-06		AT5G47060	1.48611	2.96811e-09		AT1G06640	-1.54872	9.31441e-26		AT4G32360	2.93208	1.75822e-16
AT2G37200	-1.68696	3.70844e-19		AT4G34760	-1.6125	8.97269e-06		AT1G56110	1.18279	2.96882e-09		AT2G43120	3.06373	9.68399e-26		AT1G30420	2.81776	1.80233e-16
AT3G44720	1.69464	3.74033e-19		AT3G06880	0.989723	8.97269e-06		AT5G15700	1.47877	3.0279e-09		AT2G28830	2.95947	9.79837e-26		AT3G12020	2.98406	1.80794e-16
AT5G66670	8.09841	3.88615e-19		AT1G16850	1.97073	9.07063e-06		AT5G43460	-0.810241	3.05343e-09		AT3G47680	2.40847	1e-25		AT2G40610	2.73039	1.85447e-16
AT4G13950	-1.93718	3.94084e-19		AT5G61030	1.42681	9.07063e-06		AT3G22660	1.29083	3.07309e-09		AT3G53920	1.51078	1.00172e-25		AT2G28520	3.07277	1.85953e-16
AT5G66840	3.37365	4.19401e-19		AT5G42445	2.02735	9.14539e-06		AT4G28480	0.816865	3.12294e-09		AT3G21700	-2.37599	1.00529e-25		AT3G00900	5.18179	1.93557e-16
AT2G46380	2.86106	4.22654e-19		AT3G18690	1.34195	9.31644e-06		AT4G32800	1.22312	3.12386e-09		AT1G13245	-1.58429	1.01114e-25		AT1G61380	3.26075	1.94008e-16
AT3G44310	-1.96551	4.28733e-19		AT1G74940	1.60291	9.31644e-06		AT4G17615	1.02281	3.12386e-09		AT3G43610	2.11731	1.01548e-25		AT4G35550	-2.87782	1.97444e-16
AT2G36870	-2.09773	4.50308e-19		AT5G40460	1.40114	9.41961e-06		AT3G23030	-0.93335	3.16506e-09		AT5G54250	1.64954	1.01739e-25		AT5G16730	2.84575	1.9836e-16
AT1G17240	3.54382	4.79724e-19		AT5G54170	1.16425	9.44435e-06		AT5G52110	-0.772569	3.22689e-09		AT3G15220	2.84241	1.03666e-25		AT5G63450	2.77118	2.00055e-16
AT5G04330	2.26909	4.8358e-19		AT2G24650	-1.07698	9.46226e-06		AT5G66740	-1.93028	3.22689e-09		AT1G10950	-1.35062	1.03666e-25		AT5G04600	-2.58969	2.00055e-16
AT2G25290	2.33224	5.04444e-19		AT5G41600	1.38885	9.53946e-06		AT2G25070	-0.820681	3.25047e-09		AT2G36690	5.68628	1.07292e-25		AT3G61570	2.64102	2.07584e-16
AT3G13440	2.65477	5.18357e-19		AT5G23575	1.31512	9.57383e-06		AT1G66180	-1.23212	3.34838e-09		AT3G18490	-1.50605	1.11746e-25		AT3G06150	3.03438	2.10023e-16
AT5G40970	-2.4372	5.19204e-19		AT1G72950	1.09683	9.62467e-06		AT2G33700	-1.05389	3.34838e-09		AT2G01021	12.9703	1.12414e-25		AT2G18760	2.83026	2.15455e-16
AT4G22590	2.52937	5.23855e-19		AT4G30850	1.58392	9.64189e-06		AT5G48570	2.07394	3.4408e-09		AT3G52100	1.94908	1.15021e-25		AT4G11380	3.03912	2.17011e-16
AT4G01900	-1.40772	5.24368e-19		AT1G80840	0.981711	9.70353e-06		AT4G17260	1.11767	3.51332e-09		AT3G02180	-1.36104	1.16172e-25		AT4G30710	3.03347	2.17899e-16
AT4G38590	5.73117	5.28991e-19		AT4G17870	-1.04689	9.78541e-06		AT1G72330	1.14489	3.51332e-09		AT1G03060	2.26026	1.18127e-25		AT2G44110	2.5511	2.18518e-16
AT5G54170	2.05577	5.32617e-19		AT1G05100	1.5777	9.78541e-06		AT3G04480	0.92611	3.51495e-09		AT4G35590	4.02749	1.19457e-25		AT1G22700	-2.80182	2.24996e-16
AT5G13760	2.07789	5.55538e-19		AT5G10695	1.70441	9.80832e-06		AT2G14750	0.980659	3.52853e-09		AT5G58410	2.19817	1.20535e-25		AT2G27960	-2.50354	2.25383e-16
AT3G28920	-1.49069	5.84693e-19		AT2G36270	2.03891	9.87025e-06		AT1G58290	-2.8967	3.52919e-09		AT5G61455	9.20277	1.2148e-25		AT3G60320	3.06196	2.25931e-16
AT3G53740	-1.23486	5.8891e-19		AT1G62790	1.53796	9.88944e-06		AT3G03470	-1.51734	3.52956e-09		AT5G01950	3.57907	1.22972e-25		AT1G24430	-4.07587	2.26768e-16
AT2G46500	1.80553	6.03483e-19		AT3G16565	1.64172	9.92434e-06		AT4G27020	-1.37271	3.59076e-09		AT1G19780	6.47088	1.24366e-25		AT1G53070	-4.49536	2.27369e-16
AT5G37590	2.01522	6.08396e-19		AT2G17480	1.33009	9.98359e-06		AT1G23740	-1.16155	3.60141e-09		AT4G27510	5.90756	1.25483e-25		AT5G04240	2.66725	2.27848e-16
AT1G24150	2.71359	6.10307e-19		AT5G57940	-1.29593	9.98444e-06		AT1G55480	-0.705551	3.63393e-09		AT2G31960	1.98522	1.25694e-25		AT1G18800	-2.42654	2.29328e-16
AT3G06125	-2.39145	6.16554e-19		AT1G16000	1.13944	9.98618e-06		AT3G04730	-0.977437	3.73178e-09		AT1G26650	-2.21215	1.27884e-25		AT1G08800	2.85373	2.29328e-16
AT1G23560	5.89981	6.21629e-19		AT1G13390	0.997994	1.02087e-05		AT4G19030	2.61514	3.8754e-09		AT3G19720	1.98373	1.2875e-25		AT2G39180	2.65996	2.3373e-16
AT2G46370	2.72618	6.61093e-19		AT2G15480	1.46619	1.0223e-05		AT3G23930	-1.19956	3.88239e-09		AT2G26770	1.60084	1.4164e-25		AT2G45670	2.38762	2.36272e-16
AT3G12180	-2.49239	6.79563e-19		AT4G20320	1.98982	1.03562e-05		AT5G66860	0.990736	3.91322e-09		AT4G38690	-3.09488	1.45461e-25		AT1G11460	-3.69945	2.36433e-16
AT1G74950	1.73504	6.91917e-19		AT3G08730	-1.12627	1.03722e-05		AT4G08300	-1.09707	3.9143e-09		AT4G16310	2.07732	1.45592e-25		AT3G62840	-2.51094	2.37928e-16
AT2G20290	2.46799	7.0137e-19		AT4G17900	1.14377	1.0389e-05		AT4G26150	-1.23061	3.9143e-09		AT4G04850	1.55981	1.45796e-25		AT2G39870	3.8573	2.39652e-16
AT1G06163	10.9704	7.31328e-19		AT5G58770	-1.90247	1.04468e-05		AT4G23770	-1.05573	3.93267e-09		AT1G28420	1.73974	1.50494e-25		AT4G11050	3.44169	2.39679e-16
AT3G01540	2.08651	7.35512e-19		AT4G12900	2.41419	1.052e-05		AT1G78670	1.09273	3.97803e-09		AT5G04480	2.6662	1.56381e-25		AT2G05195	3.29267	2.51256e-16
AT2G25355	-1.82472	7.55752e-19		AT1G28070	1.73697	1.05371e-05		AT4G00970	0.993013	3.98812e-09		AT3G52500	-2.0542	1.65569e-25		AT1G60130	3.22881	2.52362e-16
AT5G52400	11.2851	7.56431e-19		AT3G46930	1.21607	1.05371e-05		AT1G12390	-0.838867	3.99973e-09		AT1G63120	-2.37749	1.68427e-25		ATCG00720	2.40054	2.62081e-16
AT2G31945	5.44983	7.81618e-19		AT5G48240	1.67894	1.05886e-05		AT5G39850	1.53399	4.02242e-09		AT5G39680	5.39529	1.74143e-25		AT5G27610	2.52699	2.65574e-16
AT3G61390	6.92311	7.83658e-19		AT4G16500	1.23953	1.06324e-05		AT4G17790	-1.03836	4.06081e-09		AT2G06850	-2.02791	1.74768e-25		AT5G13720	-3.36723	2.71809e-16
AT5G19390	1.79662	8.26397e-19		AT2G39920	3.05022	1.06755e-05		AT1G20260	0.722965	4.2358e-09		AT1G20970	1.81564	1.79026e-25		AT1G57700	2.94672	2.72557e-16
AT4G16820	3.93382	8.61089e-19		AT3G15780	-1.29676	1.07646e-05		AT1G32160	-0.843739	4.38182e-09		AT2G35920	2.44	1.84683e-25		AT1G21210	3.50312	2.74272e-16
AT3G02180	-1.43816	8.68255e-19		AT5G19220	-1.12909	1.08176e-05		AT2G32880	-1.1401	4.4052e-09		ATMG01120	4.57738	1.86029e-25		AT5G11560	2.87869	2.78372e-16
AT4G32360	2.43857	8.80043e-19		AT4G26555	-1.19029	1.10199e-05		AT3G04770	1.4204	4.44043e-09		AT3G29185	1.45684	1.95704e-25		AT2G33800	-3.15311	2.78682e-16
AT4G09460	2.36219	8.91091e-19		AT4G21326	-1.62128	1.10525e-05		AT3G55510	1.56671	4.44747e-09		AT1G72960	5.99562	1.99916e-25		AT1G14890	-2.46124	2.84751e-16
AT4G19060	2.14693	8.91091e-19		AT1G10760	1.20076	1.10795e-05		AT3G10300	1.50128	4.52318e-09		AT1G08260	3.62996	2.05501e-25		AT2G14247	-3.56907	2.84751e-16
AT1G05205	-1.47101	8.97564e-19		AT3G61280	1.349	1.11161e-05		AT4G16630	1.09667	4.56785e-09		AT4G02845	-2.00176	2.06245e-25		AT1G10800	-4.34335	2.85782e-16
AT1G21160	2.05535	9.01518e-19		AT4G33666	-3.05117	1.12279e-05		AT3G23210	-1.09751	4.59813e-09		AT1G27310	-1.38572	2.07728e-25		AT4G21620	-4.58251	2.85782e-16
AT3G57785	-1.60174	9.06956e-19		AT1G31440	-1.14667	1.12671e-05		AT4G13850	0.950277	4.60471e-09		AT2G16500	-1.53799	2.18556e-25		AT1G14410	-2.67447	2.8612e-16
AT1G14980	-1.59479	9.6547e-19		AT5G55580	-1.6717	1.12671e-05		AT1G48120	2.23268	4.62198e-09		AT5G14210	2.0111	2.2757e-25		AT1G05170	2.72357	2.89963e-16
AT1G41880	-1.42831	9.6654e-19		AT2G47700	-1.22982	1.12671e-05		AT1G79110	1.00881	4.65192e-09		AT5G40920	2.37276	2.43863e-25		AT2G37160	2.64774	2.91575e-16
AT1G13260	1.69371	9.70774e-19		AT4G37520	-1.91242	1.12901e-05		AT2G26355	-1.18238	4.67906e-09		AT1G60260	1.72469	2.45461e-25		AT5G19900	2.62586	2.92561e-16
AT5G46330	4.64342	9.86907e-19		AT2G01022	-1.24789	1.13979e-05		AT1G02370	1.43101	4.68191e-09		AT1G78870	-1.56486	2.49801e-25		AT1G61340	3.17616	2.95909e-16
AT5G40080	-2.0936	1.00408e-18		AT1G52270	2.14703	1.14332e-05		AT1G06620	1.50483	4.71754e-09		AT3G01970	-4.11181	2.56072e-25		AT1G08173	-3.62914	2.98274e-16
AT3G48330	2.0207	1.00649e-18		AT1G65860	1.50537	1.14833e-05		AT1G29320	1.5685	4.75428e-09		AT4G22570	-1.38463	2.71373e-25		AT5G12390	-2.42221	2.99235e-16
AT1G66180	1.96414	1.00681e-18		AT1G48745	-1.44123	1.15427e-05		AT3G53940	1.78267	4.784e-09		AT2G18670	2.54067	2.72965e-25		AT2G45695	-2.91405	3.0214e-16
AT5G02575	-3.15607	1.0162e-18		AT2G25590	-2.00929	1.1564e-05		AT1G11400	-0.863806	4.96395e-09		AT1G53430	2.80967	2.92276e-25		AT5G22020	-3.61834	3.09553e-16
AT2G27270	10.9663	1.07456e-18		AT1G18610	-1.59899	1.17695e-05		AT2G46940	-2.02937	5.24192e-09		AT5G60950	-2.16183	3.00088e-25		AT5G64310	3.13594	3.11345e-16
AT5G55390	2.05902	1.07577e-18		AT5G10390	1.38848	1.17695e-05		AT1G05840	-1.08231	5.24581e-09		AT4G01533	12.899	3.01439e-25		AT1G67700	-3.13166	3.12412e-16
AT3G25150	1.67008	1.07817e-18		AT5G48660	1.19568	1.1775e-05		AT4G00560	-1.01924	5.31438e-09		AT4G16000	-9.21264	3.01439e-25		AT2G34670	3.30181	3.16591e-16
AT3G15810	1.45667	1.07876e-18		AT1G62300	1.23506	1.17869e-05		AT3G15000	1.05087	5.32393e-09		AT2G32235	4.97749	3.31519e-25		AT2G48060	2.64487	3.18333e-16
AT3G19025	8.23711	1.10972e-18		AT2G32450	-1.39105	1.18714e-05		AT3G15350	1.0005	5.38719e-09		AT3G18215	-1.995	3.58918e-25		AT3G15980	2.84193	3.18346e-16
AT2G17220	1.91242	1.12058e-18		AT1G01990	-1.12973	1.1885e-05		AT3G18580	1.24483	5.39949e-09		AT3G24880	4.59979	3.59944e-25		AT5G26790	-3.1789	3.1852e-16
AT1G21000	4.0114	1.13408e-18		AT5G26230	1.97054	1.19503e-05		AT3G28345	-2.12484	5.50468e-09		AT5G03460	-1.48483	3.63866e-25		AT4G32605	-2.58885	3.1852e-16
AT5G53060	2.63582	1.17734e-18		AT4G14420	1.04002	1.19601e-05		AT5G58110	-0.732594	5.51354e-09		AT2G26975	-1.39727	3.6436e-25		AT1G05440	-4.02687	3.29799e-16
AT1G68620	3.2623	1.20186e-18		AT1G64890	2.41631	1.20285e-05		AT2G29540	1.26243	5.68163e-09		AT1G72280	2.40927	3.6569e-25		AT4G26650	2.64498	3.30677e-16
AT4G33925	2.55282	1.28118e-18		AT5G66790	1.2424	1.20338e-05		AT2G16070	-0.887191	5.70541e-09		AT4G23200	3.23971	3.76198e-25		AT5G14200	-3.3332	3.33381e-16
AT2G02860	2.80266	1.29047e-18		AT4G04350	-1.07441	1.2041e-05		AT1G56120	1.44765	5.76089e-09		AT1G02010	2.29331	3.77086e-25		AT5G11820	6.87289	3.34308e-16
AT2G32930	2.61242	1.30992e-18		AT1G05890	-1.19667	1.21252e-05		AT2G02410	-1.038	5.86364e-09		AT5G24620	4.78475	3.85287e-25		AT3G18740	-2.6651	3.34673e-16
AT1G01750	5.11605	1.39668e-18		AT4G11470	1.64452	1.22734e-05		AT1G53030	-0.899268	5.89585e-09		AT1G08480	-1.20988	3.86501e-25		AT5G21960	7.36608	3.36748e-16
AT1G55310	1.61924	1.40784e-18		AT4G12290	1.43381	1.22847e-05		AT3G26395	-0.861594	5.92439e-09		AT5G50780	2.96538	4.08957e-25		AT1G15150	8.09676	3.46627e-16
AT1G70740	2.52243	1.40784e-18		AT3G19860	-1.35584	1.23024e-05		AT2G03390	-0.731013	6.0149e-09		AT3G49600	2.327	4.10057e-25		AT3G01900	3.56526	3.49509e-16
AT1G19510	-6.34519	1.42642e-18		AT2G20940	1.51038	1.23593e-05		AT4G09570	0.874219	6.02776e-09		AT3G23840	-2.92381	4.18111e-25		AT1G65240	5.94548	3.5415e-16
AT1G66400	3.46914	1.44859e-18		AT1G50180	-1.44406	1.23771e-05		AT5G51820	0.902816	6.11034e-09		AT3G09735	-1.95982	4.22989e-25		AT1G56250	4.70337	3.54789e-16
AT5G01335	4.66016	1.49373e-18		AT5G09660	-1.48082	1.24464e-05		AT2G39020	0.748789	6.16737e-09		AT3G05675	3.14428	4.23982e-25		AT2G30575	3.25203	3.58464e-16
AT1G01660	3.5009	1.56111e-18		AT1G55370	-1.27477	1.24646e-05		AT1G55500	1.21618	6.17856e-09		AT3G05510	3.79127	4.36476e-25		AT2G27900	2.8345	3.58464e-16
AT4G30650	-1.38725	1.60963e-18		AT2G21510	1.48337	1.24733e-05		AT4G10330	-1.05915	6.27329e-09		AT4G02815	4.47043	4.36959e-25		AT2G18570	-3.44945	3.60036e-16
AT3G62020	-4.6605	1.64245e-18		AT5G18200	-1.36536	1.25739e-05		AT5G64380	-0.956808	6.35727e-09		AT3G09595	-3.14025	4.39279e-25		AT3G62100	3.29595	3.63031e-16
AT2G04690	-1.81993	1.64432e-18		AT5G11140	1.14174	1.25945e-05		AT4G27745	-1.01108	6.49917e-09		AT1G62045	-3.34705	4.41404e-25		AT5G05570	2.88063	3.63046e-16
AT1G29790	-2.49189	1.66702e-18		AT1G77380	2.54748	1.26041e-05		AT3G13550	-0.757431	6.52093e-09		AT2G26250	-2.06052	4.45831e-25		AT2G35880	2.26669	3.70513e-16
AT2G22760	9.55034	1.67921e-18		AT1G35720	1.43993	1.26663e-05		AT5G54300	-1.46753	6.53211e-09		AT5G23940	-2.47526	4.51772e-25		AT2G02740	-2.94083	3.73419e-16
AT4G28070	3.10216	1.70132e-18		AT5G64930	-1.67515	1.27311e-05		AT1G64880	1.03697	6.56683e-09		AT5G16960	10.0715	4.76805e-25		AT4G17615	2.56507	3.78463e-16
AT2G32240	3.67398	1.71998e-18		AT1G08570	-1.35418	1.27739e-05		AT1G66840	-0.887208	6.6538e-09		AT4G39090	-1.70697	4.84182e-25		AT1G58200	3.11569	3.81291e-16
AT5G63100	-3.31797	1.76192e-18		AT3G52360	-1.24269	1.28369e-05		AT4G09460	-1.09847	6.66827e-09		AT1G34350	-1.8425	4.90756e-25		AT5G45500	2.39655	3.92717e-16
AT2G12400	2.9971	1.76439e-18		AT4G04840	1.75627	1.28572e-05		AT2G17630	1.26452	6.68039e-09		AT5G17450	-4.58979	4.95036e-25		AT5G06940	4.89056	3.97263e-16
AT2G22370	-1.90329	1.86302e-18		AT1G02640	-1.80921	1.28797e-05		AT3G17790	1.65961	6.71119e-09		AT3G52400	2.69665	4.95036e-25		AT1G29980	-2.75812	3.9743e-16
AT3G22680	-1.83071	1.88378e-18		AT1G80030	-0.96503	1.29768e-05		AT1G13607	-2.48776	6.71119e-09		AT1G61290	9.60598	5.06775e-25		AT1G67030	-2.47575	3.9774e-16
AT3G01516	4.21961	1.9135e-18		AT3G57240	2.10018	1.3034e-05		AT2G29310	0.784015	6.80591e-09		AT5G03210	6.49018	5.07397e-25		AT1G78160	6.18732	4.02086e-16
AT2G42485	-2.04178	1.93539e-18		AT1G27170	2.27757	1.31217e-05		AT1G67300	1.02824	6.87032e-09		AT5G45440	4.51297	5.0819e-25		AT2G22010	2.61685	4.09055e-16
AT2G04780	-1.77214	2.02054e-18		AT1G55260	1.56911	1.32415e-05		AT2G35840	-0.681911	6.87638e-09		AT4G36190	1.99956	5.107e-25		AT1G73820	-2.56358	4.10541e-16
AT2G21470	1.98823	2.06236e-18		AT1G19680	-2.08822	1.33263e-05		AT5G61240	0.830529	7.04494e-09		AT1G29160	-3.34081	5.21107e-25		AT3G09280	3.68097	4.17168e-16
AT1G67460	3.56686	2.07604e-18		AT5G53460	-1.30453	1.33263e-05		AT5G10390	0.93202	7.04494e-09		AT3G07040	2.22308	5.21107e-25		AT5G16950	-2.95761	4.18441e-16
AT1G49140	-1.69059	2.19027e-18		AT1G73620	2.66274	1.33263e-05		AT2G40340	4.42134	7.0986e-09		AT5G14930	2.1904	5.43507e-25		AT3G46560	-2.93047	4.28739e-16
AT3G25545	-1.48935	2.19027e-18		AT3G56300	-1.76826	1.33613e-05		AT1G69070	1.28607	7.12503e-09		AT3G16330	-3.26892	5.60731e-25		AT2G31860	3.73138	4.32632e-16
AT1G09060	2.58094	2.21538e-18		AT3G51440	2.14541	1.33622e-05		AT3G52710	1.07658	7.24805e-09		AT3G11820	1.85175	5.63053e-25		AT1G12480	7.24853	4.32835e-16
AT2G16600	-1.71076	2.29033e-18		AT1G74530	-1.19551	1.34225e-05		AT4G39795	2.37144	7.38642e-09		AT4G39850	2.11485	5.64179e-25		AT3G10370	2.35145	4.44357e-16
AT1G06890	-1.73948	2.32161e-18		AT5G23890	-0.991176	1.35882e-05		AT1G63180	-1.05996	7.40605e-09		AT3G52720	-1.56823	5.75754e-25		AT1G14060	-2.78815	4.45012e-16
AT1G01680	3.32881	2.33065e-18		AT2G22860	2.22944	1.39191e-05		AT2G18900	1.66518	7.53432e-09		AT3G02300	1.51399	6.04098e-25		AT2G07806	4.23192	4.47261e-16
AT2G43780	-1.38936	2.33065e-18		AT1G76980	1.48017	1.41142e-05		AT4G13572	-1.57784	7.56817e-09		AT3G12080	1.57547	6.14625e-25		AT1G72430	-2.35608	4.47261e-16
AT5G53430	2.21068	2.36746e-18		AT5G46710	1.8139	1.42158e-05		AT2G18735	-1.09715	7.75552e-09		AT4G27370	4.0154	6.30657e-25		AT1G02280	-2.83884	4.47265e-16
AT3G55646	-3.34266	2.38236e-18		AT3G56010	-1.29941	1.42202e-05		AT4G08770	-1.35064	8.41212e-09		AT5G56760	-1.73811	6.42241e-25		AT2G07643	5.07629	4.48047e-16
AT3G59080	2.64974	2.39396e-18		AT1G19080	-1.3608	1.42682e-05		AT2G25530	-1.56293	8.45084e-09		ATCG00330	1.95125	6.5109e-25		AT3G48870	3.30877	4.56018e-16
AT5G06430	-2.17283	2.47115e-18		AT5G03555	-1.59294	1.43223e-05		AT5G24490	-0.908619	8.45084e-09		AT5G45775	-2.07718	6.84734e-25		AT3G52310	6.64824	4.57338e-16
AT3G25400	2.04717	2.50201e-18		AT1G07890	1.22387	1.43966e-05		AT1G80890	0.972398	8.5595e-09		AT4G01600	-5.10418	6.96568e-25		AT1G74660	-2.36984	4.60846e-16
AT2G38530	-2.17655	2.5988e-18		AT5G01810	-1.63941	1.43988e-05		AT1G15830	-2.94958	8.60615e-09		AT4G30160	1.59804	7.21261e-25		AT5G35670	2.74837	4.65694e-16
AT2G35630	2.62971	2.61121e-18		AT3G55410	1.14675	1.44474e-05		AT1G10230	1.09743	8.66913e-09		AT1G15940	1.99378	7.31944e-25		AT5G59540	-2.41611	4.6671e-16
AT3G06310	-1.65863	2.66192e-18		AT2G34260	1.58358	1.44599e-05		AT1G32780	-2.33818	8.94113e-09		AT1G03080	2.03144	7.49085e-25		AT2G35110	2.71536	4.67284e-16
AT5G55530	-1.95162	2.70002e-18		AT5G56120	2.53035	1.44717e-05		AT5G46500	-2.40453	9.04253e-09		AT1G27100	2.01556	7.6217e-25		AT4G26930	7.90743	4.72538e-16
AT3G51810	11.454	2.72409e-18		AT2G38780	-1.01852	1.44855e-05		AT3G49930	1.76759	9.11688e-09		AT3G11090	-1.46353	7.71883e-25		AT5G03545	-3.47806	4.78494e-16
AT2G37980	2.33926	2.78385e-18		AT1G12244	-1.46061	1.4533e-05		AT1G48970	0.949919	9.14811e-09		AT4G36980	1.9569	7.88043e-25		AT1G51260	2.88106	4.78494e-16
AT5G18200	-2.07426	2.8765e-18		AT1G43895	2.14426	1.45861e-05		AT3G60450	0.765814	9.34914e-09		AT5G19820	1.77324	8.1743e-25		AT5G56790	-2.67767	4.82578e-16
AT2G24940	-2.01316	2.92398e-18		AT5G58590	1.04793	1.46543e-05		AT2G37240	-0.902371	9.36355e-09		AT1G04160	3.43742	8.33167e-25		AT2G21050	-2.67151	4.83506e-16
AT5G58170	10.9432	2.95091e-18		AT1G45140	1.65982	1.47072e-05		AT1G69770	1.25801	9.39592e-09		AT4G08350	2.07	8.41694e-25		AT5G57815	-2.75707	4.88642e-16
AT1G75850	2.07463	2.95889e-18		AT1G09570	-1.15662	1.47072e-05		AT2G42710	1.10317	9.4747e-09		AT2G17830	4.12462	8.46988e-25		AT5G15520	-2.91378	4.91217e-16
AT4G27435	-3.65472	2.98799e-18		AT1G06840	1.52931	1.48241e-05		AT5G25130	-1.02189	9.47741e-09		AT5G05400	2.48142	8.53922e-25		AT1G21050	-3.30673	4.9311e-16
AT5G48657	3.04041	3.03603e-18		AT5G04440	-1.19581	1.48709e-05		AT1G18620	-1.03122	9.51539e-09		AT1G58590	-2.14319	8.63418e-25		AT2G23930	-2.74624	5.07983e-16
AT1G22270	-1.81959	3.06664e-18		AT3G49650	-1.70002	1.4963e-05		AT1G31910	0.701786	9.62599e-09		AT1G04760	2.8489	8.80577e-25		ATCG00650	3.15111	5.26312e-16
AT4G28140	4.08341	3.23351e-18		AT5G42440	1.36616	1.50927e-05		AT5G62350	0.856255	9.83617e-09		AT3G03050	2.86744	8.87599e-25		AT3G44750	-2.77673	5.27889e-16
AT1G31600	1.79049	3.25352e-18		AT2G23320	1.21894	1.51241e-05		AT3G18560	-1.14002	9.93053e-09		AT5G03630	2.12094	9.38062e-25		AT3G60110	2.65475	5.33724e-16
AT4G14746	-1.81896	3.33162e-18		AT5G25451	3.7041	1.5513e-05		AT2G45190	-0.971465	1.00702e-08		AT1G09680	-2.98135	9.99281e-25		AT3G61620	-2.48097	5.34852e-16
AT1G78340	5.16967	3.42245e-18		AT2G30720	1.4394	1.55376e-05		AT1G22950	1.03739	1.01054e-08		AT3G61580	-1.6837	1.01808e-24		AT1G55205	-2.72136	5.46851e-16
AT4G01535	9.60173	3.49328e-18		AT4G24610	2.39262	1.55669e-05		AT3G04030	1.39101	1.01449e-08		AT1G78820	-1.49347	1.04056e-24		AT1G05830	2.46624	5.54005e-16
ATCG01050	-2.14755	3.50043e-18		AT2G32340	-1.58647	1.55669e-05		AT5G15960	2.1383	1.02207e-08		AT4G38850	-2.47535	1.0595e-24		AT4G17215	-2.71376	5.6171e-16
AT5G48930	-1.49862	3.52775e-18		AT5G66270	-2.17096	1.55669e-05		AT3G05660	2.42661	1.02488e-08		AT1G70070	2.45451	1.09184e-24		AT1G06547	-5.65583	5.71623e-16
AT1G14530	2.07382	3.61411e-18		AT1G10920	-1.51782	1.57253e-05		AT5G38530	1.02113	1.02727e-08		AT1G01740	7.89455	1.14062e-24		AT1G76650	3.49477	5.72218e-16
AT1G67370	5.78796	3.61621e-18		AT1G76720	-1.56816	1.57503e-05		AT3G22300	0.854291	1.04462e-08		AT2G40770	2.57503	1.16415e-24		AT2G07728	5.62073	5.7376e-16
AT3G16840	1.40063	3.64377e-18		AT5G17000	1.3619	1.58128e-05		AT5G42150	1.1599	1.05773e-08		AT5G61130	-1.47895	1.18902e-24		AT1G66280	2.50132	5.73909e-16
AT5G45260	2.51063	3.64629e-18		AT1G68010	-1.55757	1.58128e-05		AT3G17580	-2.46552	1.05959e-08		AT3G57410	1.74523	1.19225e-24		AT2G38370	-3.13112	5.87022e-16
AT5G51130	2.78196	3.66988e-18		AT5G57345	-1.50612	1.58632e-05		AT3G22440	-0.694696	1.0681e-08		AT2G18790	2.2934	1.21252e-24		AT1G54220	2.52456	5.91232e-16
AT1G16180	-1.90273	3.70606e-18		AT1G11950	1.3828	1.58852e-05		AT4G22305	0.811602	1.09593e-08		AT5G07880	7.8057	1.22594e-24		AT2G32410	3.07841	5.93442e-16
AT1G01950	2.77537	3.77651e-18		AT5G19440	1.17643	1.58852e-05		AT3G13230	1.45529	1.10194e-08		AT1G17220	1.84747	1.24198e-24		AT1G50500	2.83176	6.09084e-16
AT2G32950	1.72382	3.82616e-18		AT5G47540	-1.53718	1.59147e-05		AT3G49120	0.993595	1.10722e-08		AT5G09310	-1.61463	1.25807e-24		AT1G74420	6.03479	6.29093e-16
AT5G62200	-1.56089	3.82755e-18		AT2G28400	1.16235	1.59227e-05		AT1G18680	-0.974247	1.10787e-08		AT1G10290	1.8995	1.27021e-24		AT2G42680	-2.48117	6.30933e-16
AT1G04730	3.14259	3.84332e-18		AT3G23230	1.58883	1.59227e-05		AT3G13940	1.25664	1.11436e-08		AT2G18090	2.35379	1.3037e-24		AT4G06744	-2.87546	6.37443e-16
AT3G56290	-2.20185	3.85445e-18		AT2G39800	-1.14397	1.59808e-05		AT2G23130	-1.29562	1.11858e-08		AT4G16450	-1.80081	1.3107e-24		AT1G63010	2.85563	6.38854e-16
AT1G30640	2.92727	3.97364e-18		AT2G07042	-1.79896	1.63888e-05		AT1G74890	-1.10655	1.12245e-08		AT5G44180	2.17544	1.33493e-24		AT1G19560	-5.87222	6.39358e-16
AT1G20060	3.48991	4.07769e-18		AT2G04690	-1.14316	1.64715e-05		AT5G01800	-0.866775	1.12245e-08		AT2G24040	-2.10059	1.37602e-24		AT3G60930	2.76647	6.41426e-16
AT5G58940	2.40382	4.16178e-18		AT1G60600	-1.51369	1.65542e-05		AT5G22545	1.55225	1.12992e-08		AT5G64580	2.55422	1.38151e-24		AT3G02940	-3.74369	6.41598e-16
AT1G07620	2.60121	4.16539e-18		AT3G10840	-1.15411	1.66643e-05		AT3G23109	-2.39555	1.16475e-08		AT2G28550	1.80036	1.40081e-24		AT1G26100	-3.3015	6.72857e-16
AT4G37270	1.66132	4.27461e-18		AT3G04310	-1.79068	1.67232e-05		AT5G19500	-1.08162	1.16478e-08		AT1G80230	-1.35087	1.424e-24		AT5G27690	-3.16376	7.00382e-16
AT4G34000	2.46243	4.36551e-18		AT5G55400	1.46436	1.6734e-05		AT1G71210	1.36186	1.17589e-08		AT3G63240	2.2696	1.43619e-24		AT4G30330	-2.93878	7.02309e-16
AT5G04320	2.32227	4.42784e-18		AT1G21520	1.48222	1.67849e-05		AT5G47550	-1.24415	1.19828e-08		AT1G20330	-1.37636	1.44419e-24		AT3G25600	2.28059	7.03508e-16
AT2G26280	1.69627	4.60586e-18		AT2G35880	1.11418	1.67856e-05		AT1G07323	0.90959	1.21288e-08		AT5G02015	7.31794	1.44419e-24		AT5G04420	2.3461	7.11826e-16
AT3G17110	4.75492	4.69154e-18		AT3G47250	-1.23923	1.68763e-05		AT4G00955	-0.955757	1.22211e-08		AT3G11500	-1.5229	1.48118e-24		AT1G55390	3.21373	7.18719e-16
AT5G53650	-1.40064	4.77191e-18		AT3G07770	1.27562	1.68905e-05		AT4G04614	-0.844527	1.22588e-08		AT2G15292	-2.16362	1.55201e-24		AT4G29880	3.9377	7.19189e-16
AT5G33370	-9.39972	4.86117e-18		AT3G21690	-1.38487	1.69073e-05		AT5G22020	-0.693252	1.22732e-08		AT1G09070	1.65489	1.66975e-24		AT4G09800	-2.46004	7.25225e-16
AT5G65870	-2.28025	4.94195e-18		AT4G26060	1.3058	1.69638e-05		AT5G56460	-1.12343	1.23166e-08		AT4G16890	1.51333	1.74915e-24		AT5G10990	2.75072	7.30039e-16
AT5G57815	-1.64238	5.0751e-18		AT5G01020	-1.02029	1.70355e-05		AT3G26580	0.804709	1.23709e-08		AT3G20410	2.11952	1.8418e-24		AT1G10290	2.46996	7.44285e-16
AT4G25030	2.08118	5.11937e-18		AT3G59780	-1.30279	1.71037e-05		AT2G41905	-1.29651	1.24096e-08		AT5G48520	1.91381	1.84549e-24		AT4G01533	3.0836	7.44345e-16
AT4G33980	1.83561	5.25375e-18		AT1G19960	1.55735	1.7121e-05		AT5G51570	0.786685	1.24279e-08		AT1G67060	1.85856	1.99056e-24		AT1G04730	3.60198	7.44387e-16
AT3G56580	-2.18838	5.26849e-18		AT3G16220	-1.15117	1.72068e-05		AT1G57590	3.0899	1.24857e-08		AT3G24100	-3.35103	2.06038e-24		AT2G47840	-2.58747	7.4764e-16
AT5G01270	2.05601	5.31853e-18		AT3G02610	1.57286	1.73534e-05		AT2G28350	-1.29279	1.25774e-08		AT5G16630	2.02192	2.13215e-24		AT5G22770	2.45935	7.50061e-16
AT2G00920	-5.84776	5.3339e-18		AT5G16250	2.09058	1.7454e-05		AT3G44630	-0.933976	1.25802e-08		AT2G24120	3.16835	2.3298e-24		AT3G27630	-4.55162	7.50378e-16
AT1G22310	2.53533	5.33882e-18		AT5G59780	-2.23272	1.75537e-05		AT3G45010	-0.861719	1.25842e-08		AT5G17880	1.87504	2.33545e-24		AT4G14570	2.76133	7.50469e-16
AT3G05280	-1.86441	5.34597e-18		AT2G32280	2.51306	1.75545e-05		AT2G36900	-1.08423	1.27195e-08		AT1G19510	-9.04902	2.35636e-24		AT5G17450	-2.95519	7.56155e-16
AT4G32020	2.12066	5.5117e-18		AT3G11290	-1.30124	1.77078e-05		AT5G60900	1.42194	1.277e-08		AT5G01380	5.70038	2.40528e-24		AT1G14670	2.66008	7.75271e-16
AT5G55040	1.93518	5.68545e-18		AT2G46535	2.02644	1.79514e-05		AT5G17700	1.55362	1.30851e-08		AT2G39950	2.28261	2.43544e-24		AT4G13220	-2.54273	7.81982e-16
AT1G57980	2.24193	5.85543e-18		AT1G30070	1.4525	1.79514e-05		AT3G06530	1.53628	1.32207e-08		AT2G04540	1.88049	2.64662e-24		AT3G58160	5.08815	7.97739e-16
AT3G55850	2.03409	5.89449e-18		AT1G11960	1.29849	1.80254e-05		AT4G00950	-1.05494	1.32837e-08		AT1G01180	-1.99084	2.76187e-24		AT5G63660	-3.57939	8.24814e-16
AT2G38940	-4.87147	6.03932e-18		AT3G50930	1.54338	1.80664e-05		AT5G48412	-1.13359	1.33201e-08		AT3G27027	-4.21442	2.77225e-24		AT1G25570	2.75587	8.38081e-16
AT5G20160	-1.50715	6.1751e-18		AT4G39950	2.12199	1.82444e-05		AT3G22200	1.10202	1.34942e-08		AT1G08910	2.37584	2.86438e-24		AT3G20720	3.47651	8.44774e-16
AT4G27090	-1.39358	6.19753e-18		AT3G52170	1.37237	1.82845e-05		AT3G17860	-1.13303	1.34996e-08		AT3G44300	-5.30525	2.88334e-24		AT3G29180	2.68877	8.54848e-16
AT2G32720	-2.64993	6.23521e-18		AT2G18660	1.43418	1.82845e-05		AT1G49160	-1.33781	1.3526e-08		AT1G61370	3.67456	2.97191e-24		AT3G14840	2.69376	8.56559e-16
ATMG00690	2.72092	6.27481e-18		AT1G10990	1.74425	1.84092e-05		AT1G25550	-0.834441	1.38424e-08		AT1G08620	2.15134	3.00272e-24		AT1G68060	2.53064	8.8686e-16
AT3G10800	2.37189	6.42822e-18		AT1G13920	2.37016	1.84139e-05		AT1G07590	-0.989474	1.39396e-08		AT3G48140	-1.21439	3.03966e-24		AT3G45030	-2.82143	9.00382e-16
AT1G02310	7.28922	6.76781e-18		AT5G09800	1.67475	1.8463e-05		AT5G43960	0.853891	1.40519e-08		AT2G34810	-3.06071	3.08432e-24		AT1G73330	-2.95436	9.05455e-16
AT3G24100	-2.34608	6.83816e-18		AT1G12990	1.41849	1.8463e-05		AT1G11310	1.0216	1.41407e-08		AT4G02110	3.52084	3.10381e-24		AT2G43120	2.67232	9.13084e-16
AT1G49620	2.08917	7.11724e-18		AT4G05150	1.13243	1.8463e-05		AT5G26220	2.62258	1.41482e-08		AT1G05680	4.28622	3.12983e-24		AT3G19210	3.64844	9.1578e-16
AT3G52760	-1.86107	7.37195e-18		AT5G50460	0.978796	1.85185e-05		AT2G43820	-1.12008	1.43978e-08		AT1G29260	-1.82486	3.13069e-24		AT1G29250	-2.80342	9.15868e-16
AT3G48110	1.9952	7.58784e-18		AT1G16080	-1.31084	1.85949e-05		AT5G61030	1.51875	1.44727e-08		AT5G17440	2.029	3.15083e-24		AT3G22230	-2.74138	9.303e-16
AT2G08895	10.8211	7.61073e-18		AT4G39800	-1.30889	1.87281e-05		AT5G09470	4.6298	1.45434e-08		AT2G19810	-3.29827	3.1993e-24		AT1G76850	2.89232	9.4434e-16
AT5G06790	-3.1963	7.64591e-18		AT5G67380	-1.03777	1.87281e-05		AT3G22275	4.70128	1.45856e-08		AT2G26080	1.60204	3.22517e-24		AT5G65460	2.75153	9.54275e-16
AT5G62520	9.3122	7.65806e-18		AT2G21250	1.1045	1.87917e-05		AT1G71850	1.50419	1.4632e-08		AT5G60900	2.72129	3.31192e-24		AT1G64220	-3.23491	9.59514e-16
AT5G65890	2.08873	7.69251e-18		AT3G52400	1.34536	1.89517e-05		AT4G30610	-0.932046	1.47553e-08		AT3G27540	2.04771	3.33515e-24		AT3G11210	-2.97623	9.97802e-16
AT2G41835	2.4162	7.7129e-18		AT5G11000	1.33656	1.90975e-05		AT4G15530	-1.06742	1.48774e-08		AT4G30450	-4.24423	3.36303e-24		AT1G60200	2.58595	1.00344e-15
AT1G13220	1.89574	7.74421e-18		AT4G35600	1.02062	1.91135e-05		AT5G10440	1.51934	1.55385e-08		AT5G63100	-2.16774	3.39451e-24		AT4G27870	2.55912	1.01077e-15
AT4G38160	-1.88128	7.74815e-18		AT3G11650	1.30273	1.91375e-05		AT1G16000	0.959661	1.56449e-08		AT3G23810	-1.98412	3.40292e-24		AT2G15990	9.2634	1.01332e-15
AT4G20460	3.30938	7.83524e-18		AT3G02640	2.50122	1.9164e-05		AT2G29170	2.03665	1.5701e-08		AT1G74920	-1.45064	3.46011e-24		AT5G66230	-2.76858	1.02525e-15
AT1G53625	3.97615	8.11164e-18		AT5G55970	-1.65803	1.93795e-05		AT1G02750	-0.781335	1.58117e-08		AT5G18620	1.80571	3.64321e-24		AT3G01460	2.69781	1.04544e-15
AT4G15130	2.74548	8.22428e-18		AT3G10370	1.23295	1.94181e-05		AT1G33055	-1.91646	1.60793e-08		AT1G52740	-1.34395	3.75368e-24		AT4G36430	-2.57367	1.05169e-15
AT4G12650	-1.60714	8.34339e-18		AT1G03230	1.07454	1.94181e-05		AT3G27550	1.53511	1.62033e-08		AT5G20300	1.73825	3.84782e-24		AT5G43310	2.81106	1.07342e-15
AT3G13880	2.57484	8.43835e-18		AT5G50110	-1.14306	1.97348e-05		AT3G50660	1.33888	1.63786e-08		AT4G32530	-1.492	3.85667e-24		AT1G77250	2.84705	1.07585e-15
AT4G30010	-1.18608	8.43835e-18		AT5G27120	1.6666	1.98583e-05		AT3G02020	1.15544	1.64276e-08		AT5G57815	-1.84402	3.91249e-24		AT5G10390	-3.1088	1.09709e-15
AT2G30970	-1.44982	8.525e-18		AT5G55380	-1.96155	2.02256e-05		AT4G20870	-0.806104	1.64634e-08		AT3G03790	1.83372	3.99464e-24		AT3G24870	3.36313	1.1118e-15
AT5G24580	2.8394	8.62282e-18		AT3G48990	-1.42227	2.02256e-05		AT1G03360	1.13251	1.70755e-08		AT4G19020	2.40476	4.15167e-24		AT3G56590	2.48957	1.15684e-15
AT3G15120	1.75883	8.91642e-18		AT5G02490	1.52925	2.03188e-05		AT4G11840	1.22384	1.7222e-08		AT5G43310	1.64111	4.20724e-24		AT2G34830	2.36422	1.18322e-15
AT4G11660	2.76252	9.45859e-18		AT3G44020	-1.55525	2.03294e-05		AT1G51950	-0.792529	1.74441e-08		AT2G43940	-1.7488	4.22145e-24		AT1G21610	2.72778	1.21757e-15
AT5G41520	-1.60382	9.52021e-18		AT4G14716	1.06248	2.04248e-05		AT1G55915	-1.18846	1.78108e-08		AT5G59530	5.97459	4.28101e-24		AT5G25820	2.62197	1.21757e-15
AT3G44713	4.19284	9.64315e-18		AT1G70820	1.58418	2.04456e-05		AT5G15910	-0.851863	1.79841e-08		AT5G20880	-2.90475	4.51669e-24		AT4G38590	5.77947	1.21801e-15
AT1G68238	-2.52743	9.82707e-18		AT5G17040	-1.79986	2.05234e-05		AT5G40240	1.23961	1.80542e-08		AT2G04690	-1.7134	4.57198e-24		AT3G33530	2.63401	1.21969e-15
AT3G19050	3.55331	9.83885e-18		AT5G55260	-1.27624	2.05436e-05		AT1G75960	1.71601	1.84873e-08		AT4G17510	-1.58425	4.66215e-24		AT2G21540	2.94688	1.22404e-15
AT1G02950	-3.9751	9.94402e-18		AT2G20950	1.17613	2.07948e-05		AT2G18170	0.811885	1.86634e-08		AT1G76130	-2.30002	4.80938e-24		AT4G13020	2.62302	1.24551e-15
AT4G29810	-1.50854	1.00431e-17		AT5G19070	1.32965	2.08048e-05		AT3G43230	-0.821824	1.87093e-08		AT2G28290	1.79231	4.98189e-24		AT3G18580	-3.03497	1.24959e-15
AT3G19553	1.76213	1.00631e-17		AT1G14345	-1.32074	2.08048e-05		AT3G49140	-0.742132	1.90351e-08		AT3G23480	3.239	5.24139e-24		AT1G72410	2.57061	1.25404e-15
AT2G41640	4.18869	1.01626e-17		AT1G68620	1.51133	2.09038e-05		AT1G68910	-0.982999	1.91279e-08		AT3G07610	2.18931	5.28721e-24		AT4G38100	-2.61675	1.26018e-15
AT5G02940	2.01365	1.04231e-17		AT4G23810	1.17759	2.0966e-05		AT1G68990	1.39092	1.9215e-08		AT2G46380	3.43725	5.85941e-24		AT1G62020	3.02297	1.26636e-15
AT4G23010	2.27994	1.04474e-17		AT2G46915	-1.10085	2.12866e-05		AT2G31800	0.993376	1.92163e-08		AT4G30110	3.01028	5.92041e-24		AT3G13120	-2.8185	1.29086e-15
AT3G53270	1.44188	1.04474e-17		AT5G52800	1.5908	2.12866e-05		AT4G04610	1.03532	1.92581e-08		AT3G55400	1.82758	5.95457e-24		AT1G74970	-2.84522	1.29995e-15
AT1G15890	3.28176	1.09162e-17		AT3G25980	1.46274	2.14725e-05		AT1G03310	1.11927	1.94449e-08		AT5G50460	-1.62503	6.11862e-24		AT5G55960	2.34819	1.31355e-15
AT3G19560	10.8086	1.09323e-17		AT4G30370	2.19596	2.14827e-05		AT1G09575	-1.64978	1.9512e-08		AT3G15450	-1.95329	6.28852e-24		AT3G20230	-2.80574	1.38181e-15
AT1G22275	4.1383	1.09323e-17		AT3G09032	2.03762	2.15949e-05		AT5G03560	-1.05545	1.95732e-08		AT2G44500	2.27022	6.47173e-24		AT2G42880	2.80368	1.39069e-15
AT3G46940	-1.62001	1.11369e-17		AT5G26820	-1.56403	2.16288e-05		AT4G01080	2.85673	1.96979e-08		AT5G19950	2.50992	6.52335e-24		AT3G49710	3.92991	1.39372e-15
AT5G54970	-1.53146	1.13057e-17		AT1G32160	-1.46745	2.1786e-05		AT4G03420	-1.10685	1.97957e-08		AT2G21560	-2.64779	6.59758e-24		AT3G53235	-4.56138	1.39542e-15
AT3G49790	2.66501	1.13139e-17		AT4G12720	1.28329	2.19235e-05		AT5G64550	1.42057	2.03027e-08		AT1G10920	2.32881	6.69286e-24		AT1G14830	2.48449	1.40739e-15
AT5G40670	-1.61985	1.14806e-17		AT1G51430	-1.31219	2.19441e-05		AT5G66920	-0.908001	2.04404e-08		AT4G01480	-2.06737	6.69286e-24		AT1G68540	-2.95615	1.42701e-15
AT1G55360	-1.6589	1.16367e-17		AT4G26760	1.31491	2.22289e-05		AT3G07650	1.03191	2.04404e-08		AT1G01140	1.64436	6.77676e-24		AT3G15680	-3.05097	1.42742e-15
AT5G04240	2.55054	1.16452e-17		AT1G10020	-1.42351	2.23527e-05		AT5G01920	-0.926913	2.14147e-08		AT3G47460	3.18128	6.78983e-24		AT5G15130	2.73263	1.49574e-15
AT5G18520	-1.74642	1.18957e-17		AT1G54350	-1.67856	2.23971e-05		AT5G41560	-0.734755	2.15026e-08		AT3G09920	1.82378	6.91664e-24		AT5G17350	3.25043	1.50872e-15
AT2G43350	-2.32914	1.19565e-17		AT2G32640	-1.45717	2.24552e-05		AT2G47420	-0.975255	2.15422e-08		AT2G27100	1.70852	6.91852e-24		AT4G35800	2.52732	1.51356e-15
AT3G13090	3.62798	1.23896e-17		AT4G38700	-3.91	2.25553e-05		AT5G23340	-0.913348	2.18201e-08		AT4G32960	-1.72641	7.08837e-24		AT5G65620	2.42398	1.53244e-15
AT5G63420	1.37624	1.25811e-17		AT5G57930	-1.04939	2.28819e-05		AT4G28300	-0.905349	2.20317e-08		AT3G48720	-2.2025	7.09166e-24		AT2G37980	2.35028	1.53244e-15
AT4G30850	2.73139	1.27145e-17		AT3G50910	1.26795	2.29292e-05		AT4G05090	-0.788639	2.20529e-08		AT5G04540	1.78859	7.15862e-24		AT5G58650	-3.1221	1.57057e-15
AT1G62040	-1.44804	1.32269e-17		AT3G51660	1.49568	2.29597e-05		AT1G57850	3.44902	2.23119e-08		AT3G10650	1.79164	7.2659e-24		AT3G48970	-2.83549	1.57886e-15
AT1G05840	1.72696	1.35421e-17		AT4G13840	1.76725	2.31451e-05		AT1G29910	0.677451	2.23119e-08		AT1G01350	1.51435	7.35059e-24		AT5G15150	2.73946	1.59181e-15
AT2G46560	2.00477	1.45054e-17		AT5G25930	1.22111	2.32388e-05		AT4G38280	-0.946923	2.27318e-08		AT3G49710	4.1841	7.38069e-24		AT3G19570	3.35977	1.62076e-15
AT5G07700	-3.74313	1.45904e-17		AT3G06300	1.30241	2.35642e-05		AT4G37460	-0.937791	2.31342e-08		AT3G22060	2.41924	7.64202e-24		AT4G25070	2.34588	1.62219e-15
AT1G17145	2.45401	1.46052e-17		AT1G57770	-1.26012	2.35842e-05		AT1G71040	-1.03408	2.35081e-08		AT1G49320	-4.44844	7.74563e-24		AT5G25100	2.90059	1.66536e-15
AT2G46620	2.1231	1.47205e-17		AT4G04565	-2.05269	2.38113e-05		AT1G04640	-1.01623	2.35081e-08		AT5G48385	1.49068	7.80086e-24		AT4G01440	-3.285	1.71197e-15
AT3G45980	-1.4771	1.53877e-17		AT1G66550	2.5057	2.38113e-05		AT3G09900	-0.793503	2.35337e-08		AT5G44568	-1.55022	7.8936e-24		AT3G10610	-2.52495	1.75587e-15
AT4G24510	-2.18614	1.64655e-17		AT5G14920	1.90537	2.38725e-05		AT1G33475	-1.72582	2.35764e-08		AT3G02770	-1.44114	8.02656e-24		AT3G09560	2.87468	1.78062e-15
AT4G05590	-2.53182	1.65125e-17		AT1G61250	1.08806	2.39608e-05		AT3G08640	0.858041	2.41748e-08		AT4G20400	1.95844	8.03908e-24		AT2G32140	3.66754	1.78263e-15
AT5G67600	-2.21488	1.68092e-17		AT4G22920	-1.33803	2.39966e-05		AT1G19140	-0.872286	2.45164e-08		AT3G47340	2.91699	8.09358e-24		AT3G16190	-2.14213	1.82057e-15
AT5G07880	8.44556	1.68866e-17		AT5G06445	2.64903	2.42006e-05		AT1G59870	1.39839	2.46085e-08		AT1G19910	-1.34359	8.14209e-24		AT4G18160	2.93863	1.85122e-15
AT2G46810	2.34273	1.69128e-17		AT3G11900	-1.31157	2.42219e-05		AT5G06000	1.58653	2.47368e-08		AT3G26890	1.78722	8.17838e-24		AT3G04230	-2.54208	1.89613e-15
AT5G44710	-1.40523	1.70266e-17		AT4G19160	-0.963849	2.42334e-05		AT2G21220	-2.15721	2.57481e-08		AT5G62090	2.51664	9.06294e-24		AT2G34350	2.53648	1.93681e-15
AT4G25180	2.37756	1.72217e-17		AT5G67340	1.67369	2.42334e-05		AT3G18600	1.45852	2.60342e-08		AT2G31110	-2.94215	9.349e-24		AT2G31200	-2.56663	1.95925e-15
AT2G36270	3.7197	1.74422e-17		AT5G27290	-1.64848	2.44819e-05		AT4G30800	1.24817	2.62547e-08		AT1G11310	1.77636	9.371e-24		AT2G17265	-2.63014	1.96756e-15
AT5G03460	-1.23237	1.79356e-17		AT5G23020	3.29375	2.45262e-05		AT5G38690	0.841678	2.69307e-08		AT4G00400	-2.28969	9.49744e-24		AT5G43070	-3.00967	1.99436e-15
AT5G41960	-1.58569	1.82976e-17		AT1G74090	1.78772	2.46901e-05		AT1G25250	1.74604	2.70169e-08		ATCG00190	1.53794	9.80136e-24		AT1G13620	-4.84218	1.99575e-15
AT5G24030	3.95158	1.93142e-17		AT5G17580	-1.72853	2.47037e-05		AT1G10090	1.53966	2.77144e-08		AT3G02580	-1.91019	1.01012e-23		AT5G59190	5.87121	2.00274e-15
AT1G34315	3.16281	1.99052e-17		AT2G34310	-1.00053	2.47305e-05		AT2G28740	0.730714	2.78407e-08		AT5G63700	1.78805	1.0507e-23		AT1G16540	2.94912	2.01081e-15
AT1G31160	-1.84975	2.00253e-17		AT5G36880	1.13045	2.48591e-05		AT1G03430	0.907048	2.80608e-08		AT1G01480	4.70942	1.05751e-23		AT3G60490	-2.48456	2.01192e-15
AT2G13800	2.57101	2.00351e-17		AT2G24420	-1.11616	2.49761e-05		AT1G16110	1.78815	2.96312e-08		AT5G20280	2.23106	1.06321e-23		AT3G02885	-3.28068	2.01968e-15
AT1G69970	-5.48303	2.00405e-17		AT4G31870	-2.54726	2.49915e-05		AT2G44383	-1.81992	2.97365e-08		AT1G32230	1.29382	1.11338e-23		AT5G48575	6.33431	2.10989e-15
AT1G63500	2.17363	2.00601e-17		AT1G31650	-1.19243	2.50879e-05		AT4G24500	-0.835585	3.00948e-08		AT4G36730	2.09408	1.15441e-23		AT2G04805	-3.68131	2.11172e-15
AT5G19170	-2.27965	2.02373e-17		AT2G32530	-2.84419	2.51557e-05		AT4G36860	-0.85552	3.03352e-08		AT1G55110	1.96523	1.16381e-23		AT3G12590	2.96998	2.11172e-15
AT1G79070	-1.97124	2.06742e-17		AT2G22650	-1.24909	2.52303e-05		AT3G28370	1.51233	3.03607e-08		AT5G04320	2.17719	1.23088e-23		AT4G39330	-5.48728	2.1173e-15
AT5G66631	2.73868	2.1206e-17		AT3G13275	1.79978	2.56385e-05		AT3G22330	0.966457	3.09742e-08		AT5G64260	1.96542	1.24225e-23		AT1G61370	2.64479	2.12346e-15
AT1G69690	-1.93891	2.19561e-17		AT5G05300	1.34013	2.56387e-05		AT1G27470	1.23084	3.10839e-08		AT1G16510	-2.46697	1.24679e-23		AT3G29280	-3.22379	2.14389e-15
AT1G22690	-3.47557	2.21584e-17		AT5G25190	-1.89623	2.57803e-05		AT5G02270	-0.926624	3.16751e-08		AT5G26667	-1.61395	1.2623e-23		AT5G17020	2.67636	2.21272e-15
AT3G16570	-2.35425	2.28687e-17		AT3G01480	-1.25316	2.57803e-05		AT1G05810	-1.31555	3.20096e-08		AT4G36250	-2.18568	1.26723e-23		AT5G59500	-2.66585	2.22898e-15
AT3G12260	-1.25296	2.35832e-17		AT1G15980	-1.3889	2.57803e-05		AT3G23620	0.963503	3.20204e-08		AT5G19220	1.59183	1.28687e-23		AT5G42200	-2.6611	2.2932e-15
AT4G17150	1.70349	2.36315e-17		AT1G63850	-1.36229	2.57875e-05		AT5G35926	-1.67902	3.21677e-08		AT1G09330	-1.55959	1.33284e-23		AT1G04200	2.89638	2.29945e-15
[truncated: 11,659 more rows]

## Sheet: S5_GoTerm
Supplemental Table S5. GO enrichment analysis of DEGs between ED and EN
[truncated: 129 more rows]

## Sheet: S6_root_clusterDetails
Supplemental Table S6. Summary of clusters for root samples.
[truncated: 40 more rows]

[truncated: 14 more sheets: S7_ED_clusterDetails, S8_EN_clusterDetails, S9_EDEN_clusterDetails, S10_marker_root, S11_marker_ED, S12_marker_EN, S13_marker_EDEN, S14_shoot_EDandENvsEDEN, S15_EDEN-woNorm.markers, S16_complexity, S17_EDEN.woNorm.marker_comp, S18_dicistronics, S19_CK1, S20_max_pct_markers]
